# Supplementary material for: Clonal dynamics limits detection of selection in tumour xenograft CRISPR/Cas9 screens
Source: Cancer Gene Ther. 2023 Sep 8;30(12):1610–23. doi: 10.1038/s41417-023-00664-5 (PMC10721547; doi:10.1038/s41417-023-00664-5)
Supplement: Supplementary file 2 — Table S1 [file 41417_2023_664_MOESM2_ESM.xlsx]

## Sheet: Table S1
Table S1 Details of all gRNA reads for samples in the pilot study
	Total aligned reads	gRNAs 0 reads (%)a	gRNAs≥1 read (%)a	gRNAs≥2 reads (%)a	Top gRNAb	Top gRNA count (%)b	Count of 1% top gRNAs (%)c	Hoover index	Gini coef.	Normalised library size (n.f.)d	Median cpm (log2)e	Median normalised cpm (log2)e
Plasmid (all gRNAs)
PCR rep. 1f	6605280	49 (0.04%)	119,412 (99.96%)	119,306 (99.87%)	A53217 non-unique	1,853 (0.0281%)	265,166 (4.01%)	0.235	0.331	6,572,616 (0.995)	7.42 (2.89)	7.46 (2.90)
PCR rep. 2	11741523	16 (0.01%)	119,445 (99.99%)	119,417 (99.96%)	A53217 non-unique	3,373 (0.0287%)	463,750 (3.95%)	0.232	0.326	11,726,421 (0.999)	7.41 (2.89)	7.42 (2.89)
All (summed)	18346803	7 (0.01%)	119,454 (99.99%)	119,441 (99.98%)	A53217 non-unique	5,226 (0.0285%)	725,589 (3.95%)	0.231	0.325	18,346,803 (1.000)	7.41 (2.89)	7.41 (2.89)
HCT116/54C Time zero (6d in vitro) (all gRNAs)
Only rep.	9334046	589 (0.49%)	118,872 (99.51%)	118,505 (99.20%)	A53217 non-unique	2,513 (0.0269%)	417,230 (4.47%)	0.276	0.386	8,559,453 (0.917)	7.07 (2.82)	7.71 (2.95)
HCT116/54C Inoculum (22d in vitro) (all gRNAs)
PCR rep. 1	9730772	544 (0.46%)	118,917 (99.54%)	118,410 (99.12%)	C17orf59 A05553	3,221 (0.0331%)	481,620 (4.95%)	0.298	0.414	8,611,447 (0.885)	6.78 (2.76)	7.66 (2.94)
PCR rep. 2	8099955	846 (0.71%)	118,615 (99.29%)	118,118 (98.88%)	A53217 non-unique	2,270 (0.0280%)	361,861 (4.47%)	0.282	0.394	7,569,898 (0.935)	7.04 (2.81)	7.53 (2.91)
All (summed)	17830727	350 (0.29%)	119,111 (99.71%)	118,840 (99.48%)	A53217 non-unique	4,659 (0.0261%)	825,329 (4.63%)	0.286	0.399	16,323,657 (0.915)	6.90 (2.79)	7.54 (2.91)
HCT116/54C Cells (34d in vitro) (all gRNAs)
PCR rep. 1	10203715	1,305 (1.09%)	118,156 (98.91%)	117,074 (98.00%)	A18432 non-unique	2,636 (0.0258%)	700,068 (6.86%)	0.382	0.52	7,799,744 (0.764)	5.39 (2.43)	7.05 (2.82)
PCR rep. 2	7319256	2,641 (2.21%)	116,820 (97.79%)	115,102 (96.35%)	A18430 non-unique	1,767 (0.0241%)	502,436 (6.86%)	0.388	0.527	5,741,248 (0.784)	5.33 (2.41)	6.79 (2.76)
All (summed)	17522971	867 (0.73%)	118,594 (99.27%)	117,930 (98.72%)	A18432 non-unique	4,215 (0.0241%)	1,190,774 (6.80%)	0.381	0.518	13,731,526 (0.784)	5.42 (2.44)	6.92 (2.79)
UT-SCC-74B Cells (all gRNAs)
PCR rep. 1	19345703	3,347 (2.80%)	116,114 (97.20%)	113,034 (94.62%)	TMEM59 B50400	35,422 (0.183%)	4,194,571 (21.7%)	0.581	0.748	9,486,944 (0.490)	2.22 (1.15)	4.53 (2.18)
PCR rep. 2	9456072	3,706 (3.10%)	115,755 (96.90%)	112,273 (93.98%)	HINT2 B21299	15,790 (0.167%)	1,463,981 (15.5%)	0.525	0.688	5,179,644 (0.548)	3.07 (1.62)	5.60 (2.49)
All (summed)	28801775	1,762 (1.47%)	117,699 (98.53%)	116,230 (97.30%)	TMEM59 B50400	35,545 (0.123%)	4,840,139 (16.8%)	0.54	0.704	16,326,988 (0.567)	2.81 (1.49)	4.96 (2.31)
HCT116/54C Tumours NSG (11d in vivo) (all gRNAs)
M1	16061091	5,637 (4.72%)	113,824 (95.28%)	110,807 (92.76%)	A53217 non-unique	5,376 (0.0335%)	1,793,624 (11.2%)	0.505	0.664	8,705,535 (0.542)	3.42 (1.78)	6.32 (2.66)
M2	17465081	9,291 (7.78%)	110,170 (92.22%)	109,113 (91.34%)	MACROD1 B27795	7,291 (0.0417%)	2,116,688 (12.1%)	0.497	0.658	9,957,230 (0.570)	3.61 (1.85)	6.33 (2.66)
M3	16359220	3,671 (3.07%)	115,790 (96.93%)	113,480 (94.99%)	PDGFC B35799	5,439 (0.0332%)	1,793,058 (11.0%)	0.489	0.646	9,609,306 (0.587)	3.61 (1.85)	6.14 (2.62)
HCT116/54C Tumours NIH-III (18d in vivo) (all gRNAs)
M1	15668708	7,753 (6.49%)	111,708 (93.51%)	107,338 (89.85%)	PLIN4 B37131	18,417 (0.118%)	3,001,765 (19.2%)	0.587	0.751	6,105,219 (0.390)	2.11 (1.07)	5.41 (2.43)
M2	15033900	14,001 (11.72%)	105,460 (88.28%)	97,191 (81.36%)	OR4F6 A34014	20,297 (0.135%)	4,181,504 (27.8%)	0.7	0.848	3,370,172 (0.224)	0.865 (−0.210)	3.86 (1.95)
M3	13838949	8,102 (6.78%)	111,359 (93.22%)	106,413 (89.08%)	WDR72 A54165	20,236 (0.146%)	2,972,829 (21.5%)	0.607	0.771	5,241,984 (0.379)	1.88 (0.910)	4.96 (2.31)
UT-SCC-74B Tumours NSG (16d in vivo) (all gRNAs)
M1	16192429	40,564 (33.96%)	78,897 (66.04%)	55,055 (46.09%)	hsa-mir-4534 A60597	493,736 (3.05%)	12,375,625 (76.4%)	0.912	0.978	251,692 (0.016)	0.0618 (−4.02)	3.97 (1.99)
M2	18268501	37,651 (31.52%)	81,810 (68.48%)	58,564 (49.02%)	IL2RG B23093	558,323 (3.06%)	14,240,766 (78.0%)	0.918	0.98	268,057 (0.015)	0.0547 (−4.19)	3.73 (1.90)
M3	16467650	38,285 (32.05%)	81,176 (67.95%)	59,505 (49.81%)	hsa-mir-4534 A60597	522,083 (3.17%)	12,646,899 (76.8%)	0.916	0.978	292,377 (0.018)	0.0607 (−4.04)	3.42 (1.77)
a % of 119,461 gRNAs
b gRNA with highest count; count and % of aligned reads for this gRNA
c count and % of aligned reads for 1,194 gRNAs with highest counts
d Normalisation factor (n.f.) calculated using MPM (a = 0%; m = 0%; pseudocount = 0.02; NTC gRNAs only), defined as 1.0 for plasmid summed sample
e for log2 median, zeroes given pseudocount of 0.02
f Abbreviations: rep.: replicate; coef.: coefficient
