# Supplementary material for: Clonal dynamics limits detection of selection in tumour xenograft CRISPR/Cas9 screens
Source: Cancer Gene Ther. 2023 Sep 8;30(12):1610–23. doi: 10.1038/s41417-023-00664-5 (PMC10721547; doi:10.1038/s41417-023-00664-5)
Supplement: Supplementary file 3 — Table S2 [file 41417_2023_664_MOESM3_ESM.xlsx]

## Sheet: Table S2
Table S2 Details of NTC gRNA reads for samples in the pilot study
	Aligned reads count (%)a	gRNAs 0 reads (%)b	gRNAs≥1 read (%)b	gRNAs≥2 reads (%)b	Top gRNAc	Top gRNA count (%)c	Count of 1% top gRNAs (%)d	Hoover index	Gini coef.	Median cpm (log2)e	Median normalised cpm (log2)e
Plasmid (NTC gRNAs)
PCR rep. 1f	96,122 (1.46%)	0	1,000 (100.0%)	1,000 (100.0%)	NTC 0599	330 (0.343%)	2,750 (2.86%)	0.189	0.264	13.2 (3.72)	13.2 (3.73)
PCR rep. 2	170,846 (1.46%)	0	1,000 (100.0%)	1,000 (100.0%)	NTC 0599	567 (0.332%)	4,892 (2.86%)	0.188	0.262	12.9 (3.68)	12.9 (3.69)
All (summed)	266,968 (1.46%)	0	1,000 (100.0%)	1,000 (100.0%)	NTC 0599	897 (0.336%)	7,628 (2.86%)	0.186	0.261	13.1 (3.71)	13.1 (3.71)
HCT116/54C Time zero (6d in vitro) (NTC gRNAs)
Only rep.	132,050 (1.41%)	0	1,000 (100.0%)	1,000 (100.0%)	NTC 0404	658 (0.498%)	4,416 (3.34%)	0.22	0.31	12.4 (3.64)	13.6 (3.76)
HCT116/54C Inoculum (22d in vitro) (NTC gRNAs)
PCR rep. 1	137,969 (1.42%)	0	1,000 (100.0%)	1,000 (100.0%)	NTC 0404	743 (0.539%)	5,009 (3.63%)	0.243	0.339	12.2 (3.61)	13.8 (3.79)
PCR rep. 2	116,966 (1.44%)	0	1,000 (100.0%)	1,000 (100.0%)	NTC 0404	614 (0.525%)	3,842 (3.28%)	0.218	0.307	12.8 (3.68)	13.7 (3.77)
All (summed)	254,935 (1.43%)	0	1,000 (100.0%)	1,000 (100.0%)	NTC 0404	1,357 (0.532%)	8,745 (3.43%)	0.228	0.318	12.5 (3.64)	13.6 (3.77)
HCT116/54C Cells (34d in vitro) (NTC gRNAs)
PCR rep. 1	144,523 (1.42%)	1 (0.10%)	999 (99.90%)	998 (99.80%)	NTC 0404	997 (0.690%)	7,566 (5.24%)	0.314	0.428	10.4 (3.38)	13.6 (3.76)
PCR rep. 2	105,734 (1.44%)	0	1,000 (100.0%)	999 (99.90%)	NTC 0404	717 (0.678%)	5,354 (5.06%)	0.308	0.425	11.1 (3.48)	14.2 (3.83)
All (summed)	250,257 (1.43%)	0	1,000 (100.0%)	1,000 (100.0%)	NTC 0404	1,714 (0.685%)	12,847 (5.13%)	0.308	0.422	10.9 (3.45)	13.9 (3.80)
UT-SCC-74B Cells (NTC gRNAs)
PCR rep. 1	314,485 (1.63%)	2 (0.20%)	998 (99.80%)	997 (99.70%)	NTC 0674	11,925 (3.79%)	45,802 (14.6%)	0.486	0.649	7.06 (2.82)	14.4 (3.85)
PCR rep. 2	140,798 (1.49%)	2 (0.20%)	998 (99.80%)	992 (99.20%)	NTC 0316	2,998 (2.13%)	14,390 (10.2%)	0.441	0.587	7.72 (2.95)	14.1 (3.82)
All (summed)	455,283 (1.58%)	0	1,000 (100.0%)	999 (99.90%)	NTC 0674	12,035 (2.64%)	52,752 (11.6%)	0.441	0.595	8.40 (3.07)	14.8 (3.89)
HCT116/54C Tumours NSG (11d in vivo) (NTC gRNAs)
M1	231,586 (1.44%)	5 (0.50%)	995 (99.50%)	992 (99.20%)	NTC 0404	2,922 (1.26%)	20,538 (8.87%)	0.428	0.573	7.72 (2.95)	14.2 (3.83)
M2	267,695 (1.53%)	5 (0.50%)	995 (99.50%)	992 (99.20%)	NTC 0404	5,495 (2.05%)	28,489 (10.6%)	0.423	0.575	8.56 (3.10)	15.0 (3.91)
M3	238,921 (1.46%)	1 (0.10%)	999 (99.90%)	996 (99.60%)	NTC 0764	3,916 (1.64%)	20,023 (8.38%)	0.412	0.554	8.31 (3.06)	14.2 (3.82)
HCT116/54C Tumours NIH-III (18d in vivo) (NTC gRNAs)
M1	218,585 (1.40%)	9 (0.90%)	991 (99.10%)	979 (97.90%)	NTC 0585	4,320 (1.98%)	26,260 (12.0%)	0.502	0.657	5.42 (2.44)	13.9 (3.80)
M2	219,935 (1.46%)	16 (1.60%)	984 (98.40%)	956 (95.60%)	NTC 0665	7,053 (3.21%)	38,860 (17.7%)	0.623	0.775	3.03 (1.60)	13.5 (3.75)
M3	195,246 (1.41%)	9 (0.90%)	991 (99.10%)	980 (98.00%)	NTC 0301	3,530 (1.81%)	24,931 (12.8%)	0.516	0.673	5.27 (2.40)	13.9 (3.80)
UT-SCC-74B Tumours NSG (16d in vivo) (NTC gRNAs)
M1	201,870 (1.25%)	144 (14.40%)	856 (85.60%)	687 (68.70%)	NTC 0831	19,996 (9.91%)	110,142 (54.6%)	0.876	0.957	0.185 (−2.43)	11.9 (3.58)
M2	224,925 (1.23%)	132 (13.20%)	868 (86.80%)	723 (72.30%)	NTC 0732	43,469 (19.3%)	144,766 (64.4%)	0.887	0.964	0.164 (−2.61)	11.2 (3.48)
M3	230,411 (1.40%)	126 (12.60%)	874 (87.40%)	729 (72.90%)	NTC 0732	23,202 (10.1%)	129,443 (56.2%)	0.881	0.959	0.182 (−2.46)	10.3 (3.36)
a % of total aligned reads (for all gRNAs)
b % of 1,000 NTC gRNAs
c NTC gRNA with highest count; count and % of aligned reads for this gRNA
d count and % of aligned reads for 10 NTC gRNAs with highest counts
e for log2 median, zeroes given pseudocount of 0.02
f Abbreviations: rep.: replicate; coef.: coefficient
