# Supplementary material for: Clonal dynamics limits detection of selection in tumour xenograft CRISPR/Cas9 screens
Source: Cancer Gene Ther. 2023 Sep 8;30(12):1610–23. doi: 10.1038/s41417-023-00664-5 (PMC10721547; doi:10.1038/s41417-023-00664-5)
Supplement: Supplementary file 4 — Table S3 [file 41417_2023_664_MOESM4_ESM.xlsx]

## Sheet: Table S3
Table S3 Details of all gRNA reads for samples in the larger study
	Total aligned reads	gRNAs 0 reads (%)a	gRNAs≥1 read (%)a	gRNAs≥2 reads (%)a	Top gRNAb	Top gRNA count (%)b	Count of 1% top gRNAs (%)c	Hoover index	Gini coef.	Normalised library size (n.f.)d	Median cpm (log2)e	Median normalised cpm (log2)e
HCT116/54C Inoculum (23d in vitro) (all gRNAs)
PCR rep. 1f	9268638	631 (0.53%)	118,830 (99.47%)	118,339 (99.06%)	A18432 non-unique	2,287 (0.0247%)	441,211 (4.76%)	0.294	0.409	8,061,024 (0.870)	6.80 (2.76)	7.82 (2.97)
PCR rep. 2	8567533	948 (0.79%)	118,513 (99.21%)	117,976 (98.76%)	A53217 non-unique	2,145 (0.0250%)	390,872 (4.56%)	0.286	0.399	7,676,521 (0.896)	7.00 (2.81)	7.82 (2.97)
All (summed)	17836171	399 (0.33%)	119,062 (99.67%)	118,792 (99.44%)	A18432 non-unique	4,266 (0.0239%)	824,885 (4.62%)	0.287	0.4	15,842,805 (0.888)	6.95 (2.80)	7.83 (2.97)
HCT116/54C Cells +14d (37d in vitro) (all gRNAs)
PCR rep. 1	10172864	2,022 (1.69%)	117,439 (98.31%)	116,693 (97.68%)	A53217 non-unique	2,515 (0.0247%)	520,204 (5.11%)	0.32	0.444	8,885,763 (0.873)	6.59 (2.72)	7.54 (2.91)
PCR rep. 2	10001538	1,985 (1.66%)	117,476 (98.34%)	116,684 (97.68%)	A53217 non-unique	2,483 (0.0248%)	512,188 (5.12%)	0.322	0.446	8,595,052 (0.859)	6.60 (2.72)	7.68 (2.94)
All (summed)	20174402	1,418 (1.19%)	118,043 (98.81%)	117,648 (98.48%)	A53217 non-unique	4,998 (0.0248%)	1,025,895 (5.09%)	0.318	0.441	17,593,956 (0.872)	6.59 (2.72)	7.56 (2.92)
HCT116/54C Cells +38d (61d in vitro) (all gRNAs)
PCR rep. 1	8141007	8,591 (7.19%)	110,870 (92.81%)	107,204 (89.74%)	SLC22A24 A44576	19,673 (0.242%)	1,130,095 (13.9%)	0.5	0.664	4,388,720 (0.539)	3.56 (1.83)	6.61 (2.72)
PCR rep. 2	10000932	7,965 (6.67%)	111,496 (93.33%)	108,293 (90.65%)	SLC22A24 A44576	22,208 (0.222%)	1,398,824 (14.0%)	0.502	0.666	5,300,715 (0.530)	3.50 (1.81)	6.60 (2.72)
All (summed)	18141939	5,961 (4.99%)	113,500 (95.01%)	111,438 (93.28%)	SLC22A24 A44576	41,881 (0.231%)	2,523,790 (13.9%)	0.5	0.663	9,862,428 (0.544)	3.47 (1.80)	6.39 (2.68)
HCT116/54C Tumours 14d in vivo (all gRNAs)
A1L	16615542	16,034 (13.42%)	103,427 (86.58%)	98,842 (82.74%)	GRIN2D A20308	24,071 (0.145%)	3,601,083 (21.7%)	0.611	0.781	4,773,677 (0.287)	1.75 (0.804)	6.07 (2.60)
A1R	11688508	3,323 (2.78%)	116,138 (97.22%)	113,523 (95.03%)	A53582 non-unique	21,828 (0.187%)	2,257,425 (19.3%)	0.567	0.73	5,379,986 (0.460)	2.40 (1.26)	5.20 (2.38)
A2L	13272894	12,493 (10.46%)	106,968 (89.54%)	102,968 (86.19%)	TEKT5 A48984	15,564 (0.117%)	2,751,149 (20.7%)	0.58	0.751	4,952,000 (0.373)	2.26 (1.18)	6.06 (2.60)
A2R	14943583	14,105 (11.81%)	105,356 (88.19%)	100,802 (84.38%)	B38259 non-unique	16,945 (0.113%)	3,552,614 (23.8%)	0.622	0.789	4,826,775 (0.323)	1.74 (0.799)	5.39 (2.43)
A3L	16135778	12,459 (10.43%)	107,002 (89.57%)	103,319 (86.49%)	ABCD1 A00192	30,235 (0.187%)	3,281,850 (20.3%)	0.587	0.756	5,830,226 (0.361)	2.17 (1.12)	6.00 (2.59)
A3R	13970574	9,250 (7.74%)	110,211 (92.26%)	106,929 (89.51%)	B3GALT4 A03961	8,668 (0.0620%)	2,140,625 (15.3%)	0.544	0.71	6,712,285 (0.480)	2.79 (1.48)	5.81 (2.54)
A4L	21352763	11,023 (9.23%)	108,438 (90.77%)	105,047 (87.93%)	STRA8 B47514	37,534 (0.176%)	4,483,881 (21.0%)	0.59	0.76	7,940,287 (0.372)	2.15 (1.11)	5.79 (2.53)
A4R	22011990	15,815 (13.24%)	103,646 (86.76%)	100,946 (84.50%)	MSH5 B30157	40,635 (0.185%)	4,543,017 (20.6%)	0.587	0.759	7,186,715 (0.326)	2.18 (1.12)	6.68 (2.74)
HCT116/54C Tumours 38d in vivo (all gRNAs)
B1L	21162531	76,638 (64.15%)	42,823 (35.85%)	36,595 (30.63%)	COX8C B10866	452,655 (2.14%)	17,530,634 (82.8%)	0.916	0.984	64,785 (0.003)	0 (−10.0)	0 (−1.70)
B1R	10943382	88,260 (73.88%)	31,201 (26.12%)	24,555 (20.55%)	SLC35D3 A44982	359,263 (3.28%)	9,332,020 (85.3%)	0.929	0.988	19,835 (0.002)	0 (−9.10)	0 (0.0120)
B2L	15542629	91,798 (76.84%)	27,663 (23.16%)	21,945 (18.37%)	STRA8 B47514	921,393 (5.93%)	14,484,541 (93.2%)	0.949	0.994	12,359 (0.001)	0 (−9.60)	0 (0.694)
B2R	19729796	93,911 (78.61%)	25,550 (21.39%)	20,338 (17.02%)	C2orf15 A06111	1,302,497 (6.60%)	18,376,303 (93.1%)	0.952	0.994	11,368 (0.001)	0 (−9.95)	0 (0.815)
B3L	20374966	74,722 (62.55%)	44,739 (37.45%)	37,768 (31.62%)	hsa-mir-1298 A57673	381,793 (1.87%)	16,819,289 (82.5%)	0.916	0.984	68,622 (0.003)	0 (−9.99)	0 (−1.78)
B3R	17371030	83,351 (69.77%)	36,110 (30.23%)	29,263 (24.50%)	RPAP1 B41763	393,410 (2.26%)	15,359,387 (88.4%)	0.933	0.989	30,340 (0.002)	0 (−9.76)	0 (−0.601)
B4L	14309730	71,047 (59.47%)	48,414 (40.53%)	39,391 (32.97%)	SMCR8 A45682	281,900 (1.97%)	11,816,625 (82.6%)	0.907	0.981	78,003 (0.005)	0 (−9.48)	0 (−1.96)
B4R	16102894	72,840 (60.97%)	46,621 (39.03%)	39,270 (32.87%)	F3 A15874	323,077 (2.01%)	12,474,550 (77.5%)	0.9	0.978	89,999 (0.006)	0 (−9.65)	0 (−2.17)
B5L	17308951	64,048 (53.61%)	55,413 (46.39%)	46,252 (38.72%)	TANGO2 A48298	726,809 (4.20%)	12,876,465 (74.4%)	0.888	0.974	157,250 (0.009)	0 (−9.76)	0 (−2.97)
B5R	19688728	75,594 (63.28%)	43,867 (36.72%)	37,386 (31.30%)	NAALADL2 A31016	733,637 (3.73%)	15,952,106 (81.0%)	0.911	0.982	84,780 (0.004)	0 (−9.94)	0 (−2.08)
HCT116/54C Tumours 42d in vivo/6-thioguanine (all gRNAs)
C1L	15753387	81,781 (68.46%)	37,680 (31.54%)	29,620 (24.79%)	EIF3B A14765	1,260,460 (8.00%)	14,183,497 (90.0%)	0.939	0.99	35,162 (0.002)	0 (−9.62)	0 (−0.814)
C1R	10807375	90,826 (76.03%)	28,635 (23.97%)	22,021 (18.43%)	hsa-mir-8069 A64113	285,444 (2.64%)	9,627,573 (89.1%)	0.94	0.991	34,110 (0.003)	0 (−9.08)	0 (−0.770)
C2L	18345900	83,704 (70.07%)	35,757 (29.93%)	29,031 (24.30%)	PI4K2B B36449	762,513 (4.16%)	16,224,501 (88.4%)	0.934	0.989	30,607 (0.002)	0 (−9.84)	0 (−0.614)
C2R	15426511	79,087 (66.20%)	40,374 (33.80%)	32,281 (27.02%)	CYP4F2 A12186	391,624 (2.54%)	13,322,841 (86.4%)	0.923	0.987	44,516 (0.003)	0 (−9.59)	0 (−1.15)
C3L	15034298	85,976 (71.97%)	33,485 (28.03%)	27,258 (22.82%)	PANK4 A35106	294,757 (1.96%)	13,067,737 (86.9%)	0.929	0.988	26,135 (0.002)	0 (−9.55)	0 (−0.386)
C3R	18354064	88,356 (73.96%)	31,105 (26.04%)	20,331 (17.02%)	NPY2R A32552	468,495 (2.55%)	17,125,424 (93.3%)	0.955	0.994	16,095 (0.001)	0 (−9.84)	0 (0.313)
C4L	20550690	86,135 (72.10%)	33,326 (27.90%)	27,891 (23.35%)	GDF2 A18862	307,719 (1.50%)	18,066,922 (87.9%)	0.936	0.99	27,751 (0.001)	0 (−10.0)	0 (−0.473)
C4R	18564455	96,252 (80.57%)	23,209 (19.43%)	16,047 (13.43%)	CXCL12 B11840	3,273,094 (17.6%)	17,780,278 (95.8%)	0.964	0.996	5,939 (0.000)	0 (−9.86)	0 (1.75)
C5L	17282377	83,149 (69.60%)	36,312 (30.40%)	29,354 (24.57%)	DEFB129 A12890	1,312,003 (7.59%)	15,860,752 (91.8%)	0.938	0.991	29,245 (0.002)	0 (−9.76)	0 (−0.548)
C5R	18666348	82,024 (68.66%)	37,437 (31.34%)	29,494 (24.69%)	CXCL12 B11840	1,584,272 (8.49%)	16,767,403 (89.8%)	0.936	0.99	29,931 (0.002)	0 (−9.87)	0 (−0.582)
HCT116/54C Tumours 43d in vivo/evofosfamide (all gRNAs)
D1L	7108107	89,096 (74.58%)	30,365 (25.42%)	22,697 (19.00%)	RCAN3 B40623	654,259 (9.20%)	6,278,366 (88.3%)	0.932	0.989	16,006 (0.002)	0 (−8.47)	0 (0.321)
D1R	14648267	95,684 (80.10%)	23,777 (19.90%)	18,094 (15.15%)	CASP12 B07294	1,469,941 (10.0%)	13,424,050 (91.6%)	0.953	0.993	8,151 (0.001)	0 (−9.52)	0 (1.29)
D2L	21184334	81,089 (67.88%)	38,372 (32.12%)	31,472 (26.34%)	hsa-mir-3165 A58738	602,934 (2.85%)	18,875,719 (89.1%)	0.935	0.99	42,538 (0.002)	0 (−10.0)	0 (−1.09)
D2R	21559798	78,866 (66.02%)	40,595 (33.98%)	33,958 (28.43%)	IVD A23878	310,325 (1.44%)	18,285,119 (84.8%)	0.926	0.986	45,795 (0.002)	0 (−10.1)	0 (−1.20)
D3L	14774678	87,826 (73.52%)	31,635 (26.48%)	23,857 (19.97%)	ZNF615 B56326	1,282,463 (8.68%)	13,762,848 (93.2%)	0.95	0.993	17,018 (0.001)	0 (−9.53)	0 (0.233)
D3R	16732535	86,737 (72.61%)	32,724 (27.39%)	23,721 (19.86%)	PHOSPHO1 A36440	516,655 (3.09%)	15,589,532 (93.2%)	0.955	0.993	17,295 (0.001)	0 (−9.71)	0 (0.210)
D4L	15916902	91,783 (76.83%)	27,678 (23.17%)	20,065 (16.80%)	MSGN1 B30147	450,907 (2.83%)	14,870,029 (93.4%)	0.954	0.994	12,661 (0.001)	0 (−9.64)	0 (0.660)
D4R	17237074	98,134 (82.15%)	21,327 (17.85%)	16,869 (14.12%)	PPIL3 B37895	2,315,857 (13.4%)	16,483,264 (95.6%)	0.962	0.995	7,807 (0.000)	0 (−9.75)	0 (1.36)
a % of 119,461 gRNAs
b gRNA with highest count; count and % of aligned reads for this gRNA
c count and % of aligned reads for 1,194 gRNAs with highest counts
d Normalisation factor (n.f.) calculated using MPM (a = 0%; m = 0%; pseudocount = 0.02; NTC gRNAs only), defined as 1.0 for plasmid summed sample
e for log2 median, zeroes given pseudocount of 0.02
f Abbreviations: rep.: replicate; coef.: coefficient
