# Supplementary material for: Clonal dynamics limits detection of selection in tumour xenograft CRISPR/Cas9 screens
Source: Cancer Gene Ther. 2023 Sep 8;30(12):1610–23. doi: 10.1038/s41417-023-00664-5 (PMC10721547; doi:10.1038/s41417-023-00664-5)
Supplement: Supplementary file 5 — Table S4 [file 41417_2023_664_MOESM5_ESM.xlsx]

## Sheet: Table S4
Table S4 Details of NTC gRNA reads for samples in the larger study
	Aligned reads count (%)a	gRNAs 0 reads (%)b	gRNAs≥1 read (%)b	gRNAs≥2 reads (%)b	Top gRNAc	Top gRNA count (%)c	Count of 1% top gRNAs (%)d	Hoover index	Gini coef.	Median cpm (log2)e	Median normalised cpm (log2)e
HCT116/54C Inoculum (23d in vitro) (NTC gRNAs)
PCR rep. 1f	129,264 (1.39%)	0	1,000 (100.0%)	999 (99.90%)	NTC 0404	585 (0.453%)	4,719 (3.65%)	0.239	0.337	12.2 (3.61)	14.0 (3.81)
PCR rep. 2	121,110 (1.41%)	1 (0.10%)	999 (99.90%)	999 (99.90%)	NTC 0404	543 (0.448%)	4,163 (3.44%)	0.23	0.322	12.5 (3.64)	13.9 (3.80)
All (summed)	250,374 (1.40%)	0	1,000 (100.0%)	999 (99.90%)	NTC 0404	1,128 (0.451%)	8,813 (3.52%)	0.231	0.326	12.2 (3.61)	13.8 (3.78)
HCT116/54C Cells +14d (37d in vitro) (NTC gRNAs)
PCR rep. 1	147,352 (1.45%)	1 (0.10%)	999 (99.90%)	999 (99.90%)	NTC 0109	674 (0.457%)	5,259 (3.57%)	0.252	0.353	12.8 (3.68)	14.6 (3.87)
PCR rep. 2	143,639 (1.44%)	1 (0.10%)	999 (99.90%)	998 (99.80%)	NTC 0109	685 (0.477%)	5,385 (3.75%)	0.254	0.356	12.5 (3.64)	14.5 (3.86)
All (summed)	290,991 (1.44%)	1 (0.10%)	999 (99.90%)	999 (99.90%)	NTC 0109	1,359 (0.467%)	10,640 (3.66%)	0.251	0.351	12.8 (3.68)	14.7 (3.88)
HCT116/54C Cells +38d (61d in vitro) (NTC gRNAs)
PCR rep. 1	115,330 (1.42%)	5 (0.50%)	995 (99.50%)	985 (98.50%)	NTC 0060	1,231 (1.07%)	9,621 (8.34%)	0.415	0.562	7.98 (3.00)	14.8 (3.89)
PCR rep. 2	141,171 (1.41%)	7 (0.70%)	993 (99.30%)	985 (98.50%)	NTC 0060	1,945 (1.38%)	12,673 (8.98%)	0.419	0.568	8.15 (3.03)	15.4 (3.94)
All (summed)	256,501 (1.41%)	1 (0.10%)	999 (99.90%)	995 (99.50%)	NTC 0060	3,176 (1.24%)	22,291 (8.69%)	0.416	0.564	8.13 (3.02)	15.0 (3.90)
HCT116/54C Tumours 14d in vivo (NTC gRNAs)
A1L	231,326 (1.39%)	35 (3.50%)	965 (96.50%)	946 (94.60%)	NTC 0737	4,783 (2.07%)	33,015 (14.3%)	0.523	0.69	5.51 (2.46)	19.2 (4.26)
A1R	158,783 (1.36%)	3 (0.30%)	997 (99.70%)	994 (99.40%)	NTC 0313	2,898 (1.83%)	18,743 (11.8%)	0.475	0.628	6.07 (2.60)	13.2 (3.72)
A2L	202,918 (1.53%)	16 (1.60%)	984 (98.40%)	970 (97.00%)	NTC 0842	8,995 (4.43%)	41,032 (20.2%)	0.519	0.692	5.95 (2.57)	16.0 (4.00)
A2R	226,357 (1.51%)	23 (2.30%)	977 (97.70%)	959 (95.90%)	NTC 0051	5,613 (2.48%)	40,308 (17.8%)	0.542	0.708	4.92 (2.30)	15.2 (3.93)
A3L	243,697 (1.51%)	16 (1.60%)	984 (98.40%)	976 (97.60%)	NTC 0116	5,168 (2.12%)	37,951 (15.6%)	0.534	0.697	5.39 (2.43)	14.9 (3.90)
A3R	208,322 (1.49%)	9 (0.90%)	991 (99.10%)	981 (98.10%)	NTC 0893	3,916 (1.88%)	21,091 (10.1%)	0.466	0.618	7.09 (2.83)	14.7 (3.88)
A4L	350,571 (1.64%)	17 (1.70%)	983 (98.30%)	972 (97.20%)	NTC 0825	25,465 (7.26%)	72,129 (20.6%)	0.532	0.701	5.81 (2.54)	15.6 (3.96)
A4R	341,343 (1.55%)	38 (3.80%)	962 (96.20%)	950 (95.00%)	NTC 0676	6,810 (2.00%)	50,723 (14.9%)	0.525	0.689	5.68 (2.51)	17.4 (4.12)
HCT116/54C Tumours 38d in vivo (NTC gRNAs)
B1L	187,273 (0.88%)	460 (46.00%)	540 (54.00%)	465 (46.50%)	NTC 0057	61,283 (32.7%)	118,793 (63.4%)	0.862	0.961	0.0473 (−4.40)	15.4 (3.95)
B1R	137,844 (1.26%)	584 (58.40%)	416 (41.60%)	325 (32.50%)	NTC 0051	30,341 (22.0%)	101,524 (73.7%)	0.9	0.977	0 (−9.10)	0 (0.0120)
B2L	102,653 (0.66%)	635 (63.50%)	365 (36.50%)	303 (30.30%)	NTC 0477	55,096 (53.7%)	89,850 (87.5%)	0.915	0.985	0 (−9.60)	0 (0.694)
B2R	113,782 (0.58%)	665 (66.50%)	335 (33.50%)	281 (28.10%)	NTC 0165	32,301 (28.4%)	81,345 (71.5%)	0.91	0.978	0 (−9.95)	0 (0.815)
B3L	509,602 (2.50%)	443 (44.30%)	557 (55.70%)	473 (47.30%)	NTC 0836	359,754 (70.6%)	460,532 (90.4%)	0.922	0.987	0.0491 (−4.35)	14.6 (3.87)
B3R	333,500 (1.92%)	555 (55.50%)	445 (44.50%)	384 (38.40%)	NTC 0684	46,183 (13.8%)	220,586 (66.1%)	0.913	0.976	0 (−9.76)	0 (−0.601)
B4L	83,765 (0.59%)	417 (41.70%)	583 (58.30%)	490 (49.00%)	NTC 0938	7,209 (8.61%)	41,439 (49.5%)	0.806	0.931	0.0699 (−3.84)	12.8 (3.68)
B4R	222,746 (1.38%)	412 (41.20%)	588 (58.80%)	513 (51.30%)	NTC 0355	33,207 (14.9%)	122,420 (55.0%)	0.868	0.959	0.124 (−3.01)	22.2 (4.47)
B5L	208,767 (1.21%)	344 (34.40%)	656 (65.60%)	575 (57.50%)	NTC 0656	29,403 (14.1%)	117,518 (56.3%)	0.841	0.947	0.173 (−2.53)	19.1 (4.25)
B5R	186,147 (0.95%)	439 (43.90%)	561 (56.10%)	490 (49.00%)	NTC 0297	30,487 (16.4%)	100,952 (54.2%)	0.843	0.948	0.0508 (−4.30)	11.8 (3.56)
HCT116/54C Tumours 42d in vivo/6-thioguanine (NTC gRNAs)
C1L	328,205 (2.08%)	506 (50.60%)	494 (49.40%)	408 (40.80%)	NTC 0769	202,764 (61.8%)	287,816 (87.7%)	0.925	0.987	0 (−9.62)	0 (−0.814)
C1R	203,349 (1.88%)	457 (45.70%)	543 (54.30%)	363 (36.30%)	NTC 0301	51,644 (25.4%)	169,291 (83.3%)	0.924	0.984	0.0925 (−3.43)	29.3 (4.87)
C2L	200,568 (1.09%)	544 (54.40%)	456 (45.60%)	386 (38.60%)	NTC 0578	35,951 (17.9%)	151,721 (75.6%)	0.898	0.976	0 (−9.84)	0 (−0.614)
C2R	166,469 (1.08%)	483 (48.30%)	517 (51.70%)	435 (43.50%)	NTC 0261	46,849 (28.1%)	137,496 (82.6%)	0.888	0.976	0.0648 (−3.95)	22.5 (4.49)
C3L	288,586 (1.92%)	558 (55.80%)	442 (44.20%)	352 (35.20%)	NTC 0839	83,401 (28.9%)	245,221 (85.0%)	0.92	0.984	0 (−9.55)	0 (−0.386)
C3R	448,141 (2.44%)	594 (59.40%)	406 (40.60%)	282 (28.20%)	NTC 0404	217,287 (48.5%)	403,358 (90.0%)	0.943	0.991	0 (−9.84)	0 (0.313)
C4L	230,081 (1.12%)	558 (55.80%)	442 (44.20%)	381 (38.10%)	NTC 0946	92,488 (40.2%)	181,779 (79.0%)	0.905	0.98	0 (−10.0)	0 (−0.473)
C4R	52,238 (0.28%)	715 (71.50%)	285 (28.50%)	216 (21.60%)	NTC 0798	12,049 (23.1%)	39,589 (75.8%)	0.915	0.981	0 (−9.86)	0 (1.75)
C5L	111,414 (0.64%)	534 (53.40%)	466 (46.60%)	383 (38.30%)	NTC 0665	48,453 (43.5%)	89,268 (80.1%)	0.885	0.975	0 (−9.76)	0 (−0.548)
C5R	107,129 (0.57%)	526 (52.60%)	474 (47.40%)	395 (39.50%)	NTC 0296	19,545 (18.2%)	73,143 (68.3%)	0.886	0.969	0 (−9.87)	0 (−0.582)
HCT116/54C Tumours 43d in vivo/evofosfamide (NTC gRNAs)
D1L	103,617 (1.46%)	594 (59.40%)	406 (40.60%)	315 (31.50%)	NTC 0060	33,765 (32.6%)	85,558 (82.6%)	0.911	0.982	0 (−8.47)	0 (0.321)
D1R	132,293 (0.90%)	685 (68.50%)	315 (31.50%)	243 (24.30%)	NTC 0456	21,378 (16.2%)	105,507 (79.8%)	0.93	0.983	0 (−9.52)	0 (1.29)
D2L	804,566 (3.80%)	498 (49.80%)	502 (50.20%)	415 (41.50%)	NTC 0825	524,922 (65.2%)	748,566 (93.0%)	0.941	0.992	0.0472 (−4.40)	23.5 (4.56)
D2R	152,722 (0.71%)	494 (49.40%)	506 (50.60%)	432 (43.20%)	NTC 0775	15,235 (9.98%)	95,574 (62.6%)	0.876	0.963	0.0464 (−4.43)	21.8 (4.45)
D3L	237,262 (1.61%)	582 (58.20%)	418 (41.80%)	312 (31.20%)	NTC 0212	73,391 (30.9%)	215,430 (90.8%)	0.941	0.989	0 (−9.53)	0 (0.233)
D3R	90,058 (0.54%)	575 (57.50%)	425 (42.50%)	328 (32.80%)	NTC 0786	25,282 (28.1%)	61,178 (67.9%)	0.912	0.976	0 (−9.71)	0 (0.210)
D4L	213,433 (1.34%)	636 (63.60%)	364 (36.40%)	272 (27.20%)	NTC 0161	36,737 (17.2%)	162,837 (76.3%)	0.926	0.982	0 (−9.64)	0 (0.660)
D4R	137,886 (0.80%)	691 (69.10%)	309 (30.90%)	241 (24.10%)	NTC 0151	67,511 (49.0%)	116,038 (84.2%)	0.938	0.988	0 (−9.75)	0 (1.36)
a % of total aligned reads (for all gRNAs)
b % of 1,000 NTC gRNAs
c NTC gRNA with highest count; count and % of aligned reads for this gRNA
d count and % of aligned reads for 10 NTC gRNAs with highest counts
e for log2 median, zeroes given pseudocount of 0.02
f Abbreviations: rep.: replicate; coef.: coefficient
