# Supplementary material for: Clonal dynamics limits detection of selection in tumour xenograft CRISPR/Cas9 screens
Source: Cancer Gene Ther. 2023 Sep 8;30(12):1610–23. doi: 10.1038/s41417-023-00664-5 (PMC10721547; doi:10.1038/s41417-023-00664-5)
Supplement: Supplementary file 6 — Table S5 [file 41417_2023_664_MOESM6_ESM.xlsx]

## Sheet: Sheet1
Table S5 Sample size estimates at power 0.8 in simulated datasets with varying number of gRNAs
log2	Disp.	BCVa		Estimated sample sizeb
effect	est.
sizec	fromd	med	range	min	LQ	med.	UQ	max
Small tumours 100,000 gRNAs (3.4 cln/gRNA)
1	n=3	1.17	(0.934–1.35)	77	103	117	130	154
1	n=10	1.26	(1.24–1.29)	130	132	134	139	141
2	n=3	1.17	(0.934–1.35)	20	27	30	34	40
2	n=10	1.26	(1.24–1.29)	34	34	35	36	37
3	n=3	1.17	(0.934–1.35)	10	13	14	16	19
3	n=10	1.26	(1.24–1.29)	16	16	17	17	17
Small tumours 50,000 gRNAs (6.8 cln/gRNA)
1	n=3	0.938	(0.726–1.05)	49	69	77	83	96
1	n=10	0.991	(0.975–1.02)	83	85	86	88	90
2	n=3	0.938	(0.726–1.05)	13	18	20	21	25
2	n=10	0.991	(0.975–1.02)	22	22	22	23	23
3	n=3	0.938	(0.726–1.05)	6	9	10	10	12
3	n=10	0.991	(0.975–1.02)	10	11	11	11	11
Small tumours 20,000 gRNAs (17 cln/gRNA)
1	n=3	0.71	(0.561–0.791)	32	43	47	50	57
1	n=10	0.725	(0.710–0.746)	47	48	49	50	51
2	n=3	0.71	(0.561–0.791)	8	11	12	13	15
2	n=10	0.725	(0.710–0.746)	12	13	13	13	13
3	n=3	0.71	(0.561–0.791)	4	5	6	6	7
3	n=10	0.725	(0.710–0.746)	6	6	6	6	6
Small tumours 10,000 gRNAs (34 cln/gRNA)
1	n=3	0.555	(0.379–0.634)	18	29	31	34	39
1	n=10	0.565	(0.552–0.584)	31	32	32	33	34
2	n=3	0.555	(0.379–0.634)	5	8	8	9	10
2	n=10	0.565	(0.552–0.584)	8	8	8	9	9
3	n=3	0.555	(0.379–0.634)	2	4	4	4	5
3	n=10	0.565	(0.552–0.584)	4	4	4	4	4
Small tumours 4,000 gRNAs (85 cln/gRNA)
1	n=3	0.39	(0.288–0.460)	13	17	19	20	23
1	n=10	0.398	(0.389–0.414)	19	19	19	20	20
2	n=3	0.39	(0.288–0.460)	3	4	5	5	6
2	n=10	0.398	(0.389–0.414)	5	5	5	5	5
3	n=3	0.39	(0.288–0.460)	2	2	2	3	3
3	n=10	0.398	(0.389–0.414)	2	2	2	3	3
Small tumours 2,000 gRNAs (170 cln/gRNA)
1	n=3	0.295	(0.211–0.356)	10	12	13	14	17
1	n=10	0.299	(0.290–0.314)	13	13	14	14	14
2	n=3	0.295	(0.211–0.356)	3	3	3	4	4
2	n=10	0.299	(0.290–0.314)	3	3	3	4	4
3	n=3	0.295	(0.211–0.356)	1	2	2	2	2
3	n=10	0.299	(0.290–0.314)	2	2	2	2	2
Small tumours 1,000 gRNAs (340 cln/gRNA)
1	n=3	0.213	(0.129–0.260)	8	9	10	11	12
1	n=10	0.217	(0.208–0.227)	10	10	10	10	11
2	n=3	0.213	(0.129–0.260)	2	2	3	3	3
2	n=10	0.217	(0.208–0.227)	2	3	3	3	3
3	n=3	0.213	(0.129–0.260)	1	1	1	1	2
3	n=10	0.217	(0.208–0.227)	1	1	1	1	1
Small tumours 500 gRNAs (680 cln/gRNA)
1	n=3	0.155	(0.0909–0.189)	7	8	8	9	9
1	n=10	0.157	(0.150–0.167)	8	8	8	8	9
2	n=3	0.155	(0.0909–0.189)	2	2	2	2	2
2	n=10	0.157	(0.150–0.167)	2	2	2	2	2
3	n=3	0.155	(0.0909–0.189)	1	1	1	1	1
3	n=10	0.157	(0.150–0.167)	1	1	1	1	1
Small tumours 250 gRNAs (1,400 cln/gRNA)
1	n=3	0.114	(0.0700–0.137)	7	7	7	8	8
1	n=10	0.114	(0.107–0.120)	7	7	7	7	7
2	n=3	0.114	(0.0700–0.137)	2	2	2	2	2
2	n=10	0.114	(0.107–0.120)	2	2	2	2	2
3	n=3	0.114	(0.0700–0.137)	1	1	1	1	1
3	n=10	0.114	(0.107–0.120)	1	1	1	1	1
Small tumours 125 gRNAs (2,700 cln/gRNA)
1	n=3	0.0826	(0.0507–0.105)	7	7	7	7	7
1	n=10	0.0801	(0.0754–0.0863)	7	7	7	7	7
2	n=3	0.0826	(0.0507–0.105)	2	2	2	2	2
2	n=10	0.0801	(0.0754–0.0863)	2	2	2	2	2
3	n=3	0.0826	(0.0507–0.105)	1	1	1	1	1
3	n=10	0.0801	(0.0754–0.0863)	1	1	1	1	1
Small tumours 62 gRNAs (5,400 cln/gRNA)
1	n=3	0.0576	(0.0360–0.0763)	6	7	7	7	7
1	n=10	0.0566	(0.0516–0.0621)	7	7	7	7	7
2	n=3	0.0576	(0.0360–0.0763)	2	2	2	2	2
2	n=10	0.0566	(0.0516–0.0621)	2	2	2	2	2
3	n=3	0.0576	(0.0360–0.0763)	1	1	1	1	1
3	n=10	0.0566	(0.0516–0.0621)	1	1	1	1	1
Large tumours 100,000 gRNAs (0.27 cln/gRNA)
1	n=3	2.74	(2.29–3.31)	430	551	610	704	890
1	n=20	3.08	(2.99–3.19)	726	763	773	791	828
2	n=3	2.74	(2.29–3.31)	112	143	159	183	231
2	n=20	3.08	(2.99–3.19)	189	198	201	205	215
3	n=3	2.74	(2.29–3.31)	53	68	75	86	109
3	n=20	3.08	(2.99–3.19)	89	93	95	97	101
Large tumours 50,000 gRNAs (0.53 cln/gRNA)
1	n=3	2.35	(2.06–2.86)	349	415	451	504	668
1	n=20	2.76	(2.69–2.86)	590	612	621	633	666
2	n=3	2.35	(2.06–2.86)	91	108	117	131	173
2	n=20	2.76	(2.69–2.86)	153	159	161	164	173
3	n=3	2.35	(2.06–2.86)	43	51	55	62	82
3	n=20	2.76	(2.69–2.86)	72	75	76	78	82
Large tumours 20,000 gRNAs (1.3 cln/gRNA)
1	n=3	1.88	(1.67–2.22)	232	269	291	309	402
1	n=20	2.25	(2.19–2.34)	393	409	416	422	448
2	n=3	1.88	(1.67–2.22)	60	70	76	80	104
2	n=20	2.25	(2.19–2.34)	102	106	108	110	116
3	n=3	1.88	(1.67–2.22)	29	33	36	38	49
3	n=20	2.25	(2.19–2.34)	48	50	51	52	55
Large tumours 10,000 gRNAs (2.7 cln/gRNA)
1	n=3	1.61	(1.46–1.83)	178	205	215	232	276
1	n=20	1.94	(1.88–2.00)	293	303	310	315	328
2	n=3	1.61	(1.46–1.83)	46	53	56	60	72
2	n=20	1.94	(1.88–2.00)	76	79	81	82	85
3	n=3	1.61	(1.46–1.83)	22	25	27	29	34
3	n=20	1.94	(1.88–2.00)	36	37	38	39	40
Large tumours 4,000 gRNAs (6.6 cln/gRNA)
1	n=3	1.38	(1.25–1.55)	132	152	161	172	201
1	n=20	1.65	(1.60–1.69)	212	222	226	228	237
2	n=3	1.38	(1.25–1.55)	34	40	42	45	52
2	n=20	1.65	(1.60–1.69)	55	58	59	59	62
3	n=3	1.38	(1.25–1.55)	16	19	20	21	25
3	n=20	1.65	(1.60–1.69)	26	27	28	28	29
Large tumours 2,000 gRNAs (13 cln/gRNA)
1	n=3	1.26	(1.09–1.42)	103	126	134	144	170
1	n=20	1.47	(1.41–1.51)	168	177	181	185	191
2	n=3	1.26	(1.09–1.42)	27	33	35	37	44
2	n=20	1.47	(1.41–1.51)	44	46	47	48	50
3	n=3	1.26	(1.09–1.42)	13	16	17	18	21
3	n=20	1.47	(1.41–1.51)	21	22	22	23	24
Large tumours 1,000 gRNAs (27 cln/gRNA)
1	n=3	1.1	(0.972–1.23)	83	95	104	112	128
1	n=20	1.25	(1.21–1.28)	125	129	133	135	139
2	n=3	1.1	(0.972–1.23)	21	25	27	29	33
2	n=20	1.25	(1.21–1.28)	32	34	35	35	36
3	n=3	1.1	(0.972–1.23)	10	12	13	14	16
3	n=20	1.25	(1.21–1.28)	15	16	16	17	17
Large tumours 500 gRNAs (53 cln/gRNA)
1	n=3	0.967	(0.792–1.08)	57	74	82	88	101
1	n=20	1.06	(1.01–1.09)	89	95	97	98	103
2	n=3	0.967	(0.792–1.08)	15	19	21	23	26
2	n=20	1.06	(1.01–1.09)	23	25	25	25	27
3	n=3	0.967	(0.792–1.08)	7	9	10	11	12
3	n=20	1.06	(1.01–1.09)	11	12	12	12	13
Large tumours 250 gRNAs (110 cln/gRNA)
1	n=3	0.799	(0.638–0.889)	39	54	58	62	70
1	n=20	0.873	(0.826–0.920)	61	66	68	69	75
2	n=3	0.799	(0.638–0.889)	10	14	15	16	18
2	n=20	0.873	(0.826–0.920)	16	17	18	18	19
3	n=3	0.799	(0.638–0.889)	5	7	7	8	9
3	n=20	0.873	(0.826–0.920)	8	8	8	9	9
Large tumours 125 gRNAs (210 cln/gRNA)
1	n=3	0.648	(0.525–0.773)	29	37	40	45	55
1	n=20	0.71	(0.666–0.755)	42	46	47	48	52
2	n=3	0.648	(0.525–0.773)	7	10	10	12	14
2	n=20	0.71	(0.666–0.755)	11	12	12	13	14
3	n=3	0.648	(0.525–0.773)	4	5	5	6	7
3	n=20	0.71	(0.666–0.755)	5	6	6	6	7
Large tumours 62 gRNAs (420 cln/gRNA)
1	n=3	0.527	(0.407–0.659)	20	26	29	32	41
1	n=20	0.561	(0.512–0.611)	28	31	32	33	37
2	n=3	0.527	(0.407–0.659)	5	7	7	8	11
2	n=20	0.561	(0.512–0.611)	7	8	8	8	9
3	n=3	0.527	(0.407–0.659)	3	3	4	4	5
3	n=20	0.561	(0.512–0.611)	3	4	4	4	5
a Median and range of biological coefficent of variation (sqrt common dispersion) across 100 simulated datasets
b Minimum, lower quartile, median, upper quantile or maximum sample sizes across varying the common dispersion estimates from 100 simulated datasets
c log2 fold-change of experimental group versus control
d Number of randomly selected tumour samples in simulated dataset used for dispersion estimate. At n=3, this number is smaller than the estimated sample size for most combinations, and is an imprecise estimate of the expected dispersion of such a larger dataset, but provides an indication of what might be observed when using a pilot n=3 experiment to perform power calculations. The n=10 and n=20 …
