# Supplementary material for: Clonal dynamics limits detection of selection in tumour xenograft CRISPR/Cas9 screens
Source: Cancer Gene Ther. 2023 Sep 8;30(12):1610–23. doi: 10.1038/s41417-023-00664-5 (PMC10721547; doi:10.1038/s41417-023-00664-5)
Supplement: Supplementary file 7 — Supplementary Data File 1 [file 41417_2023_664_MOESM7_ESM.txt]

# grna: gRNA label including sequence	grna_target: gene target of gRNA	logFC: log2 fold-change between group C (42d/6-TG) and group B (ctrl 38d)	logCPM: average log2 counts per million across all samples	PValue: unadjusted p-value from edgeR::exactTest	FDR: Benjamini & Hochberg adjusted p-value	direction: positive for higher in group C; negative for lower in group C	comparison: groups being compared in edgeR::exactTest
grna	grna_target	logFC	logCPM	PValue	FDR	direction	comparison
CLRN2___10126_TACCGGGCAGTCAGCGGTCC	CLRN2	18.653204107091145	18.647077080082457	3.1800339574550946e-6	0.04390835615662576	positive	C vs B
RPAP1___141763_GCACATGGACACTGTCGAGC	RPAP1	-17.62388064032641	18.821331613598144	5.770138612322465e-6	0.04390835615662576	negative	C vs B
CYFIP2___12035_CACCTACCACCTCCATGACG	CYFIP2	-17.764451569973705	19.39401661167975	5.94850483571212e-6	0.04390835615662576	negative	C vs B
CHSY1___109647_GCTTCCGAGCTGAAGCGAGC	CHSY1	-17.69298189427937	19.216832838803494	6.708357590596141e-6	0.04390835615662576	negative	C vs B
DEFB129___12890_ACCATCAGCACTATGACCCC	DEFB129	17.407041341985053	20.611993699122632	7.0799452418224375e-6	0.04390835615662576	positive	C vs B
OR10A3___133420_CTGAAGATGCCATCAACTAC	OR10A3	17.45397379868244	18.50242025531224	7.1664807735389005e-6	0.04390835615662576	positive	C vs B
SLC16A8___44454_CTCATGCGCGACTTCGACGC	SLC16A8	16.82275266583963	17.219162329762813	8.320870608440076e-6	0.04390835615662576	positive	C vs B
LIPJ___26621_GCCAAGGATATAACCATCTT	LIPJ	16.97433034975111	18.23556827544533	8.593800380161127e-6	0.04390835615662576	positive	C vs B
LYZL6___127754_AAAGGCGCTACTCATCTATT	LYZL6	16.799906276495776	19.121301293035177	9.663834634643962e-6	0.04390835615662576	positive	C vs B
C2orf15___6111_CCTTAACTTCCCCAGAGTTG	C2orf15	-17.109451444819953	21.965502816844676	9.727084657263072e-6	0.04390835615662576	negative	C vs B
ACPT___527_ACAGTCCCGTGAAGTTCTCC	ACPT	16.685719058509747	16.680407267731372	1.1777657165080648e-5	0.04390835615662576	positive	C vs B
CYP4F2___12186_TGTCGGGGTGGCACAAACTG	CYP4F2	16.840839211835476	18.265649555157385	1.281420728581709e-5	0.04390835615662576	positive	C vs B
EIF4ENIF1___14837_CACCTACTATCCTGCGCACC	EIF4ENIF1	16.738192992981755	17.623783175080714	1.3088703272996016e-5	0.04390835615662576	positive	C vs B
CYC1___12026_TGACCACTTGTGCCGCTTTA	CYC1	16.454131356155813	19.141713919107698	1.4473954643347188e-5	0.04390835615662576	positive	C vs B
RNF167___41562_ATAAAGACTGACCCATTGAC	RNF167	16.31766054561101	16.31408740271539	1.495073965008665e-5	0.04390835615662576	positive	C vs B
PDCL3___135708_AACATATGAAGATATGACTT	PDCL3	-16.21964544431762	16.214469165212655	1.5931771839665993e-5	0.04390835615662576	negative	C vs B
RCE1___40692_CCTCCGTAGGGACCATCCCG	RCE1	16.313250229261268	17.877922929148056	1.670534482052668e-5	0.04390835615662576	positive	C vs B
NXNL1___133099_TATTGTTGCGGATCAGGATG	NXNL1	15.914906904746488	18.27761027319023	1.7132602906976925e-5	0.04390835615662576	positive	C vs B
GTF3C1___120551_ATGCGGTACAGGGCCTTGAT	GTF3C1	-16.156859742819954	17.144329511345205	1.7896245449784368e-5	0.04390835615662576	negative	C vs B
DUOX1___114076_GCAGCCTTCGGGGCAGAGAG	DUOX1	15.33196199659234	15.963702297498363	1.875707385736194e-5	0.04390835615662576	positive	C vs B
GCSH___118809_TATTGTAGTCTCCCTGAAGT	GCSH	16.38889585413651	17.073157504999187	1.8786067881156618e-5	0.04390835615662576	positive	C vs B
hsa-mir-6748___63145_AGAGTGGTGTGTGGGTGGGA	hsa-mir-6748	15.732146206965853	17.01887354244751	1.941319548744308e-5	0.04390835615662576	positive	C vs B
PNLIPRP3___137315_ATCACCCGTATCAACATAGC	PNLIPRP3	15.77967246379006	17.017414341056192	1.9445363432350093e-5	0.04390835615662576	positive	C vs B
EVA1B___15673_CTCACCGCGGATGTGCGCGT	EVA1B	15.924065113541818	18.419650346661673	1.960395968934448e-5	0.04390835615662576	positive	C vs B
C2orf47___106129_ACAGTGTAAATTTGATCTGT	C2orf47	-15.98205490664289	16.971540859326822	2.0041114252322047e-5	0.04390835615662576	negative	C vs B
ZNF133___155399_TCAGCAGCCTCCACTCATCC	ZNF133	15.888133953845772	18.02730983069458	2.0333340604913743e-5	0.04390835615662576	positive	C vs B
ISYNA1___23700_GTACTCGTATTGCGCCTCGA	ISYNA1	-15.834097264461205	15.82917637242402	2.0484737016849323e-5	0.04390835615662576	negative	C vs B
ESCO2___115537_AGGATTCTTTGAAGTGTGAC	ESCO2	15.78499722911654	15.780281380846478	2.1153326331344145e-5	0.04390835615662576	positive	C vs B
MRPL10___129850_GTGCCATTCCTGCCGCTGCT	MRPL10	15.740380524167094	18.283655271961184	2.1529500640368276e-5	0.04390835615662576	positive	C vs B
hsa-mir-8069___64113_TGACCGCCTGAGCGTGCAGC	hsa-mir-8069	16.117971540674123	18.217575885257126	2.289284629725993e-5	0.04390835615662576	positive	C vs B
CCDC170___107685_TTCAGCTTTCAGTTCTTGAC	CCDC170	15.847222077824894	20.03233139079994	2.3132193582942985e-5	0.04390835615662576	positive	C vs B
ELK4___14917_CGCAATGACTACATACACTC	ELK4	-15.564867220249132	16.8031308627052	2.319586129807232e-5	0.04390835615662576	negative	C vs B
NRN1___32709_CCCCGCAGCGTATCTGGTGC	NRN1	15.680765615934147	16.728746048726702	2.3431511789831854e-5	0.04390835615662576	positive	C vs B
TMEM238___150218_GCGCGCCCGAGTAGATGAGC	TMEM238	15.88286875370828	16.721178994494533	2.355378262927404e-5	0.04390835615662576	positive	C vs B
ZBTB34___154797_GGAGTCGCATGTGCCTATCA	ZBTB34	-15.731181661539788	19.014847504900573	2.404079210174723e-5	0.04390835615662576	negative	C vs B
PTGIS___39348_CGAGAATTCAACCTGCGACG	PTGIS	15.565443828388204	15.560721060227152	2.4425601515346756e-5	0.04390835615662576	positive	C vs B
FOS___17796_CTTCGTCTTCACCTACCCCG	FOS	15.668234253235852	19.668668650512	2.614825198874374e-5	0.04390835615662576	positive	C vs B
HOXB1___121898_CTTAACCTTCATCCAGTCGA	HOXB1	15.416528089395523	15.411848411095496	2.6934860054569605e-5	0.04390835615662576	positive	C vs B
KCNJ16___124232_TTGCGGTCAAGGGCATACAG	KCNJ16	15.396341462365122	15.449835930069046	2.742256081399762e-5	0.04390835615662576	positive	C vs B
SS18___147044_CCGCTCTGATTCATCCCTCC	SS18	14.762726465516874	15.666022310111693	2.8479312404867193e-5	0.04390835615662576	positive	C vs B
BABAM1___104053_GCTACAGAGCTCGCGGGGGT	BABAM1	-15.235738820702355	15.231047411021263	3.0338996757389944e-5	0.04390835615662576	negative	C vs B
GRB7___120206_ATCCCATGAAGACCTCATCC	GRB7	-15.528626778192155	21.01906978489111	3.040296419274824e-5	0.04390835615662576	negative	C vs B
NDUFB1___131461_CATCCAATGACAAATCCCAT	NDUFB1	-15.21838797595593	15.213919349663168	3.068776374864099e-5	0.04390835615662576	negative	C vs B
CNGB3___10279_CCCGAAGCCAGCCCACAAAC	CNGB3	15.388913205156568	17.419689221655023	3.080384615887919e-5	0.04390835615662576	positive	C vs B
PANK3___135056_TTGGCATCGCTCAGGTTCTG	PANK3	14.552894576395696	15.188513273457238	3.127214670793276e-5	0.04390835615662576	positive	C vs B
TARBP1___148272_TTCTGTAATTTCAGTCCCAA	TARBP1	-15.18850859279384	15.18415527413469	3.129837930685665e-5	0.04390835615662576	negative	C vs B
DNTTIP1___113698_GGACGCAGAGCAGCTGATCC	DNTTIP1	15.174041596601734	15.174819094042569	3.161274264375118e-5	0.04390835615662576	positive	C vs B
OGT___33329_TGGCTTCTTCCAAGCGACCC	OGT	-15.14273067715146	15.139261274582609	3.221144932476142e-5	0.04390835615662576	negative	C vs B
ANKRD7___2144_TAACGAATATCCCTCAGATC	ANKRD7	14.780564814992998	16.239983148067928	3.2231022488218986e-5	0.04390835615662576	positive	C vs B
LYZ___27782_TGCCATCATTACACCAGTAG	LYZ	14.92371500983491	16.23881348895005	3.226502103291946e-5	0.04390835615662576	positive	C vs B
ARSA___103127_CATCCCGTACTCCCACGACC	ARSA	15.09931522803462	17.288807035723277	3.353943737528626e-5	0.04390835615662576	positive	C vs B
HYDIN___22450_GCTGGAATAATGCCTGATCC	HYDIN	15.068081451632056	15.06402675055932	3.369397530624643e-5	0.04390835615662576	positive	C vs B
BASP1___104169_TGCCGCGCCCTCCGTCTTCT	BASP1	15.262858022162389	19.329874820970936	3.5261717845734644e-5	0.04390835615662576	positive	C vs B
TMEM8B___50550_GAAGGTGCGCATCCGCACCT	TMEM8B	-15.07465960260362	17.49567407493032	3.695766190954821e-5	0.04390835615662576	negative	C vs B
SLC10A3___44336_CGTGATACCCACCAGTACGA	SLC10A3	-14.914219109817232	14.911980489800555	3.699055737382417e-5	0.04390835615662576	negative	C vs B
MRPL51___129969_TCTATCGAAACTTCCCATGT	MRPL51	15.250350301141609	17.471825246691438	3.7566332138442664e-5	0.04390835615662576	positive	C vs B
DLEU7___113302_TTTCTTTCAGCTTCAACTCC	DLEU7	14.838898731635576	16.029712008260603	3.7643110147323905e-5	0.04390835615662576	positive	C vs B
DNAH8___13497_GGAAGCGCTCTTTACTGTTC	DNAH8	14.868461477956886	16.64018112380394	3.791884075054269e-5	0.04390835615662576	positive	C vs B
PLA2G1B___36883_GCCAGAGCACGAGTATGAAT	PLA2G1B	14.467299102440432	14.867078587347333	3.79620369629894e-5	0.04390835615662576	positive	C vs B
CSTB___11480_GACCCAGCACATCGCCGACC	CSTB	-15.114004955702418	17.448899606720225	3.814461063890697e-5	0.04390835615662576	negative	C vs B
IDI1___122522_GAGCTGGTTACCTCTTCCAA	IDI1	15.064565363617383	19.462493992344942	3.847009978045583e-5	0.04390835615662576	positive	C vs B
SGCZ___143757_CCCAACAGAATAACCTGCCA	SGCZ	14.842798638811978	14.874122219635588	3.8803713326467584e-5	0.04390835615662576	positive	C vs B
PMP22___137275_CATAGATGACACCGCTGAGA	PMP22	-15.086844801878316	19.156944793746497	3.970525640874689e-5	0.04390835615662576	negative	C vs B
FMNL1___17694_GCAGGGAGCGCACGTCCGCC	FMNL1	-15.049544614051198	17.35720157035538	4.049722373287791e-5	0.04390835615662576	negative	C vs B
hsa-mir-219a-1___58275_CCCTTCCCCGCCCCGGGCCG	hsa-mir-219a-1	14.705788027812916	16.996943151994657	4.056172237419525e-5	0.04390835615662576	positive	C vs B
SLC18A3___44491_TCGTCCTCGCACGCATCAAA	SLC18A3	15.120853972194071	21.02239071316615	4.0611477026525e-5	0.04390835615662576	positive	C vs B
ANK1___101932_TTGCATCTGGCTTCTAAGGA	ANK1	-14.624108338758626	15.881682517222607	4.078168982713818e-5	0.04390835615662576	negative	C vs B
CDKN2C___108834_CCTAAAGAATGGCCGAGCCT	CDKN2C	14.130045384734483	14.732539813018466	4.120017938832074e-5	0.04390835615662576	positive	C vs B
hsa-mir-6853___63585_AGTCGCTCGGTACCTGCGCA	hsa-mir-6853	-14.729429423587987	15.849824712865503	4.1656308343765704e-5	0.04390835615662576	negative	C vs B
PDCD2___35728_AAGCAGGCTTGTGCACAACC	PDCD2	14.63019719351487	16.959622023050134	4.171574429775206e-5	0.04390835615662576	positive	C vs B
AKR1B1___1472_TGGGCTCACAGGTCCTGATC	AKR1B1	14.657882533576352	16.940363751400312	4.2083148636017336e-5	0.04390835615662576	positive	C vs B
GEN1___118904_TGAAAGGGAGTCCCTGGAGT	GEN1	-14.61618541532134	14.613361693333305	4.432807362120315e-5	0.04390835615662576	negative	C vs B
GADL1___18427_CGAGCCACCCCATAAACTAT	GADL1	14.882870417256717	18.9733948910378	4.498731067861048e-5	0.04390835615662576	positive	C vs B
H3F3C___120756_CGCAGCCGTCGGTGCGCTGC	H3F3C	14.553096581964429	14.550403943127096	4.6068255549622255e-5	0.04390835615662576	positive	C vs B
F10___15840_GCCTTCGAATCCTTCTAAAC	F10	13.847762167821244	14.551171839637384	4.630284050307548e-5	0.04390835615662576	positive	C vs B
C11orf86___5203_CAGAGTCACGCTGGGGAAGA	C11orf86	14.531578957443337	16.33570720857855	4.6484381571851234e-5	0.04390835615662576	positive	C vs B
EIF3B___14765_CCCTCTTCTTGTGCCCCGTA	EIF3B	14.865852451770609	20.29105854445195	4.6955170351765775e-5	0.04390835615662576	positive	C vs B
SEPW1___143406_TCTCCTACCAGTGGCGCTTG	SEPW1	14.501355249596426	14.499812552575042	4.7554244816418446e-5	0.04390835615662576	positive	C vs B
SLC17A8___44479_GATAGCAATGATGTAACGCT	SLC17A8	14.345222093537847	15.69936540293826	4.825155152221605e-5	0.04390835615662576	positive	C vs B
OR10A4___133422_CAGAGTCAGCTATAGTGACC	OR10A4	14.672537962221863	17.081721461147776	4.845451817535042e-5	0.04390835615662576	positive	C vs B
MNDA___129525_TTCTTGCATCCACCTGCCGT	MNDA	14.386498110298083	16.70653089424261	4.90613298653203e-5	0.04390835615662576	positive	C vs B
TCTEX1D4___48868_CGGTCGGGCCTCATCAATGC	TCTEX1D4	13.852306322743878	14.436225944966251	4.947024688823736e-5	0.04390835615662576	positive	C vs B
SBNO2___142756_AAAGACCTGCGACTTTGCTC	SBNO2	14.363310465425169	16.39763279052387	4.992620717380878e-5	0.04390835615662576	positive	C vs B
RALGAPA2___140109_TGACCCGCCTGAAGCACCTG	RALGAPA2	14.674594796402102	17.934198987333613	5.04395918739634e-5	0.04390835615662576	positive	C vs B
GFI1___18942_CTTCGGTCAGCTGCGATTCG	GFI1	14.763497906437584	18.06707044546975	5.148828826345896e-5	0.04390835615662576	positive	C vs B
CPS1___10992_TGGGTATTACCTTGACAGAA	CPS1	14.22373266379895	16.27140144573397	5.1924756455150126e-5	0.04390835615662576	positive	C vs B
SPTBN4___146830_CAGAGAGACACGCTCAGCCA	SPTBN4	14.34406737935504	14.357083282699971	5.245612728359489e-5	0.04390835615662576	positive	C vs B
MEX3C___128991_ACCCTGGCGGCCGACGATCT	MEX3C	-14.534143460669124	16.930621643278396	5.385723973176758e-5	0.04390835615662576	negative	C vs B
RHOF___141136_GGAGCTGAAGATCGTGATCG	RHOF	14.252089344712171	15.423947771818163	5.532256031521974e-5	0.04390835615662576	positive	C vs B
RBCK1___40449_AGAGACGCCACTGTCATATC	RBCK1	14.477394789405786	17.945634002688312	5.5861668251472e-5	0.04390835615662576	positive	C vs B
FAR2___16872_TAAGGCATACCTTACTGTCT	FAR2	-14.365304284066108	17.364618690273442	5.724856529039918e-5	0.04390835615662576	negative	C vs B
CSF3R___111329_GGGGTCCATGGTCCGCAGCA	CSF3R	-14.146441438065516	15.32748310898749	5.903658249627197e-5	0.04390835615662576	negative	C vs B
KCNC3___124135_GATGTTCTCCGGAGGTGCCC	KCNC3	-14.317443538957518	17.81336799242977	5.99289134235755e-5	0.04390835615662576	negative	C vs B
SLC5A4___145218_TGTCCCTATCTACATCAAGT	SLC5A4	14.101713634021642	14.101096989833916	6.07578462633597e-5	0.04390835615662576	positive	C vs B
BSDC1___4863_GTCCCGCTTCATAAACTCCA	BSDC1	-14.26499136024558	15.215111549354994	6.209513507613202e-5	0.04390835615662576	negative	C vs B
SPDYE1___46579_ATAGCGTATTTCAGCCGAGC	SPDYE1	14.4763461879231	19.8632664358771	6.322867424858346e-5	0.04390835615662576	positive	C vs B
SDHD___43147_GAGAACATACAATGGTGGCT	SDHD	14.414357193836072	17.600741948220396	6.347617573003419e-5	0.04390835615662576	positive	C vs B
AKAP1___101401_CATCACCGTGGAGGTCATTG	AKAP1	14.302544159763524	15.821024136188448	6.501545362018483e-5	0.04390835615662576	positive	C vs B
SYT13___147997_GGCCTGGGTCCATAGATGTC	SYT13	13.434011206305334	14.306436136882832	6.539289302858921e-5	0.04390835615662576	positive	C vs B
SEMA6A___43365_CGTTCATGATCATAATCATC	SEMA6A	-14.105842954042991	15.837107484529987	6.563429770610654e-5	0.04390835615662576	negative	C vs B
C7orf60___106558_GTCGTATTGAATGGTGTTGT	C7orf60	14.03098586072712	15.454601825386808	6.642364587290755e-5	0.04390835615662576	positive	C vs B
SCN3B___142937_AATCATGATGTACATCCTTC	SCN3B	13.792488756568352	15.781662029576488	6.667033111805126e-5	0.04390835615662576	positive	C vs B
FAM189A2___16354_ACTTACGATGCAGGATCTCC	FAM189A2	14.218988522401949	17.34543885429554	6.67195765769232e-5	0.04390835615662576	positive	C vs B
ZNF688___56541_CCGATGATTGGCGACGATCC	ZNF688	14.404179568029312	19.845586940994128	6.734100188990317e-5	0.04390835615662576	positive	C vs B
ADRM1___101069_CACGAACTCTCTGCGCTAGG	ADRM1	14.333165949606387	19.42111750148322	6.806164441095844e-5	0.04390835615662576	positive	C vs B
C3orf58___6253_AGCGCAACGAACTGACCGAC	C3orf58	-13.890638378235945	13.905926629393582	6.88920824420838e-5	0.04390835615662576	negative	C vs B
SLC32A1___44931_GCGCGCCCGCGATAGACAGT	SLC32A1	-13.850103550414078	13.859419636700537	7.038851884260563e-5	0.04390835615662576	negative	C vs B
HNRNPF___21818_GTTCGTGCAGTTTGCCTCGC	HNRNPF	-14.276430995378837	19.167027066991523	7.048542895069846e-5	0.04390835615662576	negative	C vs B
hsa-mir-4688___60863_GGTAGGGGCAGCAGAGGACC	hsa-mir-4688	13.9140543136052	15.702138484484804	7.10833657955134e-5	0.04390835615662576	positive	C vs B
CYP4Z1___112191_CCATGATGTCTGAGAGTGTT	CYP4Z1	13.903443372585244	15.675376357105367	7.153575482957585e-5	0.04390835615662576	positive	C vs B
CKB___9766_TTCCACCGCGAGCTTCTCGA	CKB	14.056489973697136	15.653638355642016	7.259223507368506e-5	0.04390835615662576	positive	C vs B
NUDT8___32991_GCGGCAGCGCAGCTCGCCCT	NUDT8	-13.781957865672119	13.785407719703947	7.304283251118074e-5	0.04390835615662576	negative	C vs B
hsa-mir-18a___58020_ACATAACTTCTTATGCCAGA	hsa-mir-18a	-13.77482596418504	13.777120160453396	7.33172257747025e-5	0.04390835615662576	negative	C vs B
hsa-mir-139___57819_GGCTGGAGACGCGGCCCTGT	hsa-mir-139	13.725218828190089	15.680826898105304	7.44590015164635e-5	0.04390835615662576	positive	C vs B
AGGF1___1190_GACGAAGCCATTACCAGTGA	AGGF1	-13.955339046458704	14.818319581234617	7.447504960319393e-5	0.04390835615662576	negative	C vs B
PGK2___136195_CATGATATCTTTAACGATCT	PGK2	14.03103549938344	16.71332755432114	7.467570599643572e-5	0.04390835615662576	positive	C vs B
KRTAP4-8___125741_CAGGTGGAGATGACACAGGC	KRTAP4-8	-13.713210663016214	13.721935303915371	7.598812603262142e-5	0.04390835615662576	negative	C vs B
hsa-mir-6513___62926_AGCTGGGGACCTGAGACATG	hsa-mir-6513	-13.73403379435682	13.842984616275604	7.65939793042791e-5	0.04390835615662576	negative	C vs B
OR1L1___33686_GATTAGTCAGAAGAATGTGC	OR1L1	13.697806101010844	14.867069409566083	7.864804176971287e-5	0.04390835615662576	positive	C vs B
MTA3___130274_GCAACCCATACCTAATAAGA	MTA3	13.64287421027371	13.642572209269469	7.890706168252345e-5	0.04390835615662576	positive	C vs B
METTL16___128923_CCGCCTAGTTCTGTTAATAC	METTL16	13.93065661382725	15.51653904455585	7.94686569131558e-5	0.04390835615662576	positive	C vs B
SLC17A1___144406_CGTGTATGCAAATGGATAAC	SLC17A1	-13.623210004948335	13.638665698540136	8.002761752154075e-5	0.04390835615662576	negative	C vs B
SLC16A8___144399_TGTGCTAAAGCTGCCCCGTC	SLC16A8	13.901953298183551	16.31245588371331	8.033894053373858e-5	0.04390835615662576	positive	C vs B
TRIQK___151586_GAAGCAAAGAAAACAGCAAT	TRIQK	13.77033466937562	14.82309598248748	8.105564858131832e-5	0.04390835615662576	positive	C vs B
C1QL4___105928_CAACAGCGTCATTCTGCACC	C1QL4	14.099034465627096	14.806121945610457	8.166420595492008e-5	0.04390835615662576	positive	C vs B
hsa-mir-1912___58054_ATGTTCACACTGCATGCTCT	hsa-mir-1912	13.422501118400168	14.799028052156084	8.202373429062511e-5	0.04390835615662576	positive	C vs B
HPR___22041_AATGATGTCACGGATATTTC	HPR	14.222971897995734	16.271485040414046	8.270377896034056e-5	0.04390835615662576	positive	C vs B
FAM194B___16372_CCATGCTTCTTCGTGATGCA	FAM194B	-13.964624931876328	17.645444017445737	8.311318143553721e-5	0.04390835615662576	negative	C vs B
GRM5___120326_CGTCATGCCCTCACAGAAGC	GRM5	-13.578326729556858	14.772592791064554	8.372301170868468e-5	0.04390835615662576	negative	C vs B
ZNF534___56181_GTCGAATTGCATTCCTTGCA	ZNF534	13.77209920419624	15.867463590759176	8.531135543245724e-5	0.04390835615662576	positive	C vs B
BCL11A___4289_GATAAACAATCGTCATCCTC	BCL11A	12.866506524895478	13.514142954448468	8.543220271316451e-5	0.04390835615662576	positive	C vs B
FAM69C___16683_TTTCCGGCTTGATGTCGCAG	FAM69C	14.14604798167329	16.301464878621402	8.550126544797848e-5	0.04390835615662576	positive	C vs B
BABAM1___104054_CCGTTGAACGACTCCAGCTT	BABAM1	-13.75292079330318	16.218540240726877	8.595679072121939e-5	0.04390835615662576	negative	C vs B
RAB38___39897_AGAACTTCTCTTCGCACTAC	RAB38	-13.55209165189993	13.79183413559436	8.700857688071509e-5	0.04390835615662576	negative	C vs B
RHPN1___41223_AGGGGCCTGACATCTTCCAT	RHPN1	13.469612098681852	13.472380593756732	8.702952465563611e-5	0.04390835615662576	positive	C vs B
KRTAP5-2___25792_GCAACAGGGCTTACAACAGC	KRTAP5-2	13.65630471406619	15.378847665958816	8.71024015211407e-5	0.04390835615662576	positive	C vs B
SCNN1B___43015_GGGGGTTCCGTTCATCAATA	SCNN1B	-13.8548874152657	15.403662797511693	8.735368350965959e-5	0.04390835615662576	negative	C vs B
CYP26A1___12085_GGCACTCGAATGCTACGTGC	CYP26A1	13.452835695972306	13.466108454360729	8.803843586019489e-5	0.04390835615662576	positive	C vs B
GPER___119763_GCCGCATTACTCATACTCAG	GPER	13.608754324527576	14.666760940740486	8.897582460688461e-5	0.04390835615662576	positive	C vs B
ELAVL4___14889_TGTTAACTATATTGATCCAA	ELAVL4	-13.427925473383343	13.428069544807034	8.9049521700634645e-05	0.04390835615662576	negative	C vs B
YIPF4___154613_AAGAGTGGCTTGTTATCTTC	YIPF4	13.375686309593648	14.654702090798729	8.978409542396362e-5	0.04390835615662576	positive	C vs B
DBX2___12408_AAAAGCCCACCGCGTTCCGT	DBX2	13.368880037277744	13.369654053150205	9.207915587093456e-5	0.04390835615662576	positive	C vs B
ZNF300___55772_GAGTTGTGACTTCTTAGCAA	ZNF300	13.617629111060438	14.611214451459956	9.209637859673324e-5	0.04390835615662576	positive	C vs B
VN1R1___153633_ATTAGCTTCCTCATTCAGAC	VN1R1	-13.869859384212832	15.748712033354517	9.22482652838278e-5	0.04390835615662576	negative	C vs B
CADPS___6978_CATCCAGCTCTCGTCTGATC	CADPS	13.3605220730903	13.361279459049006	9.25106617170442e-5	0.04390835615662576	positive	C vs B
OR13D1___33613_CTGTTCAGCGCACTCGATTG	OR13D1	-13.348583071567448	13.350631591130632	9.315660546906977e-5	0.04390835615662576	negative	C vs B
CDC25C___8534_CTTCAGGAAGTGCATTTAGC	CDC25C	-13.333718183908005	13.33603154834832	9.395377992827696e-5	0.04390835615662576	negative	C vs B
TJP1___49571_AACATACAGTGACGCTTCAC	TJP1	13.705927614391896	16.07665543624428	9.403473670411954e-5	0.04390835615662576	positive	C vs B
RETSAT___140831_AAAAGCCTCCTTTCATGTAG	RETSAT	13.891931205868923	18.69736244972882	9.418263671429128e-5	0.04390835615662576	positive	C vs B
HAO2___120807_ATTGTCATTGCAGCTCCCGA	HAO2	-13.430201091902472	15.252681060382866	9.475340460807477e-5	0.04390835615662576	negative	C vs B
CCDC120___107558_AACGGCCCCAGTTGGTCCGC	CCDC120	13.759736646728271	16.051613732772758	9.574485632010762e-5	0.04390835615662576	positive	C vs B
DDX58___112738_ATGCCTTCTCAGATCAGACA	DDX58	13.722375374770415	17.298539665299746	9.59637133804926e-5	0.04390835615662576	positive	C vs B
PC___135312_AGAACTCGTGGGCCTCATGC	PC	13.825658790854012	19.25287374485348	9.62610013621816e-5	0.04390835615662576	positive	C vs B
GRM6___20356_GCTCGCCAGGCCAACCTGAC	GRM6	-13.280829223473056	13.324003831106143	9.75863081137134e-5	0.04390835615662576	negative	C vs B
IFNE___122672_TTCTACTTGGACAATGGCCC	IFNE	13.647672959872594	16.549850575506962	9.780879043085268e-5	0.04390835615662576	positive	C vs B
TSPAN16___51910_CCCGAGGACATTCGTCAGAG	TSPAN16	13.968686970996076	17.267572072234483	9.787010038704791e-5	0.04390835615662576	positive	C vs B
FNDC3B___17749_ATTCTCGTTCAAGTTAATCC	FNDC3B	-13.7280805755243	16.943884161119243	9.819332662247647e-5	0.04390835615662576	negative	C vs B
OAZ1___33212_CGCCCGGGATCTCGATGTAG	OAZ1	13.505053403955475	16.007998382509914	9.827888349723775e-5	0.04390835615662576	positive	C vs B
ST6GALNAC6___147222_CCATGCCATAGACATGCACG	ST6GALNAC6	13.094953859212849	14.502973122362173	9.846116618728968e-5	0.04390835615662576	positive	C vs B
MYADM___30630_CTTACATCTCTCGAGCGCCG	MYADM	13.825854996103049	16.75588580206577	9.852608179686207e-5	0.04390835615662576	positive	C vs B
TMED8___149766_CCCCTACCTCATTGAGGACC	TMED8	13.617039619118293	15.646826872442274	9.871291901965896e-5	0.04390835615662576	positive	C vs B
HEPACAM2___21142_AGCCCTTCGGTGACACACTT	HEPACAM2	-13.305324149565678	13.494055237533445	9.903857326194812e-5	0.04390835615662576	negative	C vs B
POU4F2___137730_GCTGTGCAGTGCCGAGTACT	POU4F2	13.218341718183693	13.225874310927049	1.0039699240425946e-4	0.04390835615662576	positive	C vs B
USP35___153277_GGAGCCACCATCTAGCGCCC	USP35	13.197700437631186	13.199298312257143	1.0145634296291508e-4	0.04390835615662576	positive	C vs B
ADAMTS4___829_CATACCCAGCGTGTCGCAAG	ADAMTS4	-13.744683134449192	18.574086219762588	1.0204499430598117e-4	0.04390835615662576	negative	C vs B
TFPT___149132_CCACCCCATAGGTGAACGAG	TFPT	12.568756164886317	13.180430298094633	1.0274839866280147e-4	0.04390835615662576	positive	C vs B
ARHGEF40___102864_ACTCACGTGGCGAAGGAAGC	ARHGEF40	-13.603197021814186	17.330407815620948	1.028598315836852e-4	0.04390835615662576	negative	C vs B
PCSK9___35687_GGTGCTAGCCTTGCGTTCCG	PCSK9	13.296359490434234	14.450414304095114	1.0318679014072128e-4	0.04390835615662576	positive	C vs B
FAM21A___116481_ACCCCCCAAGCTGACCGACG	FAM21A	-13.575017167619023	16.686929065001742	1.0334230725882993e-4	0.04390835615662576	negative	C vs B
EVPLL___115683_CAGCAGCCTGAAGGAGGCCG	EVPLL	-13.191553330970384	13.283558149404778	1.0365268244149218e-4	0.04390835615662576	negative	C vs B
hsa-mir-6075___62551_GGGGTGACACCAATGCCGCC	hsa-mir-6075	-13.680288997892095	18.678883506558535	1.0596175307435508e-4	0.04390835615662576	negative	C vs B
GHR___119014_AAATTATGGCGAGTTCAGTG	GHR	13.769800853804607	18.33211231273628	1.0663561206401525e-4	0.04390835615662576	positive	C vs B
NUCB2___132870_GCTCCAGAAAGCAGACATAG	NUCB2	13.51490574524112	16.621754581803838	1.07310208967419e-4	0.04390835615662576	positive	C vs B
SCMH1___142902_GGGCTTCTCAGTATTCACAT	SCMH1	13.212568819312802	14.375682007398702	1.0737804300857564e-4	0.04390835615662576	positive	C vs B
NELFE___131636_CTCAGCCTTGATGGCACTGA	NELFE	13.745370509304664	17.88782867782149	1.0738177683414052e-4	0.04390835615662576	positive	C vs B
RCCD1___140639_TTTAGGTAAATATGGACAGC	RCCD1	13.745057399125375	17.377996434041425	1.0837996731344636e-4	0.04390835615662576	positive	C vs B
NPHP3___32448_TTGGGAAGTGAACCTTCCAT	NPHP3	13.144262187474157	15.036734103120477	1.0893577348307922e-4	0.04390835615662576	positive	C vs B
C1orf21___105821_TTTAAGTCTTACATTTGAGC	C1orf21	-13.064212769813942	13.09497597938651	1.10061207213496e-4	0.04390835615662576	negative	C vs B
hsa-mir-133b___57782_GTTTGACCAGCCAGAGCAGG	hsa-mir-133b	13.46283344098007	15.475099644187887	1.1085426920608324e-4	0.04390835615662576	positive	C vs B
PDCD5___35737_AAGATGCTTACACCTGGCCC	PDCD5	13.409272589152089	16.358235591246466	1.1119947666586711e-4	0.04390835615662576	positive	C vs B
BRAF___104750_TGATACCATAGGTACCTGCA	BRAF	13.409924498527689	15.810088340263984	1.1188311549244792e-4	0.04390835615662576	positive	C vs B
NCOA2___131297_ATTCGTCAGATCAAAGAACA	NCOA2	-13.624265209069904	19.248474846990213	1.119408970426196e-4	0.04390835615662576	negative	C vs B
hsa-mir-1269a___57503_CCTAGACCAGGGAAGCCAGT	hsa-mir-1269a	12.98131203344199	14.305473104620985	1.125519749549695e-4	0.04390835615662576	positive	C vs B
SVIP___147832_GAAAAGAGCAAAGCTTGCAG	SVIP	13.412349623944989	15.438122382376545	1.1340959252667329e-4	0.04390835615662576	positive	C vs B
PDHX___135825_ACCTTAGATGCAAGTGATGA	PDHX	13.485203126017591	15.073128655544966	1.1489622431883012e-4	0.04390835615662576	positive	C vs B
PRDM15___38380_CATACCGTGGACGCCAGAGC	PRDM15	13.263625300426188	16.06343706509825	1.15034789908471e-4	0.04390835615662576	positive	C vs B
TAZ___148396_ACCACCTGACCGTGCACAAC	TAZ	13.114945017534286	14.250542230768046	1.1518784440878696e-4	0.04390835615662576	positive	C vs B
FOXP4___17940_CCTCAACACAGAGCACGCCC	FOXP4	-12.980628008696543	13.007482841754197	1.1533775841147896e-4	0.04390835615662576	negative	C vs B
EPGN___15282_AATGACAGCACTGACCGAAG	EPGN	12.9704376037165	12.98824106632158	1.1579123355438464e-4	0.04390835615662576	positive	C vs B
DOPEY1___13801_TATCAAATCTGCCCATTCAC	DOPEY1	-13.630037276672526	20.785645097367624	1.1607791994754365e-4	0.04390835615662576	negative	C vs B
AP1G1___102283_TGTGTGCTGTTCATGTCATC	AP1G1	-13.40700773927014	16.49699467434545	1.1660959292136636e-4	0.04390835615662576	negative	C vs B
KANSL3___124012_TTATTTACAGGTGTCAGTAA	KANSL3	13.81946948134407	15.39694482670208	1.1698460593820344e-4	0.04390835615662576	positive	C vs B
EPS8L2___115359_GAAGCTTGGGGGTAGCTTGT	EPS8L2	12.438669515686067	13.340561068661232	1.17161433239303e-4	0.04390835615662576	positive	C vs B
TSGA10IP___51849_GAAAGTTTCATCGTATCCCG	TSGA10IP	12.944838739214283	12.950740169194114	1.1721941588949884e-4	0.04390835615662576	positive	C vs B
CD19___108253_CAGGCCCGAGGAACCTCTAG	CD19	12.950978594723033	12.995325167168744	1.1770905748878844e-4	0.04390835615662576	positive	C vs B
TFAP2E___149075_CTTCGGTTACGTCTGTGAGA	TFAP2E	13.265500582170164	16.258619653505914	1.1879429157766604e-4	0.04390835615662576	positive	C vs B
GZF1___120686_CAGCAATTTATCCGAAAGCT	GZF1	13.182600794603609	14.883648091692642	1.195618832850279e-4	0.04390835615662576	positive	C vs B
PHF20L1___136319_TTTGTTAATTGCTTCAATCT	PHF20L1	13.555072739657952	19.1463340806534	1.1978593679196036e-4	0.04390835615662576	positive	C vs B
TPCN1___51106_GGAGGTAGATTGCTGCCTCT	TPCN1	-13.324923529089729	15.36185029485578	1.1990675485902804e-4	0.04390835615662576	negative	C vs B
ZBTB44___54891_ACGGGTGAATCGCACCCCGC	ZBTB44	13.255932521686365	15.710877786839951	1.209862364124306e-4	0.04390835615662576	positive	C vs B
SNAI2___145813_GTGTCCAGTTCGCTGTAGTT	SNAI2	13.17822534725882	14.155838805859052	1.2215882738750278e-4	0.04390835615662576	positive	C vs B
FNDC1___17745_GTGGGTCCCACGTGACTTTC	FNDC1	-13.521288151369983	19.895156797054465	1.236345128371222e-4	0.04390835615662576	negative	C vs B
PPP1R3E___38109_GAGCTTCATCGCCGCGCTAA	PPP1R3E	12.18562179846948	12.867291601190455	1.264821480274441e-4	0.04390835615662576	positive	C vs B
MCF2L___28580_CTTCAGCGAGATTCCGGACA	MCF2L	13.413746432373229	17.472946989596615	1.2649141237104015e-4	0.04390835615662576	positive	C vs B
RABAC1___39996_AGTACTCCACGTTGCGTACG	RABAC1	-13.316408775836214	16.151955955784278	1.276565818367434e-4	0.04390835615662576	negative	C vs B
LGSN___26416_TCTTAGACCTGGACACGCCG	LGSN	12.152458601353617	12.80219369119069	1.279608044581828e-4	0.04390835615662576	positive	C vs B
STARD4___147305_CTGTCCCAATCCAAACGACA	STARD4	12.782692362977924	12.789367864391629	1.284715223517618e-4	0.04390835615662576	positive	C vs B
FAM167B___116220_CCAGCTGCACCGACTGAAGA	FAM167B	12.777050818067972	12.783856484865735	1.2888555430322013e-4	0.04390835615662576	positive	C vs B
CTBS___111577_ACCAGTTAATGTCTGATTAT	CTBS	13.287813914399184	16.18190717086794	1.2939020318788612e-4	0.04390835615662576	positive	C vs B
C17orf59___5552_CGGGTGGACCGTCTGCTTCG	C17orf59	-13.44985599120936	19.53785622964608	1.294183405538648e-4	0.04390835615662576	negative	C vs B
TTC32___152048_TGGCTACTGCATATAACAAC	TTC32	13.307613394347962	16.838797770277182	1.2988103367707414e-4	0.04390835615662576	positive	C vs B
C19orf12___105625_GCCGGTTCCTCAGATCCTAA	C19orf12	12.045495754617376	12.753424043263834	1.3099808476515595e-4	0.04390835615662576	positive	C vs B
hsa-mir-4445___60188_TGGGTTGTCTGTTTACCCTC	hsa-mir-4445	12.744822245985317	12.75068875965746	1.312165310360398e-4	0.04390835615662576	positive	C vs B
ZFP36___155136_GTAGATGGCAGTCAGATCCA	ZFP36	12.104589884445437	12.749925784216156	1.3130897430711468e-4	0.04390835615662576	positive	C vs B
NonTargetingControlGuideForHuman_0769___65152_TTCCTAGAGTTGGCAGACGC	NonTargetingControlGuideForHuman_0769	13.28645392373445	17.652417568126033	1.3369179387220508e-4	0.04390835615662576	positive	C vs B
KLF3___125035_CCCAGTTCCTGTCAAGCAAG	KLF3	-12.85506844102223	13.276819131731514	1.3390120646335942e-4	0.04390835615662576	negative	C vs B
EPS15___115345_GTTTATTTCAGTTATCAAGT	EPS15	12.712815315545914	12.736003532807509	1.3408140341222288e-4	0.04390835615662576	positive	C vs B
ZBTB48___54904_TGACATGTGGGGCATTCGAC	ZBTB48	-12.930496324384526	14.697057077692635	1.343948079476539e-4	0.04390835615662576	negative	C vs B
SLC22A1___44533_CATGATCGCCACCGTTCTTC	SLC22A1	12.71015245945456	14.47372997747803	1.3447991559739872e-4	0.04390835615662576	positive	C vs B
DESI2___112992_ACACGTTGAGCACCACTAAC	DESI2	-12.86397165515075	14.00090726643513	1.3582211483898035e-4	0.04390835615662576	negative	C vs B
CASP12___107294_ACAGATGAGATACACCTTAT	CASP12	13.493542190604815	22.66873490233726	1.36005405281668e-4	0.04390835615662576	positive	C vs B
PRR9___138805_CTTGCACTGCTGCTCACTGA	PRR9	13.210033898442164	16.260412841061918	1.363438570278955e-4	0.04390835615662576	positive	C vs B
INSC___23374_AGCACTGTACTCGCTGACCA	INSC	-12.895291251788716	14.671176447257826	1.3641899765703952e-4	0.04390835615662576	negative	C vs B
SLC35D3___44982_GACGGCGATGACGTACTGCG	SLC35D3	-13.362486269609471	19.303591603392174	1.3679688749843155e-4	0.04390835615662576	negative	C vs B
FUT6___18201_CGTACACGTCCACCTTGAGA	FUT6	13.298601833220491	16.043502318094454	1.3682445818896004e-4	0.04390835615662576	positive	C vs B
IL1R2___123018_GACACTACGCACCACAGTCA	IL1R2	-12.789590550486556	14.24917975813668	1.370812013475847e-4	0.04390835615662576	negative	C vs B
SRF___46962_GCGAGCTATACCTGTCCCGC	SRF	12.656413758488316	12.663869548345714	1.379320171821867e-4	0.04390835615662576	positive	C vs B
LIX1L___26646_CAATCTTTGCAGCACTCCTC	LIX1L	12.730212668841634	12.939103983313514	1.3798152403363568e-4	0.04390835615662576	positive	C vs B
PLD6___37051_CGGAGGACGACGAGTACGTG	PLD6	12.542125619201432	13.954165721223358	1.383677439843544e-4	0.04390835615662576	positive	C vs B
DNASE2___13666_AGCTATGATCCCGCTGCTGC	DNASE2	13.227709647761516	16.606022601041403	1.3880304756882318e-4	0.04390835615662576	positive	C vs B
VEGFA___53610_AGCAGCCCCCGCATCGCATC	VEGFA	13.004801998293242	18.19429541229279	1.3894561479529762e-4	0.04390835615662576	positive	C vs B
ZBTB11___54818_GGGATCGATCTAGTTTCTCC	ZBTB11	-12.946781141297796	13.853509841732969	1.390364312382875e-4	0.04390835615662576	negative	C vs B
NRM___32706_GCTGATCAAGCCCGTGAGCC	NRM	-12.64157006869509	12.658168549763452	1.393339506946143e-4	0.04390835615662576	negative	C vs B
TMEM105___149790_GGTGCACAGACCTTGGTGTG	TMEM105	13.25059491078765	16.010448041804633	1.3952706852153124e-4	0.04390835615662576	positive	C vs B
ZNF511___56127_CTTATCAAACCGGAAGTCCG	ZNF511	13.02237265317683	15.457943824248966	1.4180429018093477e-4	0.04390835615662576	positive	C vs B
SLC25A14___44648_ACCAAACTCAGCCACGATAG	SLC25A14	-12.714135978657009	13.929391229531417	1.4276559987223163e-4	0.04390835615662576	negative	C vs B
ATAD5___3420_AGCTGCTCCGCCTCCCGTGA	ATAD5	-12.598710455453196	12.616737430616114	1.4278310515587948e-4	0.04390835615662576	negative	C vs B
SRPK1___146961_TCCTGCAGTGCTTGCGCTCC	SRPK1	-12.784365671140518	13.89479864161441	1.4304762785241466e-4	0.04390835615662576	negative	C vs B
SIRT3___44222_CTCTACACGCAGAACATCGA	SIRT3	-13.061471416638696	15.961030626435754	1.4461175331589976e-4	0.04390835615662576	negative	C vs B
KLHL11___25125_ATCCCATACCGGTACTTGCA	KLHL11	12.6166513970481	12.750503315962307	1.4490141062685488e-4	0.04390835615662576	positive	C vs B
FDX1L___117237_TACCTTCCAGGTCCACCCCG	FDX1L	-12.647776307727792	13.911820002130735	1.4527490047070208e-4	0.04390835615662576	negative	C vs B
OR6M1___34427_GATTCGAATATCTCTCTTCG	OR6M1	12.160451860260393	12.593602248574651	1.4560328107730822e-4	0.04390835615662576	positive	C vs B
MSH2___30190_GGTTCTGTTGAAGATACCAC	MSH2	12.563000117879904	12.59634970810126	1.4617980638676232e-4	0.04390835615662576	positive	C vs B
TPO___51157_CGAGGCCTTCCAGCAGTACG	TPO	13.22427703631682	18.980455068005934	1.4679488371534545e-4	0.04390835615662576	positive	C vs B
ZC3H15___154900_GAAGTAGTGAACAAGAAGCA	ZC3H15	13.121411173753202	16.651746672226455	1.471453123326112e-4	0.04390835615662576	positive	C vs B
CLDN12___109847_CAATAGTGCAGGTTGCCACC	CLDN12	-12.538114999518216	12.546765634438216	1.474138045713924e-4	0.04390835615662576	negative	C vs B
NINJ1___131895_GTTCCACGACGGCCTTCAGC	NINJ1	12.618406633490691	12.86474185769504	1.4823583486912618e-4	0.04390835615662576	positive	C vs B
BRD4___104778_TAAGATCATTAAAACGCCTA	BRD4	13.280483564717038	20.189657164357342	1.488630794429709e-4	0.04390835615662576	positive	C vs B
ZNF207___155513_ATGCAATGAATAGCTAAGCC	ZNF207	11.817161842381529	12.527021224564583	1.4891050099854892e-4	0.04390835615662576	positive	C vs B
TBC1D1___148402_GCCCTTTGGCCCCCCACCAG	TBC1D1	12.839287654658268	13.81986178609874	1.4932295540256684e-4	0.04390835615662576	positive	C vs B
KRT24___25457_AAAACGTACCCTGCAAGCCC	KRT24	-12.52283426624656	12.554834570443631	1.494471129540338e-4	0.04390835615662576	negative	C vs B
TIMM9___149470_GGAGTCCTGCTTTGGCTGCC	TIMM9	12.821766129573696	13.827360215162726	1.4960174808890914e-4	0.04390835615662576	positive	C vs B
ZNF28___55721_CTGTAAAGAGTCCTCTGAGC	ZNF28	12.999447998659122	16.305359419344295	1.499533432099032e-4	0.04390835615662576	positive	C vs B
SLC25A12___144590_AATATGTTTCTTAACTCATG	SLC25A12	-12.557832316124598	12.701717263795253	1.5008575628501183e-4	0.04390835615662576	negative	C vs B
ATP13A5___3578_GCAATCGTAGCTGCGGTGCA	ATP13A5	-12.616175071282496	13.796694196693332	1.5129680791438875e-4	0.04408907646788358	negative	C vs B
CCDC148___7634_TGGAAGAAGGACTCTGTATC	CCDC148	12.635927106413122	13.87441519578741	1.5202388518631993e-4	0.04412508937051751	positive	C vs B
GLOD5___119263_ACTTGACCACATCGTGATGA	GLOD5	13.087766190246894	13.774783262890304	1.531351244937047e-4	0.04412508937051751	positive	C vs B
ZNF479___56064_CCTCGAACCTTATGAGACAT	ZNF479	12.664764530945458	13.851804068951944	1.5320180674741307e-4	0.04412508937051751	positive	C vs B
GDF2___18862_CGCTGGCGTAGTCGACTTAT	GDF2	13.146236879152717	18.597700489710213	1.5533800712057484e-4	0.04443236330126809	positive	C vs B
C7orf49___106544_TGAGATAGTTGATGTTGCTC	C7orf49	13.197783705041124	16.050846412896544	1.5676266218435603e-4	0.04443236330126809	positive	C vs B
SNTB1___46000_GCTGCGGCGTACAACGGCAT	SNTB1	13.140096261875614	18.265639963070544	1.5727869324396078e-4	0.04443236330126809	positive	C vs B
TBX4___48671_TGTCACAGAACTTGTAGCGA	TBX4	13.035700483084996	17.767359520147462	1.5768776819903202e-4	0.04443236330126809	positive	C vs B
OR5K3___134272_CAGAAACTCTACTTCAATCA	OR5K3	11.772531631293855	12.431663284199065	1.5866072944845967e-4	0.04443236330126809	positive	C vs B
GNGT1___19539_GTGTCACTTCTTTCTTGAGC	GNGT1	-12.397103353105138	12.403836510895296	1.595266331242381e-4	0.04443236330126809	negative	C vs B
CNTNAP2___10421_CGGATGCTCTACAGCGACAC	CNTNAP2	12.992531588995464	16.52004508396553	1.6260233235292835e-4	0.04443236330126809	positive	C vs B
OR51E2___34101_CACCCGTGTTCTGATCTGTT	OR51E2	-13.022445981059372	17.58606491659142	1.6329706461362168e-4	0.04443236330126809	negative	C vs B
GTPBP1___120571_TTGGTGACTACCACAAAGAC	GTPBP1	-12.744534976925928	15.72595183715964	1.6368869123193112e-4	0.04443236330126809	negative	C vs B
OR4N2___134001_ATGACAGTAGGATAGTGCAG	OR4N2	11.940816823862855	12.353041564248636	1.6396490255849802e-4	0.04443236330126809	positive	C vs B
VWA3A___53902_TACACATGTTAACCAGACAC	VWA3A	12.929823090993578	17.536334852865718	1.640303694586374e-4	0.04443236330126809	positive	C vs B
GLUD2___19363_ACGCTCCATTGTGTATGCCA	GLUD2	12.71553693857052	13.653669331045826	1.646937840221118e-4	0.04443236330126809	positive	C vs B
PCDH9___35421_TGTGATCTTCGTCACCGTTC	PCDH9	12.793210085266963	15.78095261434884	1.648457291104238e-4	0.04443236330126809	positive	C vs B
ACADS___100370_TGCTTTGCCCTCAGCGAACC	ACADS	-12.43782982804682	13.642730115667815	1.6534982554286664e-4	0.04443236330126809	negative	C vs B
SF3B2___43706_AACAGATGCTCGCTCGTCCC	SF3B2	13.082371188472484	16.996452148735308	1.6554941274900297e-4	0.04443236330126809	positive	C vs B
C14orf166B___105332_ACAAGAGAACTACTACCTCC	C14orf166B	-12.92990701946044	16.851384333767964	1.6591315378607904e-4	0.04443236330126809	negative	C vs B
hsa-mir-6126___62653_GGTGGGCAGAGTGTCTCCGC	hsa-mir-6126	12.502614181296432	13.631750170906567	1.6624155532315356e-4	0.04443236330126809	positive	C vs B
ZNF491___156024_TGCAAGCATTCGAAGATATA	ZNF491	12.315704066543654	12.32725062405918	1.6720614816541018e-4	0.04443236330126809	positive	C vs B
NMRAL1___32194_TTGGCCGCCGCGCACTTTGA	NMRAL1	-12.82727376595344	14.392933203674604	1.675942216837524e-4	0.04443236330126809	negative	C vs B
CAPN3___107161_GGTTCCTACGAAGCTCTGAA	CAPN3	-12.379177429894192	13.611299420012848	1.6839511536155817e-4	0.04443236330126809	negative	C vs B
ADM2___100994_GGCCGTCGGGATCCGGGCCA	ADM2	-12.321021986367526	12.384960605841323	1.686159900013946e-4	0.04443236330126809	negative	C vs B
VMA21___153620_GTTGTGAAATATAACCCAAT	VMA21	12.916442842558247	17.129359324224243	1.6918456140119044e-4	0.04443236330126809	positive	C vs B
MAGI1___127955_AAGATTGAAGACCCTGTCTA	MAGI1	13.039185619256092	17.665944355183587	1.692725755580594e-4	0.04443236330126809	positive	C vs B
VCAM1___53565_TGGTAGACCCTCGCTGGAAC	VCAM1	-12.972954991238256	15.722806530833056	1.6955676984669116e-4	0.04443236330126809	negative	C vs B
MFSD2A___129051_TTCGTGCCCGACTTCCCACA	MFSD2A	12.821836949116038	15.19026162741662	1.6958639415218984e-4	0.04443236330126809	positive	C vs B
CWC25___111806_ACTGTGCTCATCCTCGCTGC	CWC25	13.029236098778062	15.654626082654282	1.6992932467212003e-4	0.04443236330126809	positive	C vs B
TIMM13___49499_GCTGCCGGAGCCCCCGAAAT	TIMM13	12.893720751640837	15.927976130260008	1.7041305280465898e-4	0.04443236330126809	positive	C vs B
GSDMB___20406_CCGGATATCCCAGCAGTATC	GSDMB	12.958421796137552	16.448254009678195	1.7149128716318813e-4	0.04455715404828443	positive	C vs B
RFT1___40947_AGCTTCTAGGAGAGCCCTTT	RFT1	11.905413338389108	13.259876752081809	1.7345697467778065e-4	0.04483188383205645	positive	C vs B
MICU2___29224_AAGCGCTGCTTACGAAGAGA	MICU2	13.014891798466904	17.25969008413714	1.743537370294356e-4	0.04483188383205645	positive	C vs B
FAM98B___116790_GGGAAAACCACTGCTGAAAA	FAM98B	12.95430333998406	15.725989671871664	1.7546254978545103e-4	0.04483188383205645	positive	C vs B
DSG1___114001_TCCATTCACGTTTCTGCCTT	DSG1	12.963185877812768	18.3047432873984	1.755353286429535e-4	0.04483188383205645	positive	C vs B
GAS6___118628_TGAGACTTACCTAAGTATCT	GAS6	12.08603841070217	13.733935109231082	1.7607316242866278e-4	0.04483188383205645	positive	C vs B
MEP1A___28894_TTACCGGTACAGCTGCTATG	MEP1A	-12.438684696902683	14.269368752738217	1.761685674542853e-4	0.04483188383205645	negative	C vs B
TUBGCP3___152246_AGCAGTTCCAGTATGCTGTG	TUBGCP3	12.203053455903447	13.518233651001571	1.774397573760144e-4	0.04488796860010863	positive	C vs B
LY86___127644_TCAGAGCAGATTTACTATGC	LY86	-12.194550338607671	12.204529987868236	1.7844779327502242e-4	0.04488796860010863	negative	C vs B
C19orf54___5682_TCACCCTGCAGTGGCCGATA	C19orf54	-12.211508311395036	12.287685672524937	1.7984099750908676e-4	0.04488796860010863	negative	C vs B
CTBS___111579_TTCCTACCTCAGACAGATTC	CTBS	-12.737459289907497	16.192708434413742	1.8110646210783965e-4	0.04488796860010863	negative	C vs B
PSG4___39045_GCTTCGCCGAGTCTAACCCA	PSG4	-12.483304956756408	13.482853645836032	1.8153457250895305e-4	0.04488796860010863	negative	C vs B
C7orf65___6576_CACACAGCTATTCACCAAAG	C7orf65	12.984112831856876	18.25237193663334	1.8202496828986884e-4	0.04488796860010863	positive	C vs B
ALKBH5___101655_GCCGCCGCATCTTCACCTTT	ALKBH5	11.540240046989767	12.237733376579104	1.8207433194703147e-4	0.04488796860010863	positive	C vs B
CYB5D2___11997_GACATTCCCGCCGTGCAACG	CYB5D2	12.791494448849113	16.58824135552191	1.8289642447671877e-4	0.04488796860010863	positive	C vs B
ZNF527___56167_ACGTACCTTAGTAAAGATAT	ZNF527	12.918112284579909	18.463197075155175	1.8337819881549092e-4	0.04488796860010863	positive	C vs B
NRG1___132632_GTTTACCTGTGGTGCCAACT	NRG1	12.246678577227616	14.21176533222157	1.837351582389103e-4	0.04488796860010863	positive	C vs B
IGJ___22864_CAGCCTTAATAAAAACCGCC	IGJ	-12.193810886374123	13.45772155605922	1.840216527547479e-4	0.04488796860010863	negative	C vs B
BECN1___4394_ATTTATTGAAACTCCTCGCC	BECN1	12.939602513790009	18.19571711184659	1.841956683158279e-4	0.04488796860010863	positive	C vs B
MPP1___29748_TCCTCGGTCACAGTATTCAA	MPP1	11.492502116958343	12.142687879856974	1.8448889497224436e-4	0.04488796860010863	positive	C vs B
_multiple2___151542_CACTCACCCAGATGAACTCA	_multiple2_151542	12.899816587301316	18.591118180024537	1.84845959327043e-4	0.04488796860010863	positive	C vs B
ACYP2___100710_GCTTCCAACCTTGCTCAGCC	ACYP2	12.629023515775982	15.799156860518549	1.8598133240626055e-4	0.04501656947810038	positive	C vs B
DCUN1D3___112556_GGGAAATAGCCATTGCCCTG	DCUN1D3	12.948921732622509	20.444448189974107	1.876066546674044e-4	0.04522476137026735	positive	C vs B
OSBPL11___134602_CAGCATCATACTGAAGCTAT	OSBPL11	-12.716894244354068	16.663229921298367	1.8805866400318415e-4	0.04522476137026735	negative	C vs B
NT5DC1___32820_CTTTGCCCAGTTCCTAGTTA	NT5DC1	-12.739644592341133	16.547723733972926	1.893044030552994e-4	0.04537748673108466	negative	C vs B
ZFP106___55183_CGCCGCATTCGCAATATTAG	ZFP106	12.08847673398664	12.143341385715898	1.9100698271340828e-4	0.04553816855021848	positive	C vs B
ING5___123263_TCTGCAGGCGCTCCACGCGC	ING5	12.065314502214626	12.077124299478246	1.9120037394754563e-4	0.04553816855021848	positive	C vs B
TMEM61___50468_AACACCACCTGCATACCCTA	TMEM61	12.741487864484196	15.94912545975615	1.9354078111060176e-4	0.04566109842754409	positive	C vs B
ZNF267___155635_GCCTTGGAATGTGAAGAGTG	ZNF267	11.895330685296758	13.387464361700395	1.9397356394220428e-4	0.04566109842754409	positive	C vs B
CD24___108296_ACCCAGTGTTGGAAGTACTC	CD24	12.416767498942702	15.27269967481058	1.9465489060855527e-4	0.04566109842754409	positive	C vs B
NUP62___33062_GACCGCACGCTGATCGAGAA	NUP62	-12.018390874750509	12.036133556647348	1.9636131650063824e-4	0.04566109842754409	negative	C vs B
TMEM81___150460_GGATTGTCCTCTGTGCGCTA	TMEM81	-12.137580184399116	13.343003398974588	1.9652866819325465e-4	0.04566109842754409	negative	C vs B
TIMM50___149460_CAACCGCAGGCCGCAGAGAT	TIMM50	-12.021394943083354	12.050099302411509	1.9660786124416608e-4	0.04566109842754409	negative	C vs B
MMP17___29500_CACCCACTTTGACGATGACG	MMP17	-12.483031839922878	15.251410651930646	1.9790578278911227e-4	0.04566109842754409	negative	C vs B
DYNC1I1___14236_ACGGGTAATTGAAAGAGCCC	DYNC1I1	-12.588410137717688	15.101798908086424	1.981618490084644e-4	0.04566109842754409	negative	C vs B
WDR25___153986_CACCTAACAGACCTTGAAAC	WDR25	12.532099783839987	16.043201224402434	1.994249922025463e-4	0.04566109842754409	positive	C vs B
HAL___120792_GGATACAGATAAACTCCTTC	HAL	12.7702771450558	14.550623190920003	1.999913971865932e-4	0.04566109842754409	positive	C vs B
ST6GALNAC1___147207_TCAAAGCCTCCAAGTCGCTG	ST6GALNAC1	11.754009590882106	12.603802385265116	2.0020201479632193e-4	0.04566109842754409	positive	C vs B
WDR33___54068_GTGACCAAGCGTCTTCCTTC	WDR33	12.74496960254425	17.85579388871602	2.002025739402814e-4	0.04566109842754409	positive	C vs B
hsa-mir-208a___58195_GCCAAAAGCTCGCCCGTCAC	hsa-mir-208a	12.861679120328269	14.612473860047364	2.002920269301662e-4	0.04566109842754409	positive	C vs B
TNFSF8___150763_CCTGACAACGTCCCCCTCAA	TNFSF8	11.928469257975074	13.316696570754893	2.003191818942439e-4	0.04566109842754409	positive	C vs B
C12orf44___5248_GTTATCCACCTCCGACTGTG	C12orf44	12.349135131232066	14.913891205831918	2.017776611759653e-4	0.04581220875670391	positive	C vs B
PRM2___38612_TCCCAAAAGGCTGCAGAACC	PRM2	-11.970574630166972	12.004163981067933	2.0226903811593831e-4	0.04581220875670391	negative	C vs B
PSPN___139179_CACGGGAACCCCACGGGCAT	PSPN	11.943624069511984	11.958907837719352	2.0425219332934587e-4	0.04581220875670391	positive	C vs B
XIAP___54507_CCATCACTAACTAGAAGAAT	XIAP	12.7958314489539	18.7810614621402	2.0481663819495776e-4	0.04581220875670391	positive	C vs B
DPH2___13838_CGTGCTTCGTCAACGTTCTG	DPH2	-12.276695075814954	13.287128814097493	2.048493306678722e-4	0.04581220875670391	negative	C vs B
IDO1___122532_CAGTCTGCATAAACCAAAAT	IDO1	12.600697687016282	16.148905252627912	2.0559958973507815e-4	0.04581220875670391	positive	C vs B
_multiple2___9780_TTTACTGGCATCTAGATCCG	_multiple2_9780	12.27451571806818	14.004172729475608	2.075352469857817e-4	0.04581220875670391	positive	C vs B
FRZB___118035_TTTCCGTTACTAGAATCCAT	FRZB	12.586031030581832	15.63137137679508	2.077399346742869e-4	0.04581220875670391	positive	C vs B
TMEM254___50328_AGGGGCCCAAGGTTCTGATA	TMEM254	-12.622736279179486	17.067510029027158	2.0913589608139728e-4	0.04581220875670391	negative	C vs B
AQP2___2590_ATCACGCCAGCAGACATCCG	AQP2	-11.977469056354307	12.2135350382201	2.1214548362257375e-4	0.04581220875670391	negative	C vs B
SPSB1___46860_GTGCCGTCGCTCGGTGCGCC	SPSB1	12.654876849252927	17.856100688630868	2.1351365855789715e-4	0.04581220875670391	positive	C vs B
ZNF689___56544_ACCGGCTGCTCTAGATCCGC	ZNF689	12.79870416253916	16.559772666778645	2.1361734507461576e-4	0.04581220875670391	positive	C vs B
KIRREL3___124972_GCCTGATGACCCCGTCATCC	KIRREL3	12.46596565354236	16.223118510932235	2.1433378395847304e-4	0.04581220875670391	positive	C vs B
GAL3ST4___118481_TTTGCACTCCAGCTCTTGGG	GAL3ST4	-12.19325438703074	13.192196981432977	2.144813036776216e-4	0.04581220875670391	negative	C vs B
HSPB3___122280_AGAGATTCCAGTGCGTTACC	HSPB3	12.126609404342034	13.942867171919293	2.145928558827452e-4	0.04581220875670391	positive	C vs B
SOCS1___46122_TCCGTTCGCACGCCGATTAC	SOCS1	-12.09687547354542	12.71547675943707	2.1526177740821683e-4	0.04581220875670391	negative	C vs B
FAM83C___16747_TACATGACCAGCCATGTGCG	FAM83C	12.55364225275689	15.782087528084148	2.1558651313282297e-4	0.04581220875670391	positive	C vs B
ALDH9A1___1588_GTATAACCAAACGATCCACC	ALDH9A1	12.62380981547686	17.793500151290033	2.159994231520759e-4	0.04581220875670391	positive	C vs B
ZNF418___55951_CACCTTAGGAACCATCAGCG	ZNF418	11.725757371010069	13.285656890905033	2.1697018942730176e-4	0.04581220875670391	positive	C vs B
C2orf42___106121_CAGATACTGTTGATTCTGAA	C2orf42	12.183398306938576	13.16962308056388	2.1779992282312772e-4	0.04581220875670391	positive	C vs B
SEC24C___143182_GCTCCACTGTTCAGATGCAA	SEC24C	-11.81644672005571	11.83446055324798	2.187954367100624e-4	0.04581220875670391	negative	C vs B
TNRC6A___150851_TTTGAAAACTGTTTAACAAA	TNRC6A	-12.197096424699158	13.229578519069374	2.1961964625791727e-4	0.04581220875670391	negative	C vs B
KRTAP11-1___125590_ACAGTAGAGATGCCGCCCAC	KRTAP11-1	-11.817995856673477	11.865547053224487	2.202762031763943e-4	0.04581220875670391	negative	C vs B
IMPDH1___123223_CAGGTCGGTGCGGGCGATGA	IMPDH1	12.542979250528036	17.201372495671166	2.217467805667726e-4	0.04581220875670391	positive	C vs B
NTN5___32862_GCCGCCCGTCCCATCGAGAC	NTN5	11.789437711090404	11.804726800073611	2.218439902962012e-4	0.04581220875670391	positive	C vs B
IFT52___22764_TTACCTGTTCAAGACTCCAC	IFT52	12.478555955988092	16.413188524946918	2.221886810295314e-4	0.04581220875670391	positive	C vs B
MAMLD1___128012_ATCTTCTTCCTCCATCCACG	MAMLD1	11.080895352546976	11.803439185088928	2.223856013525898e-4	0.04581220875670391	positive	C vs B
GMPR2___19429_GGTGCCCACAGTATCCATAT	GMPR2	12.521949762836432	16.80608495502344	2.2274958766410025e-4	0.04581220875670391	positive	C vs B
EPB49___15264_CGGGCGAGCTCCGTGCTGCA	EPB49	-12.427909602990573	16.024480059610088	2.2337557513475733e-4	0.04581220875670391	negative	C vs B
hsa-mir-3689d-1___59324_TCACACCTCTCAGGAAGAAC	hsa-mir-3689d-1	11.24209381543152	12.028893652311066	2.2387754867498268e-4	0.04581220875670391	positive	C vs B
TRIM60___151500_TTGCTAAACAACTCCAGATT	TRIM60	-11.762329907258632	11.779446925973703	2.2513331351358684e-4	0.04581220875670391	negative	C vs B
SLIT2___145455_TTTCCTGAGTTGCTGTTTCT	SLIT2	11.833988687805084	12.006087759548858	2.255567813563936e-4	0.04581220875670391	positive	C vs B
RGAG4___40996_TTCGGCGTGGTAACCACTTG	RGAG4	11.343842989893872	11.76849755095362	2.2640657571885688e-4	0.04581220875670391	positive	C vs B
CDC25A___108520_AATACCTGAATCTGTTGACT	CDC25A	12.22164999693842	14.717435993365555	2.2829817889199284e-4	0.04581220875670391	positive	C vs B
STX6___147596_TCTTCATCACATTGTCCAGC	STX6	12.272424430202411	15.333954465562146	2.2872812523749885e-4	0.04581220875670391	positive	C vs B
TRIM5___51533_CTCAAAATCTGCCAAGACGT	TRIM5	-11.725314955827528	11.7540626777222	2.303849843714647e-4	0.04581220875670391	negative	C vs B
MCC___28561_CCCCGTCGCCGTCGCACGTC	MCC	12.59096342064863	18.49376223585268	2.307732320702189e-4	0.04581220875670391	positive	C vs B
hsa-mir-3908___59498_TAGTCTAGCCTGAGCAATGT	hsa-mir-3908	11.723968510243015	11.761011068303494	2.3105663050065553e-4	0.04581220875670391	positive	C vs B
HTR3C___22385_GATGTGGATCAGACGCCTTC	HTR3C	-11.713676879258818	11.729078188628886	2.3105673337682673e-4	0.04581220875670391	negative	C vs B
LRRTM3___127452_ATGCTTTCTTCTGCCGAACG	LRRTM3	12.196352012797895	14.336911770879832	2.319388097931087e-4	0.04581220875670391	positive	C vs B
DISC1___113262_ATTAAAACTTCAGAAACTTC	DISC1	12.398698697096812	16.647767780601907	2.330146389011932e-4	0.04581220875670391	positive	C vs B
LRRK2___127426_AATCACTGACAAGTTTACAC	LRRK2	-11.832238069235148	13.02677792891521	2.361682223939946e-4	0.04581220875670391	negative	C vs B
SEMA4D___43348_GCCACTTCCCTTTACGTGTG	SEMA4D	-11.672313421527834	11.691166048005895	2.3627125130066387e-4	0.04581220875670391	negative	C vs B
RAD51C___140039_TCGTGACTACACAGAGTTAC	RAD51C	-12.53046686745924	17.69519037767611	2.3694430824339343e-4	0.04581220875670391	negative	C vs B
hsa-mir-3127___58560_GCCAGGCCCATCAGGGCTTG	hsa-mir-3127	12.106560184943268	13.795840563632968	2.3790759349045932e-4	0.04581220875670391	positive	C vs B
PRDX4___38416_ATTAATACCCCTCGAAGACA	PRDX4	11.653649237606158	11.672414975528994	2.3847878909518248e-4	0.04581220875670391	positive	C vs B
SLC15A3___144359_CCACCCGCCGCTTCTTCAAC	SLC15A3	-12.206573280182052	14.96205813618578	2.3874105235905768e-4	0.04581220875670391	negative	C vs B
DNAJB1___113503_GGCTTCACCAACGTGAACTT	DNAJB1	-12.450951381858673	16.7827653364903	2.3937244761414013e-4	0.04581220875670391	negative	C vs B
GTF2H4___20560_TGCTGAGCGGCCTCCGGATC	GTF2H4	-12.007427113866036	12.90573028159693	2.3949046930595168e-4	0.04581220875670391	negative	C vs B
AGPAT1___101214_CAGGAGTCATCTTCATCGAC	AGPAT1	11.752936765119456	13.00349699856411	2.3986487944026972e-4	0.04581220875670391	positive	C vs B
NLRP10___32099_AATTTCTCCCTGTTTAGCGC	NLRP10	11.283568372136468	11.821744073847286	2.4093206016584625e-4	0.04581220875670391	positive	C vs B
PCDH20___35411_TGGGGCGTCTACATCGTCCC	PCDH20	12.302539967674008	15.196815456064511	2.4152415361528397e-4	0.04581220875670391	positive	C vs B
CD33___8353_ACTTACAGGTGACGTTGAGC	CD33	11.95248977215609	14.2852480102672	2.415670087809575e-4	0.04581220875670391	positive	C vs B
KCNK6___124296_CGGCACGCCCAGGAGCGCAA	KCNK6	-11.62986225901782	11.652402689618834	2.41601058051904e-4	0.04581220875670391	negative	C vs B
CYP7B1___112201_GAGGCGCTTACCTGGTGCGC	CYP7B1	12.57862105324708	18.804946615736934	2.4171814384913703e-4	0.04581220875670391	positive	C vs B
SSFA2___147073_AAAGTAGTGGGACAGTTTCA	SSFA2	11.536207327827857	12.98602567499965	2.420151927078212e-4	0.04581220875670391	positive	C vs B
_multiple2___21521_ATCGCTGTCATGTCTGGTCG	_multiple2_21521	12.581605009497991	19.87330764090313	2.423960926958405e-4	0.04581220875670391	positive	C vs B
GALNTL5___18578_ACCATAATCATGTGAGCAGC	GALNTL5	-13.072649478101184	15.181784891718737	2.4379451940279752e-4	0.04581220875670391	negative	C vs B
C11orf35___5134_TCCTGGCCAGGGCTTTCGGC	C11orf35	12.440245392915967	15.57586440784239	2.4405586001044152e-4	0.04581220875670391	positive	C vs B
SYNPR___48028_TAGCGTTTGCCTACCCATTC	SYNPR	-11.96844759400098	12.969026454890027	2.4438517989784707e-4	0.04581220875670391	negative	C vs B
TRMT11___51669_TTAGGTTCCATTTCTACATT	TRMT11	12.501328637180045	14.920051754762548	2.44438586265751e-4	0.04581220875670391	positive	C vs B
THBS3___149270_AGCCCCAATCCCTGCTTCCG	THBS3	11.20130195513601	11.640646917180234	2.446651349942821e-4	0.04581220875670391	positive	C vs B
PATL2___135238_AGTGACATTCCCAGCATACC	PATL2	12.356750498919803	16.383615230984038	2.4507355156405344e-4	0.04581220875670391	positive	C vs B
CD34___8357_TTCCCAGGCGGAGTTTAAGA	CD34	12.46005400820539	17.703329902374993	2.45116607543607e-4	0.04581220875670391	positive	C vs B
PARP15___35227_CATGACAAGCGGCTGCAATC	PARP15	-11.778833743408049	12.968142777303935	2.4550745215853284e-4	0.04581220875670391	negative	C vs B
PLA2G4B___136857_GTTGTCAGTACTGTTTGATG	PLA2G4B	12.271823355648568	16.233940131784685	2.462237023970873e-4	0.04581220875670391	positive	C vs B
CSN2___111364_AACTTACCTCACTGCTTGAA	CSN2	-12.396056288998162	14.597538731806935	2.46401808790916e-4	0.04581220875670391	negative	C vs B
ZNF662___56478_GGATCCGTTGATGTTGCGTA	ZNF662	12.502447253695392	16.892089243299715	2.4722184086768906e-4	0.04581220875670391	positive	C vs B
ZNF655___156403_CTGTCAAGAGCGCAGCTGCC	ZNF655	12.687910369272922	14.210632071390052	2.476267279045995e-4	0.04581220875670391	positive	C vs B
FOXJ2___17888_CCCTCAGCGAGATTTACCGC	FOXJ2	-12.537706077537786	19.545647525171542	2.48683723614129e-4	0.04581220875670391	negative	C vs B
RAD54L2___140053_ATGTCAGACGAATCTGCCTC	RAD54L2	12.25003744943323	12.948180449578148	2.486873247837503e-4	0.04581220875670391	positive	C vs B
AHNAK___101298_AGACTGAAACTGCCCCGGCT	AHNAK	-12.288692278027703	15.546206445254636	2.4896301760151735e-4	0.04581220875670391	negative	C vs B
KCTD10___124381_TCTGTTGTAGAGCAACTTCA	KCTD10	12.471231599263536	18.1187380956628	2.49434920443621e-4	0.04581220875670391	positive	C vs B
RARB___140223_GAAGATCCGAAAAGCTCACC	RARB	-11.556641798277052	11.57441043666586	2.504792570343433e-4	0.04581220875670391	negative	C vs B
SLC39A14___145051_GTTAGACAGCAGCGTTCCAA	SLC39A14	-12.073217018974075	14.199986130158544	2.5053736657093913e-4	0.04581220875670391	negative	C vs B
PLEKHN1___137097_TCACCTGTTTCCCTTCAGCG	PLEKHN1	-11.574601095985786	11.632992539221195	2.5114051875235987e-4	0.04581220875670391	negative	C vs B
hsa-mir-1236___57334_GATAGTGCTGGAGAGACAAG	hsa-mir-1236	-11.546937409198168	11.568785814471418	2.52027476761262e-4	0.04581220875670391	negative	C vs B
MED12L___28744_AGCCACGTTGCTCGAACCAT	MED12L	12.160778595998682	14.880268892818096	2.5214447723761666e-4	0.04581220875670391	positive	C vs B
PAIP2B___35034_CATCGTGCCCACTTAACCCC	PAIP2B	12.404269115183828	17.07290094806357	2.521931332589226e-4	0.04581220875670391	positive	C vs B
hsa-mir-6757___63186_GGGCTTAGGGATGGGAGGCC	hsa-mir-6757	-12.102685947724076	14.195813854863909	2.524764679143262e-4	0.04581220875670391	negative	C vs B
OR1I1___33670_AGACACGCACACCAACGAGC	OR1I1	12.197809266845413	14.557557985460445	2.530246945165387e-4	0.04581220875670391	positive	C vs B
TPSAB1___51196_CCCCGGGGGGAAGGTCTCTG	TPSAB1	12.180019255386624	14.169240889673167	2.54167827583065e-4	0.04581220875670391	positive	C vs B
REPS2___40851_TAAGGGAAGCCTGATGCCGA	REPS2	12.21200803920866	12.911874898797118	2.5431749483968854e-4	0.04581220875670391	positive	C vs B
MN1___29558_GAGGCCGCGCTTCGACTTTC	MN1	11.959973957104236	13.65105060670698	2.5464090794180907e-4	0.04581220875670391	positive	C vs B
TP53TG5___151027_GAGATCGCGCCATCAGCTGA	TP53TG5	-13.004371605693049	15.112709402683093	2.547020034928696e-4	0.04581220875670391	negative	C vs B
hsa-mir-6728___63067_TACTGCCCTGTGGGGCTCTC	hsa-mir-6728	-11.583418654234258	11.769762825666543	2.5903214007240026e-4	0.04581220875670391	negative	C vs B
hsa-mir-5192___61687_AAGCATGGTAGCCAGGAGAG	hsa-mir-5192	11.51385158695752	13.000510695145495	2.6074022300760953e-4	0.04581220875670391	positive	C vs B
CTH___111613_CAGGTACAAACAGGTACTTC	CTH	11.569724024972349	12.858420615768429	2.611701764518299e-4	0.04581220875670391	positive	C vs B
ITPKB___123813_CTTCTTGAAGTCCCGGTTCA	ITPKB	11.829947325481424	12.848940733929378	2.6210597360379475e-4	0.04581220875670391	positive	C vs B
TMEM59___150400_GCTGATTCTGGCAACCAAGA	TMEM59	-11.847010697503146	12.85232040274211	2.6245284555005016e-4	0.04581220875670391	negative	C vs B
NUDT14___32947_CTCACCAGTATGTGGCGACC	NUDT14	11.989494745993996	14.118310540082849	2.6257310018405446e-4	0.04581220875670391	positive	C vs B
ZDHHC21___55103_TCCACTAAAAAAGCGTAATT	ZDHHC21	11.899210295808842	13.735268401700967	2.626578113680563e-4	0.04581220875670391	positive	C vs B
hsa-mir-604___62507_TCAGAAAACCTGCCTGCTAG	hsa-mir-604	11.873205379637875	12.912858681146009	2.63381168591185e-4	0.04581220875670391	positive	C vs B
SLC22A24___44577_GAAGTGACCCAGCCATAAAT	SLC22A24	12.22329332357964	16.158854391871202	2.63520529257477e-4	0.04581220875670391	positive	C vs B
ANKRD7___2143_TTAATAACGGCAACTAATAG	ANKRD7	-11.865788100225856	14.1094041755767	2.6462864105253797e-4	0.04581220875670391	negative	C vs B
ARAF___102619_CTGGGCTCACTGTTGGCGGT	ARAF	11.440439152738852	12.850629779961263	2.6514622136637896e-4	0.04581220875670391	positive	C vs B
LOXL1___126999_TAGCACCCGCACATCGTAGT	LOXL1	12.02586668534884	14.098346212759074	2.659331984090488e-4	0.04581220875670391	positive	C vs B
hsa-mir-6801___63380_GCAGGAAATGAGAGTTAGCC	hsa-mir-6801	12.093174785376048	13.87934211964182	2.660538522242425e-4	0.04581220875670391	positive	C vs B
PUM2___139534_TTCCCTAATAGCTCTTTCAG	PUM2	12.410673986059717	19.096593253947873	2.666979444877589e-4	0.04581220875670391	positive	C vs B
NEDD4___131561_AATATTTCTTCATTCCACTT	NEDD4	-12.265270715577795	14.78807805920545	2.668572668133666e-4	0.04581220875670391	negative	C vs B
C11orf65___105165_TTAGCACAGAGATCTTCAAT	C11orf65	10.952549314937135	12.125077265739362	2.6740763787871735e-4	0.04581220875670391	positive	C vs B
WBP1L___53974_TTGGTGGCTGCTCGGTCAAC	WBP1L	12.255226934303163	15.651439989758297	2.6762769527050696e-4	0.04581220875670391	positive	C vs B
ZNF540___156120_CACATCCCTCGCCACCACGC	ZNF540	12.174056519520317	16.44085293931827	2.676465838526293e-4	0.04581220875670391	positive	C vs B
NLGN4X___132034_CCTTGTAGTTCTTGTTCCGC	NLGN4X	12.271148613436754	17.04689552298752	2.6837978837612704e-4	0.04581220875670391	positive	C vs B
RNF103___41456_AGCTACCATAAAGCGATTTG	RNF103	12.36599135062037	18.274781176968386	2.685615705183553e-4	0.04581220875670391	positive	C vs B
HCN2___20975_CCGCGCCCGCACTCGCCGTT	HCN2	11.753331869320428	12.809023571807032	2.6895054375219464e-4	0.04581220875670391	positive	C vs B
TYW1B___52483_CCTGCATCTCGATGACAATC	TYW1B	-12.384569503613628	18.072129173231644	2.689765727723544e-4	0.04581220875670391	negative	C vs B
GCM2___118778_TACTGGTGGAATCCTTATAA	GCM2	-11.810654081245367	12.845380881968984	2.695674806609429e-4	0.04581220875670391	negative	C vs B
TOP1MT___150929_ATAGAAGAAACGCACTCCGT	TOP1MT	-11.430725235389604	11.481609859636556	2.696664891916179e-4	0.04581220875670391	negative	C vs B
SUPT20HL1___147751_GACTGGGCCCTCCACATTGA	SUPT20HL1	11.41688642938558	11.463456823147425	2.712590058126497e-4	0.04581220875670391	positive	C vs B
KLF3___25068_CCCTCTCGCGGCATGGAATA	KLF3	10.982017480189675	11.412984463909524	2.727627984954256e-4	0.04581220875670391	positive	C vs B
MLXIP___29440_TGGACGTAGACGAGCACCGC	MLXIP	12.344220834208418	18.342457873428796	2.727724990047945e-4	0.04581220875670391	positive	C vs B
ZNF14___155413_TGAAGATGACCACAGAAACC	ZNF14	-12.06480825621712	15.00404872837552	2.7282834365427016e-4	0.04581220875670391	negative	C vs B
APOBEC3H___102492_CGACCCTGCGCACGTACCCC	APOBEC3H	11.93785910108918	14.054496583740976	2.7348467225316725e-4	0.04581220875670391	positive	C vs B
CDC42BPB___8559_CCTTGGCAGGCATAACGAGA	CDC42BPB	-12.194765826156804	16.05430661205709	2.744117469647305e-4	0.04581220875670391	negative	C vs B
ADIPOR1___979_GTCCCACTGCGCCACAATGA	ADIPOR1	-11.37387877403024	11.399860588199516	2.755173285312663e-4	0.04581220875670391	negative	C vs B
OR8J1___134492_TAATGAGAGCCAGATGTTGC	OR8J1	12.055580194579363	14.416958262695706	2.760265899176261e-4	0.04581220875670391	positive	C vs B
HRC___122057_TGAGCACTGCGACCAGTGCC	HRC	12.360110319523749	15.389245075707343	2.767009854622317e-4	0.04581220875670391	positive	C vs B
hsa-mir-5693___62305_TGAAATGAACTCAAACTCTA	hsa-mir-5693	-11.373820890698251	11.41668216342867	2.769138558336584e-4	0.04581220875670391	negative	C vs B
ZW10___57065_GCCTAGCATGCAGAGCGCGC	ZW10	11.366501651464908	11.400623521605972	2.772722249868742e-4	0.04581220875670391	positive	C vs B
IKZF2___22931_ACAATGAGCTTTCACCCGAA	IKZF2	11.4855238140237	11.735078774333015	2.7774896837974073e-4	0.04581220875670391	positive	C vs B
GPR45___120017_TGACCCCCTAAACCGCAGAC	GPR45	-12.141606860076514	14.611358828444544	2.7775503608737633e-4	0.04581220875670391	negative	C vs B
DNAH5___113470_GACTCTCCTGTGCACCCGAC	DNAH5	12.22891376066716	15.962793840044217	2.781329892873312e-4	0.04581220875670391	positive	C vs B
hsa-mir-6843___63549_CACTTTTATTCCTGAGGAAA	hsa-mir-6843	12.34678547946342	16.731421191220033	2.781876732339395e-4	0.04581220875670391	positive	C vs B
hsa-mir-4494___60395_TTTTCAGACTGCAGATGACC	hsa-mir-4494	11.349276393229196	11.39433807313173	2.805858364155736e-4	0.04581220875670391	positive	C vs B
RPS4Y2___42149_TGCTGTTCATCGTATCACAG	RPS4Y2	12.192789995353872	16.54302737249269	2.810577156379745e-4	0.04581220875670391	positive	C vs B
ASPH___3351_CTAGGAATCTATGATGCTGA	ASPH	11.688670672621084	12.77894595196355	2.8106868984419017e-4	0.04581220875670391	positive	C vs B
CDH18___108646_ATTTATCATTGACGATACCA	CDH18	-12.140283266251126	15.176228911064236	2.8202200573598487e-4	0.04581220875670391	negative	C vs B
LCA5L___126056_ATTCACAAGTATGAGACACC	LCA5L	-11.327901289823126	11.354092120985763	2.8205115732524865e-4	0.04581220875670391	negative	C vs B
hsa-mir-600___62493_TACAGACAAGAGCCTTGCTC	hsa-mir-600	-11.3277436264435	11.36207759924031	2.827321650675145e-4	0.04581220875670391	negative	C vs B
_multiple2___109297_GGTGTTGACGGTGATGCACA	_multiple2_109297	11.357376631131794	11.443025636427167	2.829479163801879e-4	0.04581220875670391	positive	C vs B
C12orf60___105270_ACTTCTGGTTCTCTCAGATG	C12orf60	-11.720657589625509	12.744787619168726	2.8319825756159675e-4	0.04581220875670391	negative	C vs B
ZNF766___156627_TTGATACCTTCCCACCTATC	ZNF766	-11.565510823658949	12.913150911472638	2.839094644176508e-4	0.04581220875670391	negative	C vs B
WDR70___154098_GATCCCTTCAGCCCTGTGAG	WDR70	12.014262167006232	14.681352826205714	2.8419092184228667e-4	0.04581220875670391	positive	C vs B
VIT___153608_GACTGTTGTTCTCACTATGA	VIT	11.767928229114402	12.71447125373163	2.845447552831745e-4	0.04581220875670391	positive	C vs B
TM7SF2___149656_CATCACCCACGTAGAGCAAC	TM7SF2	-11.309019664045332	11.342103444871666	2.853225247010094e-4	0.04581220875670391	negative	C vs B
KAT5___124023_GGCCGAGATCCTGAGCGTGA	KAT5	-12.05538800592008	15.155140208733934	2.8588382004424487e-4	0.04581220875670391	negative	C vs B
HAX1___120877_TGCTATTGAAATCTCGTACT	HAX1	12.216414027873462	16.667516527683315	2.873106223429751e-4	0.04581220875670391	positive	C vs B
HOXD13___21996_ACATGTGCGTCTACCGAAGA	HOXD13	12.130212335146556	16.671790325275463	2.881085179138863e-4	0.04581220875670391	positive	C vs B
SLC25A15___44652_GAAATCCAATCCTGCTATCC	SLC25A15	11.994298481548984	15.648910380921013	2.882319985391892e-4	0.04581220875670391	positive	C vs B
RPRD1A___141991_GAAAGTTGTAAGAAGCACCT	RPRD1A	11.527137582394976	13.434719886581268	2.8872465341901504e-4	0.04581220875670391	positive	C vs B
MATN4___28436_AGGAAGACGTGCTCGTCTAG	MATN4	-11.717528767083152	12.831878611689875	2.8892546853834787e-4	0.04581220875670391	negative	C vs B
SPINT4___146664_CACCATGAAGTCTGCCAAGC	SPINT4	12.30069917238301	18.56827483695798	2.900242918755243e-4	0.04581220875670391	positive	C vs B
HSD17B13___22181_GCAGCTGAGTGCCGAAAACT	HSD17B13	12.129454546611578	14.644402071320163	2.902855833554804e-4	0.04581220875670391	positive	C vs B
LOC339862___126881_GAGATGCATATGTTATCAAT	LOC339862	10.68921633622935	11.317754313570068	2.906573128583045e-4	0.04581220875670391	positive	C vs B
EXOG___115745_ATATGTTCAAGAACCCATCT	EXOG	11.949228266052458	12.66678949925	2.9165698767243196e-4	0.04581220875670391	positive	C vs B
IL31RA___23132_CCAGCCTTCATGTGTTAACC	IL31RA	12.312613729715734	18.23214897058728	2.92104429878964e-4	0.04581220875670391	positive	C vs B
NOVA2___32368_CTCACCGGGGTAGAAGTCTT	NOVA2	11.46992166173313	13.488456180527589	2.923583118194971e-4	0.04581220875670391	positive	C vs B
C2orf91___6199_CCAATCGAGGAATAATGGTC	C2orf91	11.780159552963218	13.408388570700804	2.9336284823980216e-4	0.04581220875670391	positive	C vs B
DDI2___12611_CTTGTTGTAGATCGTCTATG	DDI2	-11.454578987107244	12.698521449828265	2.939063784556139e-4	0.04581220875670391	negative	C vs B
CHAC2___109329_GTTGCTTACAGATTGCCAGT	CHAC2	-11.246735423250716	11.276175760947185	2.942691241076392e-4	0.04581220875670391	negative	C vs B
GUCY2F___120639_GAAATGGAGCTGCTACGTTT	GUCY2F	10.731435518738794	11.625640372548634	2.950123390582914e-4	0.04581220875670391	positive	C vs B
KRAS___125348_GATGTACCTATGGTCCTAGT	KRAS	12.212819634095831	17.638403653226863	2.9530807835472384e-4	0.04581220875670391	positive	C vs B
CNIH2___10286_GTATCACTTACTGCCCGCGC	CNIH2	11.342678691666244	12.632563595480375	2.9748454954218144e-4	0.04586624648768669	positive	C vs B
NRG3___132637_CTCCTCTCCCAACGCATACA	NRG3	-11.452586069329133	12.985459715315384	2.9753814996692844e-4	0.04586624648768669	negative	C vs B
RING1___141245_CCCGGTCACCATGACGACGC	RING1	10.641090313626568	11.41401606220938	2.981216826367561e-4	0.04586624648768669	positive	C vs B
SIGLEC6___144091_TCTTCTGCAGACCCTACTTG	SIGLEC6	12.201588114334545	17.543884676875066	2.9910188924216213e-4	0.04586624648768669	positive	C vs B
OR2A5___133695_CTGCATTGTGCATGGGACAA	OR2A5	-11.25289351897481	11.348733713235324	2.9924966356726816e-4	0.04586624648768669	negative	C vs B
FSHB___118062_TCCTCAGGATCTGGTGTATA	FSHB	12.195345856838854	15.722972383716945	2.998442215805735e-4	0.04586624648768669	positive	C vs B
HBB___120884_GGCTGCTGGTGGTCTACCCT	HBB	10.79085212653246	11.233638010065595	3.016529670666609e-4	0.04586624648768669	positive	C vs B
RAD50___140023_GGAGAAAGATAATAGTGAAC	RAD50	11.206148874523745	11.247915652604163	3.0168177608681497e-4	0.04586624648768669	positive	C vs B
NIPSNAP1___131927_GCAACTGGAACACGTGGTAT	NIPSNAP1	12.113639057928433	16.260361641606004	3.020188112049274e-4	0.04586624648768669	positive	C vs B
LEPROTL1___26331_TGTCCACTCAACCCGTGCTG	LEPROTL1	11.79269866272412	14.583004852153586	3.02354731211766e-4	0.04586624648768669	positive	C vs B
OR4D9___33983_ATCCTATAATTTACACGCTG	OR4D9	-12.183903274764644	17.582040141302752	3.0579563059794304e-4	0.04586624648768669	negative	C vs B
OR1K1___33683_GAGCACGAGAGCCTTAAGAG	OR1K1	11.9321298885102	14.126103993689195	3.058873008023974e-4	0.04586624648768669	positive	C vs B
DEFB115___12859_TTGCTGTGTCCCTAAAGAAA	DEFB115	-11.17471505727007	11.216803237517029	3.0647181204348866e-4	0.04586624648768669	negative	C vs B
FUT11___118160_GCAAGATTATTGGCAAGGTC	FUT11	11.42587282202434	12.57154682580111	3.0801384805782903e-4	0.04586624648768669	positive	C vs B
FDPS___17256_TGGATTCATCCCTTACCCGC	FDPS	-11.204560706288133	11.32267385839775	3.0890197147847925e-4	0.04586624648768669	negative	C vs B
FOXG1___117848_ACCGCGCCGGCTCCCTCTAC	FOXG1	11.088411593915948	12.583412853090518	3.094885178371045e-4	0.04586624648768669	positive	C vs B
HDAC1___120968_CTGGATACGGAGATCCCTAA	HDAC1	11.98661856767914	15.398402576867552	3.095142186813947e-4	0.04586624648768669	positive	C vs B
LY6G6C___127624_CAAGGTATGCATGTGTTGTC	LY6G6C	-11.818121935401832	13.431320032517547	3.0973038555572903e-4	0.04586624648768669	negative	C vs B
STT3A___47606_AAGGTGGTACGTGACGATGG	STT3A	-11.725860215146191	13.86782377582712	3.103086942662746e-4	0.04586624648768669	negative	C vs B
MORC1___129608_AGCTGGGCCCGCTGAAGCGC	MORC1	-11.865331718254168	15.060037749634498	3.1053572823727004e-4	0.04586624648768669	negative	C vs B
HES3___21182_AGTCGCTGCGCCGAGAGTCC	HES3	11.875229690513732	15.384343585581124	3.1062791422136756e-4	0.04586624648768669	positive	C vs B
NEIL3___131594_CTTGAGTATAAATATAAAAA	NEIL3	12.168553710856644	17.161257487503967	3.10985621918894e-4	0.04586624648768669	positive	C vs B
ZNF426___55967_TTCCAACCAAGAGATTAGAC	ZNF426	-11.516953753894184	13.30740658922109	3.1128494077026247e-4	0.04586624648768669	negative	C vs B
SCFD2___42895_TTACCCATACTCATCTTGAT	SCFD2	11.563614115334014	14.053135209922395	3.1149344060118567e-4	0.04586624648768669	positive	C vs B
JUN___123968_TCTCCGCCTTGATCCGCTCC	JUN	-12.021374851878925	16.214872594108193	3.1155452722114035e-4	0.04586624648768669	negative	C vs B
ZMYM4___155333_CTTCTGACACATGCTGCATT	ZMYM4	-11.13581804313582	11.1676900465118	3.117045644037974e-4	0.04586624648768669	negative	C vs B
ABL2___100304_CACTGCTGCCCCGGATCCCG	ABL2	11.674107363125582	14.221740413809774	3.124102479835164e-4	0.0458792354098955	positive	C vs B
DPM1___13857_AAGGGATGTTGCTGAACAGT	DPM1	12.15387304483715	16.931258499429635	3.142331790947671e-4	0.04602212962616937	positive	C vs B
STXBP1___47662_TGGGGTCAAAGCCTCGATCC	STXBP1	12.127059814907907	16.005523681227732	3.146677949606725e-4	0.04602212962616937	positive	C vs B
ZBTB7B___54918_TCGAACACCGCAGACCTCGC	ZBTB7B	12.145923670489518	18.015697072340284	3.152412760193275e-4	0.04602212962616937	positive	C vs B
hsa-mir-4503___60440_TCTACATTGCCAAAAACCAA	hsa-mir-4503	11.309240621245372	12.808101412627572	3.1623374868600915e-4	0.04607425433861833	positive	C vs B
GRAMD1C___20201_ACTATTAAGGACTATAGTGT	GRAMD1C	-11.487829263499776	13.4482614951751	3.168383905991733e-4	0.04607425433861833	negative	C vs B
C11orf68___5172_GCCTTCGCTGCGTTCGACGC	C11orf68	-11.916819506059342	13.800373831753134	3.1795646956194e-4	0.04614653768882461	negative	C vs B
ZBTB49___54906_GTTAATCGTCATCACTCCGC	ZBTB49	11.658560918595608	13.862488259147865	3.1972213245063015e-4	0.04620920560231467	positive	C vs B
TNPO3___150842_TTGCCCTACAGATGCCTTCC	TNPO3	-12.028597717506234	15.884331795141335	3.1986316709866063e-4	0.04620920560231467	negative	C vs B
KL___124987_TTAACGACCGCACAGCTCCG	KL	-11.902704847670554	13.79180772726829	3.208863784070803e-4	0.04620920560231467	negative	C vs B
ELMO3___14936_CGTAACGCTCAGAGTGCGTC	ELMO3	12.055457313250631	17.109869389395488	3.2189697535562315e-4	0.04620920560231467	positive	C vs B
MADCAM1___27854_TGTCCGACTGCACCGCGCCC	MADCAM1	-11.076154145750216	11.111208660213276	3.21972406647303e-4	0.04620920560231467	negative	C vs B
NonTargetingControlGuideForHuman_0763___65146_AGATGGTCAGATCTAGTAGT	NonTargetingControlGuideForHuman_0763	11.08435202409381	11.137672882376402	3.2219703873219977e-4	0.04620920560231467	positive	C vs B
hsa-mir-6735___63093_GCACAGGAATCTGAGGTGAC	hsa-mir-6735	-11.12797477248675	11.261921504182284	3.2274122525671604e-4	0.04620920560231467	negative	C vs B
TTYH3___152172_ACTCACGCGGTCCTGGACCC	TTYH3	11.85960255669906	15.546807753691892	3.249254111101111e-4	0.04628632672287255	positive	C vs B
SLC22A18___144507_CCAGGCCCAGTTTCCGAGAC	SLC22A18	11.366863457999727	12.47652201376028	3.2572518528463867e-4	0.04628632672287255	positive	C vs B
BTG3___104945_AGTCACTTACATAATCAAAA	BTG3	11.332621753332829	12.47701286129808	3.266565325166709e-4	0.04628632672287255	positive	C vs B
PEX19___136059_CTGCATAATACTCTGCATGA	PEX19	11.771015444132626	14.45698589994923	3.270362981992755e-4	0.04628632672287255	positive	C vs B
IL3___123095_GCTTACCGTGGGTGCGGCCG	IL3	11.049208389750415	11.087719211667409	3.2719479764606974e-4	0.04628632672287255	positive	C vs B
NARF___131101_TGGATGCATCAGTTACACTG	NARF	11.991241605226495	16.986530013175667	3.272771179814432e-4	0.04628632672287255	positive	C vs B
SSX7___147162_TTCTGTGAGCCAGATGCTTC	SSX7	10.578079075480272	11.481174957462926	3.281906554083754e-4	0.04628632672287255	positive	C vs B
PNMT___37390_AACAACTACGCGCCCCCTCG	PNMT	-11.050723507976263	11.115500310324752	3.2905829334197123e-4	0.04628632672287255	negative	C vs B
PGM1___136213_CTCCATGCATAGCATCAATA	PGM1	12.148574465836694	17.352618995494126	3.2961885519227474e-4	0.04628632672287255	positive	C vs B
SCN2A___142928_ACGTTTATAGTATTGAATAA	SCN2A	-11.032724017186334	11.071857446307442	3.3012167334253766e-4	0.04628632672287255	negative	C vs B
NMNAT1___132142_GATTGAATGAACCACAAGCA	NMNAT1	-11.520208320936472	13.738801670892286	3.31810255509076e-4	0.04628632672287255	negative	C vs B
CWC22___11816_TATTTACCTGTCTTCTGGAG	CWC22	11.19437213977758	13.19753781812973	3.3255630940137786e-4	0.04628632672287255	positive	C vs B
APC___2388_GGATCTGTATCAAGCCGTTC	APC	12.004975704899431	15.569056799810664	3.328249553643229e-4	0.04628632672287255	positive	C vs B
C16orf62___105464_GTCTCTGCAGAATCTGTTTA	C16orf62	12.011792450855705	15.567228828240088	3.3297244120061067e-4	0.04628632672287255	positive	C vs B
FGF22___17400_CGTTCTCTTCGATGCGCTCC	FGF22	11.711281298907531	15.109533759767276	3.3417182754538847e-4	0.04628632672287255	positive	C vs B
DNAJA2___13514_GTTTCATGCCTTTGTCTACG	DNAJA2	12.059625185792187	18.0636458803852	3.347179377373853e-4	0.04628632672287255	positive	C vs B
TEX19___49069_TGTCCTACCTCTACGCCTCC	TEX19	12.05960152243346	18.304728977736975	3.354084770180012e-4	0.04628632672287255	positive	C vs B
PYROXD1___139651_CTTACCTTCAGTTGTATATC	PYROXD1	-11.682808807977556	14.429808237234475	3.3572382240971353e-4	0.04628632672287255	negative	C vs B
ZBTB8A___154859_ATTACACAGTCTGTAGCGCC	ZBTB8A	11.3530943788934	12.432389913304783	3.3616383563870466e-4	0.04628632672287255	positive	C vs B
hsa-mir-219a-1___58277_TCAGGAGCCGCGGCCCGGGG	hsa-mir-219a-1	-11.033907692419431	11.15520753620733	3.3733298660717305e-4	0.04628632672287255	negative	C vs B
DCBLD1___12469_TATGCGAGCAGCGACCATCC	DCBLD1	-11.2155862277509	12.415170465237347	3.3735551635805816e-4	0.04628632672287255	negative	C vs B
TNFSF13B___50811_TACTGATAAGACCTACGCCA	TNFSF13B	12.084879708620834	18.237981158225033	3.375168394870183e-4	0.04628632672287255	positive	C vs B
MVD___130554_CCCGTGAGTTCCTCCGCTTC	MVD	-11.147769500985184	12.429890114232126	3.379968926387649e-4	0.04628632672287255	negative	C vs B
TP53BP1___150990_GGGGAGCAGATGGACCCTAC	TP53BP1	10.363369422834136	11.007389848193236	3.405852452605566e-4	0.04628632672287255	positive	C vs B
TANGO2___48298_ACCTCATAGCAGCCGACCTG	TANGO2	-12.01323707701821	17.385949697548572	3.4117884573754454e-4	0.04628632672287255	negative	C vs B
COPA___110682_AGGTTTGGAATTACAAGCTT	COPA	10.973366813378338	11.020865732259695	3.420477023113074e-4	0.04628632672287255	positive	C vs B
hsa-mir-181d___57978_CCTCCCCTAGGCCACAGCCG	hsa-mir-181d	-12.110847415241729	16.164239380334518	3.4213207357496945e-4	0.04628632672287255	negative	C vs B
CNTLN___110386_AAACCCAGATCTCACACAAG	CNTLN	-10.963447581467369	11.002892454940737	3.4297457624385966e-4	0.04628632672287255	negative	C vs B
GNG10___119482_GCGCCGCCGCCATGTCCTCC	GNG10	11.745873019420538	14.071391775640176	3.4353054864922554e-4	0.04628632672287255	positive	C vs B
PCLO___35618_AAATCCGCCTCCATGCCGGC	PCLO	11.82682663930809	15.645253355040175	3.440670087060058e-4	0.04628632672287255	positive	C vs B
CHST1___109601_GGGCTACAAGATCGCCGCCT	CHST1	11.290019978813191	13.215051783864665	3.446734887454615e-4	0.04628632672287255	positive	C vs B
PAWR___35292_TATTCTCGAACAGATAGAAG	PAWR	-11.99823898472212	17.914886751462166	3.4591876988468917e-4	0.04628632672287255	negative	C vs B
DEPDC1B___12977_CCCCTAGTGGAATGAGACCG	DEPDC1B	11.668735994174188	13.71531612313271	3.4635439736483315e-4	0.04628632672287255	positive	C vs B
hsa-mir-4484___60356_TTCATTGGAAAAAAAGGCAG	hsa-mir-4484	-11.594966872939189	14.072069580585506	3.4643378705234576e-4	0.04628632672287255	negative	C vs B
CDK5RAP2___8785_GCTCCGCATCTATTTCCTTG	CDK5RAP2	11.947354291895888	15.220768574198509	3.466827594585282e-4	0.04628632672287255	positive	C vs B
CLCNKA___9841_CACATCCGCCGAGCCATCCA	CLCNKA	-11.739499314841176	14.060392908811115	3.468576271555096e-4	0.04628632672287255	negative	C vs B
TRPV3___151724_AGAGCATGTTCGCCCAGCCC	TRPV3	11.84245028532421	13.658201506671848	3.476479141248934e-4	0.04628632672287255	positive	C vs B
NKX6-1___32055_CCTACTGCACGCGTCCGAGC	NKX6-1	11.7377189708565	13.782820979918975	3.479704626809803e-4	0.04628632672287255	positive	C vs B
COL11A2___10504_TCTTCATACAGGAAGCGGAC	COL11A2	10.99990598918817	11.164168744175976	3.480455828430944e-4	0.04628632672287255	positive	C vs B
STAP1___47343_CCCCAAAACCAGCCCCTCGC	STAP1	11.354725357467196	12.612591184750706	3.481954627041914e-4	0.04628632672287255	positive	C vs B
hsa-mir-1234___57329_CCTCCTGGGTGCCTGTGGGG	hsa-mir-1234	11.445176073487495	12.59699734525338	3.4890431339888793e-4	0.04629773325778208	positive	C vs B
DUSP16___14147_CCAGCGAGATGTCCTCAACA	DUSP16	-11.215255432357344	12.35216702807808	3.505208528207022e-4	0.04642932986141455	negative	C vs B
OPA1___133360_AGAGAAAATTGACCAACTTC	OPA1	-11.674457136837033	13.628550808685954	3.5168558960375435e-4	0.04644780518580881	negative	C vs B
RYK___42517_TACTTACCTGATAAAGTGCG	RYK	-10.915249301679632	10.950416840380136	3.519104592930919e-4	0.04644780518580881	negative	C vs B
SLFN12___45483_AGCAATCTATACCGATTATC	SLFN12	11.397544975653128	13.0905858500974	3.534629317887953e-4	0.04656999467782551	positive	C vs B
MYO1A___30819_CGTACCAGTCACTGAGGGAC	MYO1A	12.425383654651728	16.852641516864384	3.565023213346829e-4	0.04688731149744947	positive	C vs B
USP22___153238_CTGCGTGGGCTGATCAACCT	USP22	11.433270448426883	14.00778001735754	3.5819308510371106e-4	0.04702644869429623	positive	C vs B
ZNF597___156285_TCAGGGACCAATACTCTTTG	ZNF597	11.753841410362991	15.69366370470732	3.605657364514224e-4	0.04703207306814917	positive	C vs B
MLF1___129331_TGTCAGCTCTTTCCAGACAA	MLF1	-11.98394209584809	18.76133630981167	3.606645455790489e-4	0.04703207306814917	negative	C vs B
AVIL___103889_AGTCCTTCCCGATCCAGAAG	AVIL	12.017515824496346	13.584102707494807	3.610378043359355e-4	0.04703207306814917	positive	C vs B
SUB1___47692_TGCTCTGTTTAGAAGATGAC	SUB1	11.78756637828369	16.326014599095018	3.6126240135786594e-4	0.04703207306814917	positive	C vs B
BCAT2___104265_CTGGGCAGAGAATGACGAAC	BCAT2	11.120550390019265	11.63080876872779	3.6141509985592265e-4	0.04703207306814917	positive	C vs B
GATM___118671_CCCTGACCGACCATGTCACC	GATM	-10.87886852955736	10.955121197717007	3.6306900746782593e-4	0.04703207306814917	negative	C vs B
NUMB___132967_GTAGAAGTTGATGAATCAAG	NUMB	11.09876598937087	12.2848231839788	3.6488093030244184e-4	0.04703207306814917	positive	C vs B
YAP1___54632_GCAGTCGCATCTGTTGCTGC	YAP1	10.858338405165323	10.91217403939882	3.6498675253875405e-4	0.04703207306814917	positive	C vs B
hsa-mir-194-2___58085_CCACATGGAGTTGCTGTTAC	hsa-mir-194-2	-11.750435166608405	14.76775190246901	3.654396222483375e-4	0.04703207306814917	negative	C vs B
ANKEF1___1953_CTTGCACACGCCGTCATTAG	ANKEF1	-10.846618255724096	10.882281502500208	3.6550903118098946e-4	0.04703207306814917	negative	C vs B
SEL1L2___143226_TATTGCAGCTATCAAAGCAG	SEL1L2	-11.890769599767772	16.920481130579024	3.656463444977211e-4	0.04703207306814917	negative	C vs B
ARNTL___103066_GTTCATGGTACCTTCCATGA	ARNTL	11.28867562430758	12.539849385799007	3.658342979780131e-4	0.04703207306814917	positive	C vs B
ZNF101___155367_ATTACCTTAGCTTAATCCCC	ZNF101	11.695955902684377	15.136430072901035	3.666643445345168e-4	0.04703207306814917	positive	C vs B
POLE2___137465_TAGACTGAAGAGCTTCTGTG	POLE2	-10.84422912272644	10.890515996192343	3.6709688435487657e-4	0.04703207306814917	negative	C vs B
PLAC4___36938_GGTCACAATCTATAACGCCT	PLAC4	-11.937936944419157	18.04526812829734	3.680053358031625e-4	0.04706731238932393	negative	C vs B
SERPINA12___43515_TATGCCACTACGGAACATCA	SERPINA12	-11.594109579238754	13.963691777709489	3.688056926960405e-4	0.04708862924149497	negative	C vs B
HLA-A___21593_CGTCCTGCCGGTACCCGCGG	HLA-A	11.677127416122437	15.53730897584133	3.704744151220709e-4	0.04722055456827782	positive	C vs B
CUEDC2___111759_CTGAGCGATGCCAGGAACAA	CUEDC2	11.184638623032312	12.24557550711116	3.7359585690616273e-4	0.04740220412212789	positive	C vs B
ADCK1___100889_AAGTACTCCTCTGAGCCATA	ADCK1	11.166829963010125	12.24099604801946	3.736594136862807e-4	0.04740220412212789	positive	C vs B
MTFR2___130325_GACTGACTTACCTCAAAATT	MTFR2	-11.644655080448462	14.730737038187147	3.738132879673653e-4	0.04740220412212789	negative	C vs B
FOXK1___17893_GGCCTCACCGTAAGCGTTGC	FOXK1	11.939027029500428	18.273225518355822	3.7581229407195694e-4	0.04741160416079999	positive	C vs B
C10orf91___105102_GAAATGTGGAGTTTCCTCCC	C10orf91	-11.59242416964068	14.263169164347168	3.7631582469362345e-4	0.04741160416079999	negative	C vs B
RFPL1___40929_GCTCCTCCAAGTCCACCTAA	RFPL1	-10.795493197414704	10.836811993299024	3.765264200953256e-4	0.04741160416079999	negative	C vs B
MRPS28___130042_TTAGGGTTCTCCAAAAAATG	MRPS28	11.597204556940117	15.098281240436055	3.767429806847539e-4	0.04741160416079999	positive	C vs B
NXNL2___133102_GCAGATCCGGGAACGGGGGT	NXNL2	11.310554321747912	13.509102131762337	3.774852422052356e-4	0.04741160416079999	positive	C vs B
MTNR1B___30447_ACCACCGAATCTACCGGCGC	MTNR1B	11.269456008442011	12.217664935310353	3.781525625360968e-4	0.04741160416079999	positive	C vs B
MED7___128774_GGATGATAAGATCATCACAT	MED7	-11.264731553925136	12.979845466219071	3.783536485130253e-4	0.04741160416079999	negative	C vs B
LRPPRC___127200_AGAGAACAGAATTTGCTCAT	LRPPRC	11.775545984330986	16.617844358468194	3.814204758674886e-4	0.04749400273139446	positive	C vs B
NAAA___130963_GGAGTCTTGAGCCACAATAC	NAAA	-11.40005691925611	13.890496142150887	3.839208701848967e-4	0.04749400273139446	negative	C vs B
SMCR9___45686_CTGCTCTTTGTCATCGCCAT	SMCR9	-11.5919192759009	14.21564971205843	3.854244136741395e-4	0.04749400273139446	negative	C vs B
STEAP1___147362_TATATCTATCCACTTATTCC	STEAP1	11.732465919781507	16.231421220182543	3.8543349655784136e-4	0.04749400273139446	positive	C vs B
CYP2R1___112127_TTGCATTTGTCGTCCCAAGA	CYP2R1	-11.035940359935935	11.61935052624966	3.855921393388723e-4	0.04749400273139446	negative	C vs B
NPC1L1___32421_AGGTCGCCACGTCGTCACCT	NPC1L1	11.885402774090483	18.273559730934434	3.8598917418126966e-4	0.04749400273139446	positive	C vs B
EDARADD___114418_TAGCACTTTATCCTTTAATA	EDARADD	11.302067578105987	12.749678475179532	3.866984494489698e-4	0.04749400273139446	positive	C vs B
NUP214___133000_TCCCCAATTCCAGCCATTAC	NUP214	11.566981827834669	15.181121893035318	3.8698352855738686e-4	0.04749400273139446	positive	C vs B
OR5C1___134226_GCCTGCTATTCCTCCGCCAT	OR5C1	-11.931883147354954	19.616949296746533	3.871114260047779e-4	0.04749400273139446	negative	C vs B
ENDOU___15118_ACTAACCGTGGTCACTACAC	ENDOU	-10.748377105522758	10.80309475174046	3.880194210209494e-4	0.04749400273139446	negative	C vs B
CRYBA1___111241_ACGCGCCACTTTCCACCTTC	CRYBA1	11.370118479281905	13.869100855032196	3.8840257411287e-4	0.04749400273139446	positive	C vs B
GALNT8___118546_CTTGCTCAAGCCCGCAACAC	GALNT8	11.9146650685217	15.029014232546078	3.925985271466018e-4	0.04749400273139446	positive	C vs B
COL2A1___10561_CACAGATTATGTCGTCGCAG	COL2A1	-10.71818547215532	10.761191654237049	3.9315258655607624e-4	0.04749400273139446	negative	C vs B
GNB2L1___19493_TCCATAGTTGGTCTCATCCC	GNB2L1	11.744300398937378	15.321026153631264	3.932846024188381e-4	0.04749400273139446	positive	C vs B
SMIM20___45747_CAAGAGGATGTGCAGCCACC	SMIM20	11.904363569659235	19.080214920981216	3.9348666003093065e-4	0.04749400273139446	positive	C vs B
OTOP2___34738_CATCTGGATGGCGGCCGTGG	OTOP2	-11.450485796515016	14.178582836275394	3.942366005716784e-4	0.04749400273139446	negative	C vs B
FAM170A___116236_TCACGCAAGCTCATCCACAG	FAM170A	-10.716255786506444	10.766074338666328	3.94583787955193e-4	0.04749400273139446	negative	C vs B
ST6GALNAC4___147217_TGTGAGGAGATCGTGGTCTA	ST6GALNAC4	11.204318719425236	13.433545855506647	3.950529900619222e-4	0.04749400273139446	positive	C vs B
HAPLN4___20851_ACCGACGTCTTCGTGGCACT	HAPLN4	-11.130901271235452	12.144807140537184	3.9512322727811293e-4	0.04749400273139446	negative	C vs B
MVD___30594_ACTTCACCGAGGACCGGATT	MVD	11.648137042192952	15.438213803178328	3.9570211851404374e-4	0.04749400273139446	positive	C vs B
NLRP3___32118_GTCTGATTCCGAAGTCACCG	NLRP3	11.334294827800816	13.831473734399037	3.973680043110136e-4	0.04749400273139446	positive	C vs B
GBP7___18747_TATACACTAGTGCCCAGAAA	GBP7	10.082450551825891	10.731225732657103	3.983374434886084e-4	0.04749400273139446	positive	C vs B
hsa-mir-5571___62146_GTGAACCAAGCAATTCTCAA	hsa-mir-5571	11.671413960843552	15.914939271177788	3.989649536690839e-4	0.04749400273139446	positive	C vs B
CALM2___7024_GACGTACCTTATCAAACACA	CALM2	11.655081208752684	15.165188794570438	3.993051991105139e-4	0.04749400273139446	positive	C vs B
SYCE3___47921_CGAGTCCATGCGTCGGCTGG	SYCE3	-10.857554850443842	11.23733598204923	3.994544591676675e-4	0.04749400273139446	negative	C vs B
MNAT1___29561_TGAAGATCCCACTGTTGACA	MNAT1	-10.98273598507358	12.126769790575814	3.995808921831695e-4	0.04749400273139446	negative	C vs B
GIMAP8___19091_CCTTCGCAAGGTTGAGTCTT	GIMAP8	-11.289553621528578	13.418422941604238	3.998741617494548e-4	0.04749400273139446	negative	C vs B
PER3___136013_CCCTGAAGATCGTTCTCTGA	PER3	11.598084496619617	14.401427103702297	3.999698931632587e-4	0.04749400273139446	positive	C vs B
TBCCD1___148528_TACACATTACCCAATGCTAG	TBCCD1	-10.68456772388726	10.724508820799768	4.003767168093059e-4	0.04749400273139446	negative	C vs B
XYLT1___154553_AGATACTTACCTGAGTCTCC	XYLT1	11.594170208049997	15.419455003169029	4.009311741160239e-4	0.04749400273139446	positive	C vs B
NETO2___131665_TCGGGAACATGGCCCTGGAG	NETO2	11.85271202932866	17.429439139366977	4.021706232838222e-4	0.04749400273139446	positive	C vs B
GNAO1___19464_GTACTGTTTCACGTCTTCTC	GNAO1	11.61317302035609	15.287613831140998	4.021841026442475e-4	0.04749400273139446	positive	C vs B
OSBPL2___34653_ATCCGCTGCAAGAAGCTCAG	OSBPL2	11.060979950730324	11.86395451340564	4.024251989328986e-4	0.04749400273139446	positive	C vs B
SLC46A2___45187_TAGCCCCGCATCGTAGAGGG	SLC46A2	-10.902361904524728	12.10707774442369	4.025614188797055e-4	0.04749400273139446	negative	C vs B
OR1N1___33705_GCATCACACCATCTCCTATA	OR1N1	-11.88265139681516	20.13356786100904	4.026847084494077e-4	0.04749400273139446	negative	C vs B
PADI2___34972_CTCGTCCATCTTGAACAGAG	PADI2	-11.371638184775623	12.982581995109616	4.031317415640285e-4	0.04749400273139446	negative	C vs B
ST18___147170_TCCACCCATGTCGATAACTT	ST18	-11.28979832551183	13.402425604560507	4.0354503322831273e-4	0.04749400273139446	negative	C vs B
ADCK2___892_GATTCTGAGCTTCGTAACGC	ADCK2	11.755854631719412	16.96081853655999	4.039357607984872e-4	0.04749400273139446	positive	C vs B
FAM151A___16163_ACATGTCCACGTCCCCAAAC	FAM151A	-11.64864557457824	15.140015679637608	4.0495789558856675e-4	0.04749400273139446	negative	C vs B
IL4I1___123139_CCCCAATCCAGCCCGTGTTC	IL4I1	-11.24163594982314	13.500051735562154	4.05625710867841e-4	0.04749400273139446	negative	C vs B
PCDH9___135373_TGGTCATAGAATTCGTCCTG	PCDH9	-11.533599978449772	13.795649718371692	4.058647295351271e-4	0.04749400273139446	negative	C vs B
MC5R___128512_GTACTTCTTCGTGTGCAGCC	MC5R	11.613295107332169	15.995729124522374	4.063007724259089e-4	0.04749400273139446	positive	C vs B
STS___147545_GGTTATTCAACAGCACTGAT	STS	11.593379662153676	15.398715649465467	4.064943107452245e-4	0.04749400273139446	positive	C vs B
PTPRM___139468_ACGTAGACATTGAGTAACCC	PTPRM	-11.417096152385666	14.370092533674413	4.0781302719932394e-4	0.04751402586644227	negative	C vs B
hsa-mir-148a___57879_ACTTCTATCATACTCAGAGT	hsa-mir-148a	11.35958048056122	14.20683560127682	4.0794450877807754e-4	0.04751402586644227	positive	C vs B
LDHA___126183_GTCCAATATGGCAACTCTAA	LDHA	-11.594407042708056	15.536628733883488	4.10335774444335e-4	0.04753277778139479	negative	C vs B
DPP6___13874_CTTCAAAATTCATGACCCCG	DPP6	10.621753768216127	12.07372621303854	4.103913056167154e-4	0.04753277778139479	positive	C vs B
MZT2A___30942_GGCGGAACGCAGCAACCACG	MZT2A	-11.658523414321309	16.46820606626255	4.1111475962034055e-4	0.04753277778139479	negative	C vs B
ATP6V0A2___103703_TCCTGCGCCACCCCTGAAAC	ATP6V0A2	-11.49800898641242	14.36472989767974	4.111581165434883e-4	0.04753277778139479	negative	C vs B
PPP2R2C___38151_TGACTGCGAGACCTACATGT	PPP2R2C	11.763676387129491	17.36229892478015	4.113038274426631e-4	0.04753277778139479	positive	C vs B
TMEM233___50265_TCTCTGAACAGCTACAACGA	TMEM233	-10.617512385008562	10.659936458225609	4.1577110373355983e-4	0.04797443314803897	negative	C vs B
PIK3CA___136587_TTACCTCTTTAGCACCCTTT	PIK3CA	-10.622165930949317	10.680878060596232	4.165161987819262e-4	0.0479858949074204	negative	C vs B
hsa-mir-486___61338_GCAGCTCAGTACAGGATACT	hsa-mir-486	-10.79213365263994	12.133580024805577	4.184264089527045e-4	0.0480083796522584	negative	C vs B
MAGED2___27971_TGCAGGTCTAACTCGCTTCC	MAGED2	-10.622280041703744	10.703627791622123	4.191672163998878e-4	0.0480083796522584	negative	C vs B
LRTM2___27503_GACGGTTGGAGCGAAGCGAG	LRTM2	10.011345251968136	10.646713996194425	4.200588420870117e-4	0.0480083796522584	positive	C vs B
ADH6___100961_ACACTCTTTCTGCCACAGTG	ADH6	11.75900106454427	13.327995485643967	4.214081058196129e-4	0.0480083796522584	positive	C vs B
COL6A2___110587_TTAGGGTGCCAAGGGCAACA	COL6A2	-11.743976415488609	18.004129689393817	4.217305224234472e-4	0.0480083796522584	negative	C vs B
EXOC3L2___15744_GGAATCGCTCCACACGCTGC	EXOC3L2	11.732697826218857	18.160368517792577	4.218438592681195e-4	0.0480083796522584	positive	C vs B
TCP10L___148777_TAACAATTCAGCTCCTCCAA	TCP10L	-11.542239638672276	14.343739958291316	4.228094064832253e-4	0.0480083796522584	negative	C vs B
SERPINB13___43543_TATTAGTAGCTCTACCAAGC	SERPINB13	-10.877835627748262	12.01984992417006	4.231417276484785e-4	0.0480083796522584	negative	C vs B
PRRG3___38874_CTCCATGCACTCTCGCTCGA	PRRG3	-10.58387835914016	10.62769866240511	4.237709122724182e-4	0.0480083796522584	negative	C vs B
C9orf152___6689_GCATTGACCATCGATTCTGC	C9orf152	11.55662935091423	15.660367983526417	4.244150895977958e-4	0.0480083796522584	positive	C vs B
RAB1A___39829_AGTAGACTACACAACAGCGA	RAB1A	11.273386046149072	13.319805080054	4.25196668177339e-4	0.0480083796522584	positive	C vs B
PTGDR2___39306_GCGATGCCACGTGCAACTCG	PTGDR2	-11.042159722704133	12.971089413559818	4.256732707010777e-4	0.0480083796522584	negative	C vs B
FBXL22___116981_TGCGGGAACGCATCCGCCCC	FBXL22	11.07705109408968	12.783821138365102	4.2570238052579807e-4	0.0480083796522584	positive	C vs B
RTEL1___142328_CTGGAGGCGTAAATAATCTT	RTEL1	9.955681944680364	10.68303729502098	4.257562635863528e-4	0.0480083796522584	positive	C vs B
LPHN3___27092_CGGATATTCTCCATCTGAGC	LPHN3	11.532842326383744	15.65209510184748	4.272068954731276e-4	0.04808738408371236	positive	C vs B
ERN2___115494_CTTGGGGACCCAAAAACAAC	ERN2	11.002070944755689	12.00043273246778	4.277511590700167e-4	0.04808738408371236	positive	C vs B
HMGA2___21686_TGGCGCCCCCTAGTCCTCTT	HMGA2	11.648963934782367	16.417531139693864	4.29158687197599e-4	0.04814655224877669	positive	C vs B
GALK1___118490_GGTGTACGTGGCCACTTCCA	GALK1	10.725877667226412	12.10033563061759	4.2957332410527586e-4	0.04814655224877669	positive	C vs B
FAH___115931_CTCCATGTCCAAGAGCTTGC	FAH	10.871614512549645	12.760625963164292	4.303891124624022e-4	0.04816533818971182	positive	C vs B
S1PR2___142542_CTCCGATCTACTGGCAGGCG	S1PR2	11.499287877948785	15.628191735646576	4.341767806831037e-4	0.04824674114375074	positive	C vs B
KRTAP22-2___25720_TGCTACTACCACAACTATTA	KRTAP22-2	-11.411089879620322	13.684614289040304	4.343483749935425e-4	0.04824674114375074	negative	C vs B
NCAPH___131232_AATCTGCGTGTTTGTAAACT	NCAPH	-11.315550578549296	14.014688319770643	4.3496628460556113e-4	0.04824674114375074	negative	C vs B
_multiple2___126769_TGAAAGACGTCATTACTCTA	_multiple2_126769	11.62253805203716	15.201095195311524	4.351874047945077e-4	0.04824674114375074	positive	C vs B
FDPS___17254_GGCGGTAGATACATGCTTCC	FDPS	10.741964815961913	11.963099764586326	4.364893237247528e-4	0.04824674114375074	positive	C vs B
IQCK___23530_GTAATACTCACCGTAATCAC	IQCK	11.574852309361315	15.801199331995685	4.369726349127993e-4	0.04824674114375074	positive	C vs B
TET2___49040_CGGAGCTTACCGAGACGCTG	TET2	10.90657850411642	12.042460698630622	4.371914064475012e-4	0.04824674114375074	positive	C vs B
SIN3A___144129_CCGTGGGGCTGCACCGCTGT	SIN3A	-10.572353628191102	10.720454210910068	4.388931283167532e-4	0.04824674114375074	negative	C vs B
CRYBA1___11252_TCAGATAACCATCTATGATC	CRYBA1	-10.88553081729323	12.730118720719144	4.390610685530144e-4	0.04824674114375074	negative	C vs B
OR4C45___133910_TGTAATAGAATTCATACTGC	OR4C45	11.584690191213184	16.430961151213268	4.3942939765587033e-4	0.04824674114375074	positive	C vs B
S100A6___142511_AGCCAATGGTGAGCTCCTTC	S100A6	-10.943210341059926	11.844283923453576	4.3962666744622024e-4	0.04824674114375074	negative	C vs B
EPHX2___15325_AGGTTACCGGGTCCTAGCTA	EPHX2	-11.45235140564347	15.007964977960524	4.403271327164326e-4	0.04824674114375074	negative	C vs B
DNAJC5G___13631_ACTTAAACCACCACCTGAGC	DNAJC5G	-11.427041159642071	14.760933206132828	4.4156705811727377e-4	0.04824674114375074	negative	C vs B
NAP1L5___31123_GCTCTTGGATCTTGGCGAGT	NAP1L5	11.569158654137906	16.848493048929022	4.4176956063921334e-4	0.04824674114375074	positive	C vs B
NonTargetingControlGuideForHuman_0318___64701_AAGAAGGGCCGTACCCGAAA	NonTargetingControlGuideForHuman_0318	10.511736893789166	10.56060264373243	4.420740822105765e-4	0.04824674114375074	positive	C vs B
OR8D2___34511_GTATACCACAGCCATCATTA	OR8D2	11.440852808273188	14.66473044222333	4.422821459206326e-4	0.04824674114375074	positive	C vs B
MMP11___29483_ACATCATGATCGACTTCGCC	MMP11	11.65882337648433	16.98967253681528	4.439224212174993e-4	0.04824674114375074	positive	C vs B
STT3A___47605_ACAGACATTCCGAATGTCGA	STT3A	-11.231411715874565	14.238489560849647	4.440963337450605e-4	0.04824674114375074	negative	C vs B
RIN1___41288_ACTTGCAGACGTTCCTCGTG	RIN1	-10.915883049414065	11.932658192221696	4.449461939283684e-4	0.04824674114375074	negative	C vs B
ABI2___292_GCACTCCCCCTATCGCACAC	ABI2	11.461170852261857	15.857272790950535	4.455400088941196e-4	0.04824674114375074	positive	C vs B
RNF113A___41473_ATCTACGTGCCACCGTGCGC	RNF113A	10.846768164218934	12.717082191395717	4.455834255394084e-4	0.04824674114375074	positive	C vs B
AOC3___2272_AGCAATGACGACCCGCTATG	AOC3	-11.565356897813224	15.587587729953992	4.45844631297381e-4	0.04824674114375074	negative	C vs B
VSX1___153810_AGGACAGCCAGTCTGAAGAC	VSX1	10.815251851447478	12.705187353042868	4.461670684862313e-4	0.04824674114375074	positive	C vs B
hsa-mir-2909___58394_AACAGCCATCTTGGGACCAC	hsa-mir-2909	-10.81405994215267	11.993379948238966	4.475305350973866e-4	0.04824674114375074	negative	C vs B
RBM42___40550_GTGATCCGTGACAAGCGCAC	RBM42	-11.180253057572836	13.670859541492144	4.491824329747679e-4	0.04824674114375074	negative	C vs B
MRE11A___29822_GTTGCAACAGATATTCATCT	MRE11A	-10.838215643207468	12.326727669448656	4.4919425597012735e-4	0.04824674114375074	negative	C vs B
ZNF883___156828_TCGCATGCCCAGAGATGATG	ZNF883	11.554355832130458	14.815093436397976	4.498756940692067e-4	0.04824674114375074	positive	C vs B
DHRS13___113110_CGCCTCACGGGTCCGGCCAC	DHRS13	-10.484911275067756	10.555409630112518	4.510326054562013e-4	0.04824674114375074	negative	C vs B
PRKD3___38571_CTTGCAGTACTGACATATCG	PRKD3	-11.449896757268602	15.84062869823838	4.511274279251357e-4	0.04824674114375074	negative	C vs B
IQCH___23519_GCACGTAAGATTCCAACTGT	IQCH	-10.625706202891685	11.902004099459118	4.516422557204469e-4	0.04824674114375074	negative	C vs B
ATP1A3___103585_CACAGTCTGTGTTGTATTTC	ATP1A3	-11.279991661118538	13.946012634746134	4.5182814857369673e-4	0.04824674114375074	negative	C vs B
FARSA___116861_CACGACACCTTCTTCCTTCG	FARSA	-11.335220002137804	14.209834073421792	4.5189320050129214e-4	0.04824674114375074	negative	C vs B
AMN___101805_CGGCCTTACCATGTCTGAGA	AMN	-11.146009728224858	12.671614132315767	4.533182422373776e-4	0.048300297948553	negative	C vs B
ARMS2___3060_AGAATCACCTTGCTGCAGTG	ARMS2	10.474865051853657	10.548562204702646	4.54328227794643e-4	0.048300297948553	positive	C vs B
CDRT15___8874_AGCCAAGGACCAGACCAACG	CDRT15	10.5050380432634	10.651115576550716	4.557625140927077e-4	0.048300297948553	positive	C vs B
CCS___8182_CGTCAATAGTTCCCTCGATG	CCS	-11.512040511307388	16.313539040628868	4.5678406629605687e-4	0.048300297948553	negative	C vs B
CDH17___8651_AGCCATCTCTCTTACCCGAG	CDH17	10.844323679498451	12.663541328528076	4.577396409794844e-4	0.048300297948553	positive	C vs B
LRP5L___127186_CAATGGAGGGCCACGTCTAC	LRP5L	-11.754497668608964	15.90256738463374	4.577822657566446e-4	0.048300297948553	negative	C vs B
KCNK7___124299_CCAGCAAGTGGGCCACAACC	KCNK7	-10.535383670866304	10.76273945097626	4.578081457336499e-4	0.048300297948553	negative	C vs B
ATP1A3___3586_GTGCTCAATCTCGATGGCGA	ATP1A3	10.66036489750236	11.152423822207949	4.580183397242029e-4	0.048300297948553	positive	C vs B
PARP8___135198_AGACATTTGTTACACAGCAG	PARP8	-11.131940906422166	12.67121347273634	4.582447624612074e-4	0.048300297948553	negative	C vs B
TRIM31___151394_CTTCGATCAAGCTGACATTA	TRIM31	11.63788985286049	16.770040251029418	4.59084032975958e-4	0.04832022012239442	positive	C vs B
SLC23A1___144552_CAGCACGAAGAGGTTGCGAG	SLC23A1	-10.449956152988255	10.525414902936651	4.612506786344801e-4	0.04840161649770529	negative	C vs B
SHC3___44005_TCCCTACTTGGTGTCCGGCG	SHC3	11.323727717976942	14.397823260537528	4.624607710845287e-4	0.04840161649770529	positive	C vs B
PCGF2___135549_TCAAGACATTGTCTACAAAT	PCGF2	10.88220287478257	13.260098000227307	4.6324810130237576e-4	0.04840161649770529	positive	C vs B
PROK1___38666_AGCAGCGGTACCTGCCGTCC	PROK1	-11.110152424062452	12.649311041592677	4.641472894621179e-4	0.04840161649770529	negative	C vs B
PABPN1L___134898_ACTCACGTTGCCCACGTAGA	PABPN1L	11.411861174406646	15.20139586386111	4.646972939285573e-4	0.04840161649770529	positive	C vs B
hsa-mir-6813___63429_GGGTCTGGGGAGAGGGGCCA	hsa-mir-6813	-11.71969393502749	15.062443556217293	4.651933818176632e-4	0.04840161649770529	negative	C vs B
MKI67IP___129287_CATTGTTTCAGCAACTATTT	MKI67IP	11.54011028043866	16.483494224255182	4.663687656031509e-4	0.04840161649770529	positive	C vs B
hsa-mir-548az___61947_TATTCAAGATTGTATTAGGT	hsa-mir-548az	-11.31063609389036	13.72362590513514	4.6667610864684674e-4	0.04840161649770529	negative	C vs B
PAG1___35001_CAGCCGTTCAGTTACTAGCC	PAG1	-11.19706388434577	14.041785753388456	4.671222770922067e-4	0.04840161649770529	negative	C vs B
PSMD4___139123_CTCTTCCTCAGAGTTTGGCC	PSMD4	10.415139942267713	11.914581781512313	4.685431367185138e-4	0.04840161649770529	positive	C vs B
C11orf88___5208_GGTACTTACTGTTACTCGCA	C11orf88	11.505831820444962	16.392268822805335	4.686174372854804e-4	0.04840161649770529	positive	C vs B
PRAM1___38272_TTGGGGTGCTCGCTTAGCTC	PRAM1	11.20641438782602	14.753753671716233	4.686545572746297e-4	0.04840161649770529	positive	C vs B
ACAD9___361_CGCCAGTTTAGGCAAGTATT	ACAD9	10.457929359531994	13.008708623204145	4.6889241140275577e-4	0.04840161649770529	positive	C vs B
PEX14___36099_TGTGCTGCCTCGAGAGCCGC	PEX14	11.577763298228302	17.41412654031123	4.698218716779131e-4	0.04840161649770529	positive	C vs B
SLC9A2___145349_ATCTGCCAGATCGAAGCATT	SLC9A2	11.49568322802703	15.050927967045713	4.7010629578566704e-4	0.04840161649770529	positive	C vs B
ACSM2B___576_AACATCCTCTCGGGAGCCTG	ACSM2B	10.790723535799597	13.654058046384886	4.7071719172162767e-4	0.04840161649770529	positive	C vs B
MOXD1___29699_CACCCCGCCCACGACGATGT	MOXD1	-11.442473448049457	15.74201600759934	4.709869614328448e-4	0.04840161649770529	negative	C vs B
ORM2___34622_AACTGGAGTTATAGAAGCAC	ORM2	11.08646590584003	12.717388186276454	4.7158177803951926e-4	0.04840161649770529	positive	C vs B
UBE3C___52684_TATAGCCTCGAATAAATGAC	UBE3C	-10.554919941486103	11.830119003002904	4.812688006460651e-4	0.04861684658907408	negative	C vs B
TOR3A___51030_TTGGGCCACACTTAGAACGC	TOR3A	10.501926860299552	11.93791926192921	4.8154246140477296e-4	0.04861684658907408	positive	C vs B
hsa-mir-6736___63096_CTGGGGACCTGAGCTGGGTG	hsa-mir-6736	11.27877736064444	14.359824290980375	4.816554008552286e-4	0.04861684658907408	positive	C vs B
IKBKE___22923_ACAGCACATCGCCCACACGA	IKBKE	9.862078386337425	10.707436237399891	4.837183782792507e-4	0.04861684658907408	positive	C vs B
ZNF281___155668_TCAATCTGATACGTTGTTCT	ZNF281	11.15413152638471	14.15155222491614	4.841483156650375e-4	0.04861684658907408	positive	C vs B
C11orf40___105132_ATCTTATCACGCTTTCTTTC	C11orf40	10.952671550498495	13.495479359739154	4.845490266110166e-4	0.04861684658907408	positive	C vs B
KIAA1199___24708_CACATCCTGATTGACAACGG	KIAA1199	-10.368461089161809	10.45652743812878	4.8527007070021114e-4	0.04861684658907408	negative	C vs B
IFNA2___122642_CACCAGTAAAGCAAAGGTCA	IFNA2	11.46750373449462	14.698440045416564	4.8533717416344714e-4	0.04861684658907408	positive	C vs B
COL6A3___110592_CATGCCCAGCAGCAGCAAGC	COL6A3	-11.04950809315336	13.49096601672326	4.8664739281469184e-4	0.04861684658907408	negative	C vs B
ZNF429___55972_GGTGATTGTAAGCTATACAA	ZNF429	9.947050880111874	10.44645594455112	4.8783286442826616e-4	0.04861684658907408	positive	C vs B
C17orf53___5546_GCCAAAACTCGCCGTTTCCC	C17orf53	-10.790704243046054	12.569947310932765	4.922461830016378e-4	0.04861684658907408	negative	C vs B
hsa-mir-422a___59697_TGAGTCTCTCTGCTGCAGAT	hsa-mir-422a	11.303816063616196	15.619228883880082	4.944780718481391e-4	0.04861684658907408	positive	C vs B
PITPNB___36744_GCAAAGTGCCTGCATTCGTG	PITPNB	-10.3339996485362	10.42125856026273	4.949045780380777e-4	0.04861684658907408	negative	C vs B
hsa-mir-558___62160_CCAAAATACCACAAACGGGC	hsa-mir-558	11.417738354849725	16.43501101200549	4.95733071176093e-4	0.04861684658907408	positive	C vs B
UBE2I___152551_CACGATGAACCTCATGAACT	UBE2I	10.567514368128652	12.52077141940808	4.966062417396107e-4	0.04861684658907408	positive	C vs B
DCTN2___112532_TCAAGTGGAGGCTCGGCTAC	DCTN2	-10.387951462431552	10.610255427325608	4.968448903979861e-4	0.04861684658907408	negative	C vs B
ELAVL2___14883_TCGATTTGACAAGCGAATTG	ELAVL2	-10.988726051916831	12.518425274609488	4.976062001410376e-4	0.04861684658907408	negative	C vs B
DNAJB7___13552_TCCCACTATTATCAAAAGCC	DNAJB7	9.90380107711501	10.38207104459552	4.97896934395112e-4	0.04861684658907408	positive	C vs B
RHBDF2___141086_GGCCTCGTGCCAGCGTGACC	RHBDF2	-10.511391960127032	11.740736403466611	4.979941667880106e-4	0.04861684658907408	negative	C vs B
PCDHB4___135453_TGGATGGTGGGTCACCACCT	PCDHB4	-11.400492999913975	14.814799867787364	4.988868553705073e-4	0.04861684658907408	negative	C vs B
FAM71A___16687_TCCAGCATACTCTTCGCAGC	FAM71A	-10.980041746025536	13.17623598277339	4.990182545156183e-4	0.04861684658907408	negative	C vs B
hsa-mir-4327___60030_AAGAACCCACTACTGAGTAA	hsa-mir-4327	-10.344983700958998	10.494441786427188	4.992603884576841e-4	0.04861684658907408	negative	C vs B
DRAM2___13946_ATATAATGAGCCCATACCAA	DRAM2	11.25067697810913	15.0889529535505	4.996894723924017e-4	0.04861684658907408	positive	C vs B
CCDC175___7706_AATCTCCAAAAGATCGATTG	CCDC175	11.513946598774552	18.050697663812368	5.00027768123996e-4	0.04861684658907408	positive	C vs B
MFAP5___129012_TGCACCTTCCACAGATGACT	MFAP5	11.088884420717436	13.96101737545143	5.00409390780026e-4	0.04861684658907408	positive	C vs B
PGM5___136227_CAGGACCGTTATATGATCCT	PGM5	-10.794909669723	12.538507940904577	5.007751458482499e-4	0.04861684658907408	negative	C vs B
BLCAP___4539_CGATTCCCCGCTTCCAGAAT	BLCAP	-11.217127339958031	14.94607836161024	5.030237649140079e-4	0.04861684658907408	negative	C vs B
REEP1___140724_CAGACTGAAGAGGTTAGGTC	REEP1	-11.188532677993985	15.060824335983602	5.043297061383497e-4	0.04861684658907408	negative	C vs B
ZNF134___155400_AAGTGTAGCTTTGCGGCTGA	ZNF134	10.812122548232272	12.789633341574634	5.054453362364919e-4	0.04861684658907408	positive	C vs B
PASK___135220_ATCGCTCTGGAAAGCGACCC	PASK	9.705043213141463	10.382825570261558	5.062336417397497e-4	0.04861684658907408	positive	C vs B
TNFSF11___150737_AATGCCACCGACATCCCATC	TNFSF11	11.432105558242457	16.908171135780087	5.070130008729539e-4	0.04861684658907408	positive	C vs B
hsa-mir-4657___60734_AAGAATGTGGAAGTGGTCTG	hsa-mir-4657	-11.151243573504775	14.260534542520448	5.086617492453764e-4	0.04861684658907408	negative	C vs B
OR4C16___33951_TTCTTCAGCGTGTAAATCAC	OR4C16	11.506647056686472	18.473764411513187	5.090286209633633e-4	0.04861684658907408	positive	C vs B
C1orf186___5807_CGACACACCCTCAGATAGCT	C1orf186	10.431136391455375	11.6992694034275	5.090748849101199e-4	0.04861684658907408	positive	C vs B
DOCK8___13758_GGTTCACGATTAGCCACTCA	DOCK8	10.436271728652114	10.850801720654385	5.091400778285488e-4	0.04861684658907408	positive	C vs B
NUP62CL___33067_TACCTAACAGTTGAAGTATA	NUP62CL	-10.272634791030445	10.334713707953096	5.09392121471544e-4	0.04861684658907408	negative	C vs B
IL22___23087_GCGCTGCTATCTGATGAAGC	IL22	10.321018981086349	10.49298320486411	5.096819547864257e-4	0.04861684658907408	positive	C vs B
STXBP1___47664_TGGACGAGGACGACGACCTG	STXBP1	-11.159933665531202	14.244466206240036	5.102729808284404e-4	0.04861684658907408	negative	C vs B
RBM48___140518_TGACTTGTATGTACATCTTC	RBM48	11.179550406726882	15.099812413718404	5.119431466561789e-4	0.04861684658907408	positive	C vs B
hsa-mir-3605___59056_CTAGAGGACAGGTAACACGG	hsa-mir-3605	11.28450125680532	14.240094758430812	5.120031475808886e-4	0.04861684658907408	positive	C vs B
RABEPK___139955_CGCCCCCAAAGACATATAGC	RABEPK	11.124289268622904	13.736741869373985	5.120855500338667e-4	0.04861684658907408	positive	C vs B
TYW1B___152418_GGAGGAAGGATCTCAAGAGC	TYW1B	-11.450068635796562	15.734722805663685	5.121905212523676e-4	0.04861684658907408	negative	C vs B
RHAG___141070_TGCTACAGCCAAGCCAAAGT	RHAG	11.545960947402207	20.010816662035698	5.12680224644891e-4	0.04861684658907408	positive	C vs B
RGAG1___40991_GCGGACATCGTTCCAAAATC	RGAG1	-11.182023225071456	14.100694917051944	5.133821626512396e-4	0.04861684658907408	negative	C vs B
CA5B___6814_TTCCGAGATTCATGCCAGCG	CA5B	-10.911974678183856	12.47685368854834	5.134408835747759e-4	0.04861684658907408	negative	C vs B
GRAMD1A___20194_CGCTGAGTCCCCGCGAGCTC	GRAMD1A	-11.50192067339853	16.363122444873735	5.134408990760098e-4	0.04861684658907408	negative	C vs B
TAC4___48156_ACACACGTTCCAGGGCCTCC	TAC4	11.081842905491122	14.306825001419371	5.137337293946124e-4	0.04861684658907408	positive	C vs B
SPIN3___46677_CAGCCCACGATGTTCCCCCG	SPIN3	10.930446861626976	14.009531749492997	5.138280238986913e-4	0.04861684658907408	positive	C vs B
LOC100507462___26869_CGCTTATTGCGTCTTGCTCC	LOC100507462	11.329195984009234	16.144128471095513	5.149631101226712e-4	0.04861684658907408	positive	C vs B
_multiple2___11310_GGTCATGTACGACATCCCTA	_multiple2_11310	10.298145609750778	11.669911707489396	5.150846762889252e-4	0.04861684658907408	positive	C vs B
ANKS6___102160_GTGAAATATCTGCTAAACCA	ANKS6	11.451688162760156	15.872404780724253	5.151792070942316e-4	0.04861684658907408	positive	C vs B
LRAT___127091_GCTCGCAGTTGTTCCACAGC	LRAT	-10.259518880333026	10.33525811970816	5.154140864052977e-4	0.04861684658907408	negative	C vs B
BFSP2___4458_ACTGAATTCTGATCGTCTCA	BFSP2	11.087020249169214	12.455555421599666	5.156134717209137e-4	0.04861684658907408	positive	C vs B
PXMP2___39659_CGCCAGTTCATCCTCAGCGC	PXMP2	11.27598598054592	14.88942838838032	5.159935628424999e-4	0.04861684658907408	positive	C vs B
C9orf135___106674_ACCCTCTATATCATAACCTT	C9orf135	10.144550886942149	11.663695986809444	5.165856354424743e-4	0.04861684658907408	positive	C vs B
EMG1___15040_GAACCGAGCTGGCTTGCTAC	EMG1	-10.250800957161118	10.315595146301874	5.166050699610912e-4	0.04861684658907408	negative	C vs B
RABGAP1___40008_CTGCCTTGTCGAGTTCCCGA	RABGAP1	10.936997879826016	12.50722967630438	5.176750239992759e-4	0.04861684658907408	positive	C vs B
_multiple2___45753_CACACTTACCCATGAAGGTG	_multiple2_45753	-11.299931374517849	15.865885600102818	5.177028706839627e-4	0.04861684658907408	negative	C vs B
DUSP16___114127_TCTACTGATTTGTCCAACCA	DUSP16	-10.43647926023947	11.66359680871854	5.179670631269124e-4	0.04861684658907408	negative	C vs B
CLDN14___109850_GAAGTTCTGCACCACGTCGT	CLDN14	11.40792446349483	17.17916818925185	5.194797396715849e-4	0.04861684658907408	positive	C vs B
NEK3___31649_ATAATAAGGAGTTCCCACAT	NEK3	11.302028512864752	15.789636442851462	5.195997292732976e-4	0.04861684658907408	positive	C vs B
CWC27___111808_ACATACCTTCCAAACAAAGT	CWC27	11.076286076884635	14.21637500169042	5.197724253315219e-4	0.04861684658907408	positive	C vs B
THOP1___49381_CGCCTTGAGCGTGCTCTCGT	THOP1	11.418887316955106	17.11765736657381	5.200277946507475e-4	0.04861684658907408	positive	C vs B
ALG10B___1606_AGCAGGAATGGCGCAGCTAG	ALG10B	9.520888186710206	10.28794751212979	5.212105559187357e-4	0.04861684658907408	positive	C vs B
CYP2A6___112093_CTTTGTCCTTATAGTCAAAG	CYP2A6	-11.130908449823885	14.059082148049429	5.226007472882744e-4	0.04861684658907408	negative	C vs B
LONRF3___126986_ACCGATTGCTATAAAGCAAG	LONRF3	-10.235940766690623	10.317550414151684	5.235703399564983e-4	0.04861684658907408	negative	C vs B
NAA11___30974_AACCCGGCTACCGAAGAAAG	NAA11	11.395313976023704	17.131592088245593	5.240952261148162e-4	0.04861684658907408	positive	C vs B
CTNNAL1___11646_TTTGCAGGTTCTCGCAACTA	CTNNAL1	10.926006181564087	13.976346288842684	5.241648993889842e-4	0.04861684658907408	positive	C vs B
ANAPC1___1862_GTGTGACTTCATTATATCAC	ANAPC1	-10.218167846814827	10.27391185028086	5.249707517691203e-4	0.04861684658907408	negative	C vs B
C1QTNF7___5954_AGTGCTCTCCCTCGTTGAAG	C1QTNF7	11.170679710566496	12.975600572755694	5.251865328962212e-4	0.04861684658907408	positive	C vs B
GPATCH8___119722_TTCTTTGCTCTGCCAACTCA	GPATCH8	11.272940288640724	15.342026328571778	5.26383181225375e-4	0.04861684658907408	positive	C vs B
BCOR___4361_GCAAATTCAGCCCAGCCGAC	BCOR	-11.168800451543168	14.395232351589057	5.265571967135644e-4	0.04861684658907408	negative	C vs B
SLC22A9___44602_GAGGATATGCCAGTCTCGAA	SLC22A9	11.43484253970597	18.093739856409016	5.272548673341102e-4	0.04861684658907408	positive	C vs B
MTERFD3___130304_CGTCTCTCTTATCTGAGCTA	MTERFD3	-10.48833062698238	11.155351530809709	5.274428602701984e-4	0.04861684658907408	negative	C vs B
ACTN2___100641_CCTCTCACCTTCAGCGCCAA	ACTN2	10.670230970540157	12.4180614275149	5.279701295451705e-4	0.04861684658907408	positive	C vs B
IFT140___122714_CCCACACTTACTCGCCAGGA	IFT140	-11.085551789656776	14.56459269214542	5.282525191587033e-4	0.04861684658907408	negative	C vs B
METTL7A___128978_GGTTGCACCCATCAAACAGA	METTL7A	-10.569828724982944	11.928914995432535	5.28675841721098e-4	0.04861684658907408	negative	C vs B
CAPZA3___107204_GGATTTCCATCGATGCAGAG	CAPZA3	9.616673581943427	10.266253603541765	5.291157615754129e-4	0.04861684658907408	positive	C vs B
TRANK1___151229_GCAATCTGTAATAGAAAAGT	TRANK1	10.42843186434231	11.633349762544688	5.291937442346772e-4	0.04861684658907408	positive	C vs B
C2orf57___6153_CTGGGGACCGAGCGCAAGCT	C2orf57	11.198845573580572	14.558570102170064	5.299681097030583e-4	0.04861684658907408	positive	C vs B
LGR4___26408_AATATACTTACAAGGTCTCC	LGR4	10.41893558971852	11.613504519837155	5.303149401169307e-4	0.04861684658907408	positive	C vs B
PI4K2B___136449_CTCTGCTCTCAGCATAATAT	PI4K2B	11.498938009258902	19.766357992270645	5.308468099405404e-4	0.04861684658907408	positive	C vs B
TNMD___50859_GTTCTCCCAGGCCTATGACA	TNMD	-11.109972303205453	13.952441316828471	5.31680171691273e-4	0.04861684658907408	negative	C vs B
GPR112___19853_CTTCCTGACAGAGATTACCG	GPR112	11.242697365620852	14.857858173942182	5.317669584494355e-4	0.04861684658907408	positive	C vs B
PRPF40A___38733_GCCGCAGATGATGCCCCCTA	PRPF40A	10.961517776196498	14.334801433085396	5.326724007258806e-4	0.04861684658907408	positive	C vs B
TNFSF13___50809_AGATGACTCCGATGTGACAG	TNFSF13	10.867776741229084	13.672267769326618	5.333150688193374e-4	0.04861684658907408	positive	C vs B
GPR21___119971_TGGTCAAGAAGGATGCGAAG	GPR21	10.211479633691956	11.582515181501597	5.335356621592605e-4	0.04861684658907408	positive	C vs B
WDR66___54155_TCCTGTTTACTATATTCGAG	WDR66	-11.155537042142964	13.809636659384967	5.338356276817304e-4	0.04861684658907408	negative	C vs B
MYADM___30632_CATCAACCTACTGGCGTATG	MYADM	11.445874044883409	17.840987283580066	5.339879972017282e-4	0.04861684658907408	positive	C vs B
TCEANC2___48731_ATCCCAAAACCGAGTCGTTG	TCEANC2	11.036374564927929	14.564613104938129	5.344122484357946e-4	0.04861684658907408	positive	C vs B
CCND3___108071_TGTGACATCTGTAGGAGTGC	CCND3	-11.087479037506435	13.940601678383755	5.355303621754145e-4	0.04861684658907408	negative	C vs B
COQ3___10751_TACCTCACCGCTGTCGACAG	COQ3	-11.17051503063892	14.979946389308411	5.357906744420635e-4	0.04861684658907408	negative	C vs B
FAM172A___16274_ATGGAACCAGAAAAGATACG	FAM172A	10.832276141984917	12.921187488413898	5.358056448913941e-4	0.04861684658907408	positive	C vs B
C6orf203___106466_GGCTGAATGAGGAAAAATTA	C6orf203	-11.352861502120073	16.861525421565702	5.361092108258137e-4	0.04861684658907408	negative	C vs B
FAM189A1___116330_CTAGATTAAGTTTGACAGTG	FAM189A1	-10.2895074825615	10.592853151011822	5.369763542331895e-4	0.04861684658907408	negative	C vs B
LARP1___125991_CCGTAAACTGCCACCCAAGA	LARP1	10.86034297721988	14.509025958116942	5.370341603023784e-4	0.04861684658907408	positive	C vs B
SEC61G___43256_TCCTTTACAAACTGCCGACT	SEC61G	10.20752290590106	10.3237632015063	5.371412756143915e-4	0.04861684658907408	positive	C vs B
hsa-mir-3691___59355_CCTCTCCTCAGTGCCTCAAA	hsa-mir-3691	11.367779530760616	17.026721087798766	5.385042376450294e-4	0.04862568396808192	positive	C vs B
PSG11___138988_CCAGCCACCCAAAGTGTCCG	PSG11	10.459756873995207	11.632146637470456	5.388314913337839e-4	0.04862568396808192	positive	C vs B
MRPS11___30031_CGTGATCCACATCCGAGTTG	MRPS11	11.10804762067457	13.656088971797228	5.39441342887944e-4	0.04862568396808192	positive	C vs B
MAP10___28112_GGTGTCATCCGCTTCGGTCG	MAP10	-11.097831935118874	14.688965527421686	5.398564006199462e-4	0.04862568396808192	negative	C vs B
hsa-mir-6822___63465_CTGGCCCAGGGAACCAGTTG	hsa-mir-6822	11.34057298454331	16.656550654392817	5.408237703014524e-4	0.04865384206698623	positive	C vs B
KCNK1___24293_GGCCAGCAACTACGGCGTGT	KCNK1	-10.16798552420579	10.229798429551307	5.419328209598392e-4	0.0486571462375364	negative	C vs B
ATP5G3___3661_ATCAGTGTTATCTCGACCAG	ATP5G3	11.12506081943688	13.308121080763094	5.433463367267972e-4	0.0486571462375364	positive	C vs B
CLCA2___9808_AAGAGGAATTGACCCTATCT	CLCA2	11.194884801147046	14.344801047631252	5.433794341917554e-4	0.0486571462375364	positive	C vs B
KCND2___24176_AGCATTTGCGCTTCCGCTTT	KCND2	-11.233952186231711	14.493837550224072	5.450765098759261e-4	0.0486571462375364	negative	C vs B
TRAIP___51274_CTGCCCACAGTGCCGAATCC	TRAIP	11.28841995255429	15.9242946752339	5.459261909067803e-4	0.0486571462375364	positive	C vs B
E2F6___114301_TCAAGACATTCATAGCATTC	E2F6	10.813954724598393	13.40587224594834	5.459794315560219e-4	0.0486571462375364	positive	C vs B
ZC3H6___154913_CCAATCAGCTGAAACAATAC	ZC3H6	-11.149220143912244	14.816743843699737	5.461565802473895e-4	0.0486571462375364	negative	C vs B
TRIM43B___51505_GAAGAACAGCCTTCCTCTTG	TRIM43B	-11.81454566209518	13.958499738412543	5.466120855725248e-4	0.0486571462375364	negative	C vs B
SNX33___46094_GGTACGGCCCGTGTGAGAAA	SNX33	11.373757765777812	16.679519752424603	5.467536517560847e-4	0.0486571462375364	positive	C vs B
hsa-mir-4533___60591_CGTCATGAGAATGTGGAAGG	hsa-mir-4533	10.72047587987242	12.384019971858107	5.492196211782088e-4	0.04874184435801103	positive	C vs B
RBFOX2___40459_CTTGCCCCTGCCGCTAGCTA	RBFOX2	-11.20535658437342	13.928075023432466	5.49794106449522e-4	0.04874184435801103	negative	C vs B
FBXL3___17007_CGGAATAGGATGAAACGAGG	FBXL3	10.885173459910035	13.897785368418248	5.505815079884427e-4	0.04874184435801103	positive	C vs B
RNMTL1___141670_TGTGACAATCTCCGTGACCC	RNMTL1	-11.2921613704579	16.708815250816542	5.512182182996441e-4	0.04874184435801103	negative	C vs B
MAGEB6___27956_ATCCTCTTCTCGCGCTTGTC	MAGEB6	-11.32260942442252	15.203341378632423	5.523741802846251e-4	0.04874184435801103	negative	C vs B
SURF4___147780_CTAGCAGAATCCCGTTCTGA	SURF4	10.768186287715736	13.545187598981215	5.532868019832327e-4	0.04874184435801103	positive	C vs B
ZNF551___156148_GTGACAGGGTATGACCTTTG	ZNF551	11.381321742484122	18.044469339290977	5.535504770717542e-4	0.04874184435801103	positive	C vs B
IFITM10___122609_CAACCCCACGACCGTCATCG	IFITM10	11.321158305452652	14.64871065815612	5.539978483288043e-4	0.04874184435801103	positive	C vs B
HIST1H2BG___121400_TTACTTGGAGCTTGTATACT	HIST1H2BG	-11.10927051621972	14.792475718255986	5.550578821072791e-4	0.04874184435801103	negative	C vs B
ZKSCAN4___55353_ATACTCACCTCTATCGTGTA	ZKSCAN4	10.20787001954288	11.661526426175458	5.552026065168629e-4	0.04874184435801103	positive	C vs B
COBL___110449_CAGGACCACGGTGACGTCCA	COBL	-11.230935607914295	15.82965693983997	5.559098988824749e-4	0.04874184435801103	negative	C vs B
MED31___128764_TGTCTCCATAGCGACAGCAG	MED31	11.275008847960995	15.61026245846733	5.570014666937903e-4	0.04874184435801103	positive	C vs B
SERTAD4___43614_TTACCACAGGATCACATTAC	SERTAD4	11.274440501466971	15.036906189125192	5.59733305539322e-4	0.04874184435801103	positive	C vs B
FST___18099_GTCCAGTCTGCGGGCTGGAT	FST	-10.124965001253486	10.213894495180732	5.599344936778459e-4	0.04874184435801103	negative	C vs B
hsa-mir-6503___62863_AAGCTGAGGATTAGGGGACT	hsa-mir-6503	-10.203426667631016	10.48142353344589	5.604164448460725e-4	0.04874184435801103	negative	C vs B
HTR1F___122338_CAATAATTGCAGCGATCACA	HTR1F	-11.3075918516572	15.03297866342937	5.605509817836584e-4	0.04874184435801103	negative	C vs B
INSL3___23383_CGGGGCCCAACGCGAACACC	INSL3	10.111344942579017	10.175825932243075	5.608751918122291e-4	0.04874184435801103	positive	C vs B
ZBTB46___154831_TGCACTTACGGGACAGCGAG	ZBTB46	10.594013168632578	11.64817868521696	5.619460337752931e-4	0.04874184435801103	positive	C vs B
_multiple2___61747_TTTCTTTTAGACAACAGAAA	_multiple2_61747	-10.968675437364936	14.556251707513349	5.622511731006083e-4	0.04874184435801103	negative	C vs B
DNM3___13693_CCGAAAACGCGTCCTGCAGA	DNM3	10.45468110654861	12.3177056121752	5.623892334815918e-4	0.04874184435801103	positive	C vs B
DLX3___13378_TAGCTGGAGTAGATCGTACG	DLX3	10.91793845511487	13.601541300649464	5.624831399808526e-4	0.04874184435801103	positive	C vs B
C12orf42___105238_ACTGAAGTTCTTTCATAACA	C12orf42	11.231005682529986	15.945838933593947	5.625567831270149e-4	0.04874184435801103	positive	C vs B
SSC5D___47126_AGGCCACGGCGGCATCGCGC	SSC5D	-10.10109050869141	10.168967929982063	5.638543966448058e-4	0.04874184435801103	negative	C vs B
GPATCH4___119719_GAAGGAGAATGGTATCACTC	GPATCH4	-10.469663161864782	12.314261416999852	5.64030277536529e-4	0.04874184435801103	negative	C vs B
MS4A12___130091_AAGCTACGAAGAACTCCAAG	MS4A12	11.057537424924783	13.760707123068402	5.656746266895882e-4	0.04874184435801103	positive	C vs B
SMARCAD1___145558_AATTTCTCTTAGTGCTGAAG	SMARCAD1	-10.362227679747342	11.501518176801143	5.65939843096586e-4	0.04874184435801103	negative	C vs B
PFKFB2___136110_AAATCATGTCCCTCCTCTCC	PFKFB2	-11.240566246156291	16.71423054357903	5.667749204527538e-4	0.04874184435801103	negative	C vs B
C14orf169___105336_TTCGATGCTGCGCAACGAGG	C14orf169	10.378203760055758	12.302203393004955	5.67321852857539e-4	0.04874184435801103	positive	C vs B
FAM3D___116562_AGCAGGTGTGCTTCGCCTCC	FAM3D	10.65699487459899	12.833808422809977	5.699487357594153e-4	0.04874184435801103	positive	C vs B
ATXN2___3838_AGGTGAACTCACAGCCAATG	ATXN2	-11.541802577897505	15.003656164844504	5.71134337382145e-4	0.04874184435801103	negative	C vs B
TMEM205___50192_AGCCTTCCCCGACATACCTT	TMEM205	11.318980580556044	18.01461467667072	5.711684133347933e-4	0.04874184435801103	positive	C vs B
NPFFR1___132395_TGAGCACGATGAAACAGACC	NPFFR1	-10.565579252856384	12.30258768165131	5.721928942707901e-4	0.04874184435801103	negative	C vs B
KRTAP19-1___125628_AGCCTCCACAGCTGTAGCCC	KRTAP19-1	9.493349070279136	10.171425316880056	5.730808500505995e-4	0.04874184435801103	positive	C vs B
NABP2___130986_ATTCTGTATGGTTTATTCTG	NABP2	-10.903077833810023	13.549846511726516	5.73529317799689e-4	0.04874184435801103	negative	C vs B
PGC___136182_GACCAGCATCATGAAGTGGA	PGC	10.103413794627013	11.475072161876104	5.735393310892943e-4	0.04874184435801103	positive	C vs B
SPZ1___46910_AGGAGTAGGGTTAACGGTTT	SPZ1	10.874439186349392	12.809296151970536	5.748530683061976e-4	0.04874184435801103	positive	C vs B
FAIM3___15969_CTGACCTCTGGTTACGAATT	FAIM3	10.74368041865545	13.544438328336945	5.748771920970439e-4	0.04874184435801103	positive	C vs B
_multiple2___3321_CCCACCTCACGGCGTCTGCC	_multiple2_3321	10.531134223608458	11.813016661729408	5.754377691281088e-4	0.04874184435801103	positive	C vs B
ACTA2___100599_TTGTCTCCCAGGCATCGTGC	ACTA2	10.61986753296128	12.42221052747914	5.773042117732605e-4	0.04874184435801103	positive	C vs B
ITPR1___123818_TCATGGGACATAGCTTAAAG	ITPR1	-10.951956943365197	13.536056590641287	5.774865737971439e-4	0.04874184435801103	negative	C vs B
hsa-mir-130a___57746_GGCCGGCATGCCTCTGCTGC	hsa-mir-130a	11.129902451902288	15.79274273083223	5.798559311015918e-4	0.04874184435801103	positive	C vs B
ADAR___100867_GTGCATACACTCAAGCAGTG	ADAR	-10.055454490200509	10.132104569948035	5.811073404992778e-4	0.04874184435801103	negative	C vs B
TRAF3IP3___151191_GGCTGGAAAGACTTCAGAGC	TRAF3IP3	-10.195517020180976	11.45737737621272	5.815612132466935e-4	0.04874184435801103	negative	C vs B
CCDC179___7717_GCTCGATGTCCCAGCAATAC	CCDC179	9.35212460571982	10.158485461856191	5.816206937321503e-4	0.04874184435801103	positive	C vs B
HRASLS2___22080_CTTCCAACAAAATCGTCAAG	HRASLS2	11.079776986449987	15.191040080081631	5.835992266230791e-4	0.04874184435801103	positive	C vs B
GABRA5___18369_CGGGAAGTCCTCAAGCTGCA	GABRA5	11.20479620040676	16.60821547351621	5.838102844733843e-4	0.04874184435801103	positive	C vs B
ZNF555___156156_CGAAGATCAAACCACAAACC	ZNF555	11.159385474071318	15.947378657473728	5.842888236078256e-4	0.04874184435801103	positive	C vs B
MAP1S___128093_TCAGCTCCGGAACCTTCTGT	MAP1S	9.952078590607927	11.492854955064088	5.859740810140328e-4	0.04874184435801103	positive	C vs B
hsa-mir-606___62517_AGTAAAACTACTAAAAACCA	hsa-mir-606	10.88659238218108	13.793257619804455	5.861858578767205e-4	0.04874184435801103	positive	C vs B
DNAH11___13475_CCATACAGTGCCGGGCTTTC	DNAH11	10.513905410803655	13.178227548040471	5.868840113350958e-4	0.04874184435801103	positive	C vs B
hsa-mir-3912___59517_TCCATATTATGGGTTAGTTG	hsa-mir-3912	11.193912865117282	16.311791475244675	5.876033579860645e-4	0.04874184435801103	positive	C vs B
hsa-mir-6786___63323_GGGTGGGGCGGGGCGGCCTC	hsa-mir-6786	9.328657051317151	10.123463542396332	5.877241303139073e-4	0.04874184435801103	positive	C vs B
BFAR___4452_AGCTCTTGAGGGCGTATAGC	BFAR	10.262416039459715	11.422521511048927	5.878844445561428e-4	0.04874184435801103	positive	C vs B
MRFAP1L1___129789_CAACTCCGACACTCTCTCGT	MRFAP1L1	10.303465502063398	12.242114142740952	5.879001888996646e-4	0.04874184435801103	positive	C vs B
CLCN2___109814_ATGCTTGCGATATGCACAAA	CLCN2	10.472808594705068	11.448758231968824	5.881296547162108e-4	0.04874184435801103	positive	C vs B
MED28___28796_CGAGTTGGAGTCATCTTTCG	MED28	10.760704490287347	13.828258900851086	5.884077313792518e-4	0.04874184435801103	positive	C vs B
ING1___23282_GAGATCGACGCGAAATACCA	ING1	10.573133620131069	12.771630549746044	5.893082500120923e-4	0.04874184435801103	positive	C vs B
ODF3L2___133248_CCAGTACTCACCCCGAGACT	ODF3L2	11.081410602421933	15.06990314196091	5.89521646012537e-4	0.04874184435801103	positive	C vs B
DHRS7B___113129_CTACCTGCGGAATGCTGTGG	DHRS7B	-10.579777501648255	11.859820905714772	5.895231936438904e-4	0.04874184435801103	negative	C vs B
SRSF7___47088_ATCTTGATCTTGACCTCGAC	SRSF7	-10.531680121141918	12.223543768565806	5.903575334340587e-4	0.04874184435801103	negative	C vs B
TUBGCP5___152252_TCCTTCAAACAGCAGTTATG	TUBGCP5	-10.139852313843605	11.438215359337764	5.904561123347528e-4	0.04874184435801103	negative	C vs B
PRSS53___138906_CCAGACCTTACCACGCTGAG	PRSS53	-10.640706731334449	13.231025524018516	5.908772487689338e-4	0.04874184435801103	negative	C vs B
INPP4A___23338_TTTACAAGAAGTCATCAACG	INPP4A	10.944212539672831	14.568286468670214	5.909107430029498e-4	0.04874184435801103	positive	C vs B
IQGAP1___123499_CTGTTTCAGTCACAGTGGAG	IQGAP1	-10.653716871745248	13.163619781542485	5.920822196615882e-4	0.04874184435801103	negative	C vs B
C20orf166___105990_AGCTGTTGCCCTTCACACAC	C20orf166	-10.030864061361983	10.131048521875512	5.926035307925262e-4	0.04874184435801103	negative	C vs B
PEX1___136032_TCCACCCAGCTCAAGAATGC	PEX1	10.022985883554664	10.103503065202192	5.927133275346951e-4	0.04874184435801103	positive	C vs B
PCYT1B___135657_CAGTTGGTTTCATCAGCAAA	PCYT1B	10.80787974945146	12.757278472395344	5.935521330722317e-4	0.04874184435801103	positive	C vs B
HTRA3___22414_CATGATGAAGCCAGAACCGC	HTRA3	10.983838294253182	14.541727519629294	5.936859847541802e-4	0.04874184435801103	positive	C vs B
TMC5___49760_CAATCCATACGCAGACTCTC	TMC5	-10.376361265991616	12.215973877867668	5.938794437592236e-4	0.04874184435801103	negative	C vs B
GBA2___118687_TAAGCTGCCAACGACAGAAC	GBA2	-10.01596532740518	10.091986104304192	5.938818834969037e-4	0.04874184435801103	negative	C vs B
hsa-mir-4632___60632_GGCTGTCTGGGAGGGCAGCG	hsa-mir-4632	11.304686225599756	18.713985130473755	5.954774293238861e-4	0.04874184435801103	positive	C vs B
ME3___28716_GCTCGTAATATCTCATGATT	ME3	10.00554495686523	10.079329044445116	5.979233343171424e-4	0.04874184435801103	positive	C vs B
SPANXN4___46411_CTGCAGTAAAACACTAATGT	SPANXN4	-10.104770136234931	10.409395732342908	5.98619530507118e-4	0.04874184435801103	negative	C vs B
TTLL3___52201_AGGATCCTCGCCAGAGGACC	TTLL3	11.166154238208106	16.461411841317492	5.991568593367296e-4	0.04874184435801103	positive	C vs B
ADSSL1___101078_CCACTTGCCAGGCTTGTTTG	ADSSL1	-11.136828180453035	14.80323386640467	5.999347506977529e-4	0.04874184435801103	negative	C vs B
CBR4___7423_TTCACGTGCTCTTGCTAAAG	CBR4	-10.619357732213084	12.732532514646232	6.014608732898297e-4	0.04874184435801103	negative	C vs B
SLC28A1___144779_CAGGCTCACCAGTGCAGAGC	SLC28A1	11.151611360616686	15.710770096874723	6.024535162335934e-4	0.04874184435801103	positive	C vs B
TUSC5___152286_TCGCCTGCTTCTGCCCCGTC	TUSC5	-10.528419859195973	12.787373211455524	6.042603627714363e-4	0.04874184435801103	negative	C vs B
PALLD___35064_CGAGGCGTGTTCACCCAATT	PALLD	11.20867411136881	16.919697825745825	6.042876425095624e-4	0.04874184435801103	positive	C vs B
RTN4RL2___142366_TTGCAGCAGGCGCCTGAGCC	RTN4RL2	-10.856687985988984	13.139805378757409	6.044056480992501e-4	0.04874184435801103	negative	C vs B
TARS2___48347_CCCCAAAGTCAGCTAGTCGC	TARS2	10.99167099382207	15.233106298503587	6.048887419911079e-4	0.04874184435801103	positive	C vs B
CTTNBP2NL___111733_AAAGGTGATCCTAGACCTTG	CTTNBP2NL	10.904701109889364	13.128729510415509	6.049653253748761e-4	0.04874184435801103	positive	C vs B
GLB1L3___19225_TTCTCTTCCTGCTTAAACCG	GLB1L3	-10.96594138413352	13.981887128318345	6.049710125500814e-4	0.04874184435801103	negative	C vs B
PCED1A___135536_CAGATATGGTCGCTGCTCAA	PCED1A	11.03348805511668	15.231368369605043	6.053969608880972e-4	0.04874184435801103	positive	C vs B
EIF3K___114773_GAAGTCTGTGTGCGGCAAGT	EIF3K	10.465329859821434	12.177824690888349	6.064686739512933e-4	0.04874184435801103	positive	C vs B
RNASE3___141353_CACTGAGCCCTCGTAAACTG	RNASE3	10.733800399690464	13.46453340023032	6.065142974618343e-4	0.04874184435801103	positive	C vs B
RTN2___142348_TCACTGCAGTGGGCGAAGAC	RTN2	-10.389722293441062	11.50818222705572	6.072468006410182e-4	0.04874184435801103	negative	C vs B
_multiple2___147141_CACCTTTCATGTGTAATAAA	_multiple2_147141	-11.049782127233104	15.3235180372218	6.077454993210789e-4	0.04874184435801103	negative	C vs B
HMX2___21763_AAGGGGTGTCCGGCGGCCGG	HMX2	10.061002960243227	11.369091107743088	6.087983444161921e-4	0.04874184435801103	positive	C vs B
FGD6___17357_GATGATTTCCTCCTCATCAG	FGD6	-11.095479272824027	15.894960655513724	6.090172611185591e-4	0.04874184435801103	negative	C vs B
PAQR8___135125_AGCTGGGGCACATCCGTTTC	PAQR8	9.936054758988591	11.367799318615782	6.100459250352705e-4	0.04874184435801103	positive	C vs B
hsa-mir-744___63883_GCAGCACACTGGGTTGGGCA	hsa-mir-744	-9.96886752132666	10.039690286170307	6.10253426230903e-4	0.04874184435801103	negative	C vs B
RP2___41792_TGTTGTCCTGCTACCGTCCC	RP2	10.03665420380293	10.257398077264098	6.102825699930793e-4	0.04874184435801103	positive	C vs B
FCN1___117193_ATGACACCTGCCTCTCCCTT	FCN1	10.35877154664167	12.704767895629177	6.108449640408911e-4	0.04874184435801103	positive	C vs B
ANAPC2___1880_GAGATGATCCAGCGTCTGTA	ANAPC2	10.945766008359604	14.899652733927365	6.11853543063532e-4	0.04874184435801103	positive	C vs B
KRIT1___125371_GTATTCCCGAGAATTGAGAC	KRIT1	-10.909631184190292	14.499046123245911	6.120047471306198e-4	0.04874184435801103	negative	C vs B
TNFAIP8___50719_CTCCGAAGCAGAAGAATCCA	TNFAIP8	-10.758640593129556	13.130111711420405	6.127043281051016e-4	0.04874184435801103	negative	C vs B
METTL10___28946_AAGTACCAACAAGTTCAACC	METTL10	11.100569838703011	15.616140222991984	6.12872975893246e-4	0.04874184435801103	positive	C vs B
RAPSN___40269_GCTTCTCGTTGCTGCGTGCC	RAPSN	-10.911241300930218	13.9650636927329	6.147922925730439e-4	0.04874184435801103	negative	C vs B
TRAPPC4___151261_GAATCTATTCCAGCTTGCCT	TRAPPC4	-10.317381755095855	11.34585026081118	6.152048149546383e-4	0.04874184435801103	negative	C vs B
CLDN10___109842_GGTTCCATATTTGCGCTCTT	CLDN10	-9.981764069194766	10.113397121366791	6.159540989306619e-4	0.04874184435801103	negative	C vs B
CDH6___108680_TGTGCCATAGCAGTGTTTCT	CDH6	10.540837814669688	12.15002504320205	6.167748633804507e-4	0.04874184435801103	positive	C vs B
HEATR2___21069_TGTGCCACGACATCACCGAC	HEATR2	-10.515998854745645	12.713126406253124	6.173206870349057e-4	0.04874184435801103	negative	C vs B
TAOK1___148248_CTTGTAATGGAATATTGTTT	TAOK1	10.808847735341548	13.705847920574415	6.178447022059241e-4	0.04874184435801103	positive	C vs B
CCP110___8137_AAATGCACCGAAGACGTTCC	CCP110	-10.557085272009653	12.69337717747895	6.178681507323842e-4	0.04874184435801103	negative	C vs B
GABPB2___118328_TGCTCCATTCATCTTCACGT	GABPB2	10.927838092350411	15.106915942125571	6.180958743756969e-4	0.04874184435801103	positive	C vs B
HOXC5___21971_CCCCGCCACAGATTTACCCG	HOXC5	-10.69213866789868	13.427695301561686	6.192069780695761e-4	0.04874184435801103	negative	C vs B
TMEM186___150067_GTTCCTGTCACGACTGAAGT	TMEM186	-11.095007708841166	15.542211015185282	6.193121777962001e-4	0.04874184435801103	negative	C vs B
PSEN1___138975_TGTTGTCATGACTATCCTCC	PSEN1	-10.173995400381315	10.769514694932589	6.19535062950625e-4	0.04874184435801103	negative	C vs B
hsa-mir-3684___59290_CAACATGTTAAACCTAGTAC	hsa-mir-3684	-10.189733426771632	11.375636464126208	6.206453622344995e-4	0.04874184435801103	negative	C vs B
NR4A1___132581_CACCTTGGAGTAGTCCAGTT	NR4A1	-11.20012428815249	17.698519578162873	6.207791641495526e-4	0.04874184435801103	negative	C vs B
hsa-mir-5696___62317_TGAAACGTAAGTGCTCATTT	hsa-mir-5696	11.239476556720696	18.365941122784506	6.216319804246292e-4	0.04874184435801103	positive	C vs B
HTRA4___122385_TCACCGCAAGATCCAATTTA	HTRA4	-10.900170216521198	14.46045279914384	6.218260029255468e-4	0.04874184435801103	negative	C vs B
hsa-mir-592___62465_GATGGCACAGCGTCATCACG	hsa-mir-592	-10.03837814604992	10.35656678090499	6.243858010295465e-4	0.04880153566726397	negative	C vs B
FAM107B___115982_CCAAGAAGTCGCCCAAGCCC	FAM107B	11.180696249187324	17.349999778437613	6.245048560049733e-4	0.04880153566726397	positive	C vs B
CCDC19___107721_AGCGGCAGAAATCCATTCAA	CCDC19	9.939634752236667	10.034549596148366	6.249629753390209e-4	0.04880153566726397	positive	C vs B
RDH12___40738_TGCCTGCAGAGATGTACTGA	RDH12	-10.17600555708649	11.32156137834046	6.256881926340065e-4	0.04880153566726397	negative	C vs B
KPNA4___25364_CTTGCTCACAGACATTCTGA	KPNA4	-10.975943485628706	14.85773643702128	6.271117965459401e-4	0.04880153566726397	negative	C vs B
ZXDB___57075_CCAGCGCAGCCACTTCGAAC	ZXDB	9.510702102725793	10.00453140703945	6.283327812115928e-4	0.04880153566726397	positive	C vs B
MRPL47___30000_CCTGAGGAGTTATTAACGAT	MRPL47	11.186191697483048	16.981131836402064	6.286717029132811e-4	0.04880153566726397	positive	C vs B
NUGGC___33006_GTTCCGAGCATTTCCCTCCA	NUGGC	-10.947947887449187	14.450507168578063	6.290222335862305e-4	0.04880153566726397	negative	C vs B
FAM103A1___15985_ACCGATTGCCTCTGTTTCTT	FAM103A1	11.19510384541854	17.565406138154604	6.308232011013793e-4	0.04880153566726397	positive	C vs B
KCTD8___124433_AGTACCGCGACGACAAGATC	KCTD8	-9.924119957459784	10.028375221862603	6.315350423392832e-4	0.04880153566726397	negative	C vs B
OSBPL5___34658_ACCTGCAAGCCGGGCCGAGA	OSBPL5	10.96581211488496	15.422368992760944	6.316813732496403e-4	0.04880153566726397	positive	C vs B
hsa-mir-548ab___61856_TGTTGGTGCAAAAGTAATTG	hsa-mir-548ab	11.038154993274402	13.38829870341351	6.317113916402144e-4	0.04880153566726397	positive	C vs B
PDILT___135844_GACTTTCCAGAGCTAACGTT	PDILT	10.072386783851668	11.814938105136942	6.318868435008276e-4	0.04880153566726397	positive	C vs B
C16orf97___105509_ATTCCAGTGCAAGATTCTCA	C16orf97	-10.450989183292815	11.717248631998244	6.321546961635692e-4	0.04880153566726397	negative	C vs B
TRIM16L___51420_ACCTTCCCTAGTGTTTACAT	TRIM16L	-11.097711455146834	16.757417587973414	6.324385854684522e-4	0.04880153566726397	negative	C vs B
PLAUR___136918_TGCATTCGAGGTAACGGCTT	PLAUR	9.29216416056812	10.081329980843453	6.353907615562766e-4	0.04893523639848977	positive	C vs B
OR7C1___134422_TGTCAGAACAGGCGAGCTTC	OR7C1	9.329027594200284	10.03406582243892	6.359442393766376e-4	0.04893523639848977	positive	C vs B
MAG___27888_GGAGACGCACGTGCCTTCGA	MAG	10.792209717556496	13.896056596747346	6.366636378520302e-4	0.04893523639848977	positive	C vs B
MLN___29425_CTCCAAGATGGTATCCCGTA	MLN	11.149085270819755	17.431076954598815	6.383918486606942e-4	0.04893523639848977	positive	C vs B
LGI1___26394_TCTCACAAGAGCTGCAGCGA	LGI1	11.06569364884774	12.631949639737847	6.389234365307331e-4	0.04893523639848977	positive	C vs B
PLIN2___137125_TGCCCCAGTCACAGCGCCTT	PLIN2	11.076966439887208	15.622647775310716	6.396888403480806e-4	0.04893523639848977	positive	C vs B
NDST4___31434_ACAGCATAGCCCATGTTGAT	NDST4	-9.981740056943014	11.267733947033395	6.402159433761513e-4	0.04893523639848977	negative	C vs B
GSKIP___120407_TCTGTAAATGATCATCTACC	GSKIP	10.66803464404903	13.364863035482331	6.403858585071995e-4	0.04893523639848977	positive	C vs B
NEURL1B___31725_TGCTCGACCGCAAAGAGTAC	NEURL1B	11.009639684824648	15.836070592954046	6.405765747697026e-4	0.04893523639848977	positive	C vs B
ZNF225___55621_TTACACGTCCTACCCTCAGA	ZNF225	-11.04547520374507	16.44472187160731	6.410495740949458e-4	0.04893523639848977	negative	C vs B
NLRP3___32117_CGAAGCAGCACTCATGCGAG	NLRP3	-10.848828492438154	13.87827136675967	6.420425486748005e-4	0.04893523639848977	negative	C vs B
DAB2IP___112259_CTGGCTCTTGGTGCGCTTGA	DAB2IP	10.71302780943085	13.880792799756817	6.425411150832054e-4	0.04893523639848977	positive	C vs B
ZDHHC13___55075_AAAATGTGTCGCTTCTTCAT	ZDHHC13	-10.008084260928657	11.27063997159676	6.427322494573473e-4	0.04893523639848977	negative	C vs B
EMC8___15022_GATCATAGCTACGTGATTGC	EMC8	10.210647424085495	11.3851604516435	6.435974035906101e-4	0.04895069889702078	positive	C vs B
GRK6___120308_CAATACCGAGTCCTGGGCAA	GRK6	-10.61679513826886	13.075581482812783	6.453614362995219e-4	0.04895069889702078	negative	C vs B
CARD16___107220_ACAGACAAGGGTGCTGAACC	CARD16	-9.976800661140778	10.285144049177626	6.457622155142777e-4	0.04895069889702078	negative	C vs B
hsa-mir-6799___63375_AGGGGAGGTGTGCAGGGCTG	hsa-mir-6799	-10.920075194738375	14.557514755639176	6.458124010530223e-4	0.04895069889702078	negative	C vs B
ELMOD1___114916_GCACCATGAAGCACTTCCTG	ELMOD1	10.537859103554355	13.01472941429251	6.479253275867299e-4	0.04895069889702078	positive	C vs B
C6orf57___6498_GGCCCAGAACCTACCCGATA	C6orf57	-9.94074163851064	10.176091368244869	6.479593876141271e-4	0.04895069889702078	negative	C vs B
IFNB1___122670_TTCCACTCTGACTATGGTCC	IFNB1	10.47854412458178	13.017895005762606	6.487343770003777e-4	0.04895069889702078	positive	C vs B
RBMS2___40591_CTTGTCCAGTATGGCCTTAG	RBMS2	10.85030402986182	14.085682256995238	6.491558301856745e-4	0.04895069889702078	positive	C vs B
MRC1___29815_GAGTGCCATCAAAAACAGAC	MRC1	10.20908244480818	12.06251601199295	6.492024549206032e-4	0.04895069889702078	positive	C vs B
RASAL2___40313_CCTGAGATACTCCGTCTACG	RASAL2	11.218805869255018	20.04186439443505	6.495227914850489e-4	0.04895069889702078	positive	C vs B
AFTPH___1130_ATGCTTCGAAAATTCGCTCC	AFTPH	10.86170260190624	14.803871043190997	6.51337400249366e-4	0.04900931489195929	positive	C vs B
EPC1___15265_TGAACAGCCTGATTATGATT	EPC1	-10.828308138425593	13.852960490001715	6.526232096353843e-4	0.04900931489195929	negative	C vs B
ZNF43___155909_TGTGGCCATAGAATTCTGTC	ZNF43	-10.936657636310072	15.29517953730516	6.531031419024898e-4	0.04900931489195929	negative	C vs B
ACAA2___344_CTTACCAATACCCATGATAG	ACAA2	9.441260363972308	9.93364246625439	6.532234610409211e-4	0.04900931489195929	positive	C vs B
KRTAP12-2___25632_TGCAGCTCACAGGCACGCAC	KRTAP12-2	10.609130587004609	13.327471176987803	6.547119358386538e-4	0.04900931489195929	positive	C vs B
STAG2___147266_AGAAGACACAGTTGGATGAT	STAG2	9.914371653395769	11.228564752898595	6.547946347100829e-4	0.04900931489195929	positive	C vs B
CDC34___8542_GCGCTCACCTCGTAGATGTT	CDC34	10.96148187307786	15.399628531478376	6.54917300565417e-4	0.04900931489195929	positive	C vs B
DNAJC22___113582_GAAGCGTCAGCTGGCTTACC	DNAJC22	10.498796212746472	12.047614646197577	6.575669428926761e-4	0.04912122441663225	positive	C vs B
C16orf87___5492_ACCCACCTGTTGGTCGCACT	C16orf87	-9.965882333186094	10.318875859912003	6.580960174945848e-4	0.04912122441663225	negative	C vs B
NAT6___31179_ACTTGAAGCAGCACCCGTTG	NAT6	-10.045720648134177	10.599535062928034	6.592630591788501e-4	0.04912122441663225	negative	C vs B
TM7SF2___49716_CCCGTCATGTGTGATATCCA	TM7SF2	10.868125931973308	15.094250617841654	6.605959113144676e-4	0.04912122441663225	positive	C vs B
GOT1L1___19694_GCCCACCCTTTCAGTGTTCA	GOT1L1	10.382677615458707	12.98286050574192	6.619993926078233e-4	0.04912122441663225	positive	C vs B
PRDM13___138325_TTGCGCCTCGGACCGGTGCC	PRDM13	10.880712453622532	14.771729044149929	6.62528399403655e-4	0.04912122441663225	positive	C vs B
MPPED2___29775_GGATGTCCCCATAAGGCATC	MPPED2	11.012516914859008	16.8293119671777	6.632113036251124e-4	0.04912122441663225	positive	C vs B
ZMAT4___55376_GTGGCCGATTCCCATTATCA	ZMAT4	10.742860603433336	14.373956078598336	6.63421388427101e-4	0.04912122441663225	positive	C vs B
ZDHHC16___55085_GGAGGCTTATGCTGCCATTG	ZDHHC16	11.03654428162542	15.010875568039747	6.63730277225518e-4	0.04912122441663225	positive	C vs B
BIRC5___4522_GAACATAAAAAGCATTCGTC	BIRC5	-9.986861018381566	11.215920640653156	6.64117547155457e-4	0.04912122441663225	negative	C vs B
SYTL5___48109_AGGCAGCTAAGGATTATAAC	SYTL5	9.263114075320985	10.052751265464586	6.64314346305522e-4	0.04912122441663225	positive	C vs B
GAA___18316_AGGACGGCGGGTCGGCACAC	GAA	10.038792946597214	11.219047922611637	6.643452413397491e-4	0.04912122441663225	positive	C vs B
GDAP1___18839_TTTATGCGTTTGAACTCAAC	GDAP1	11.029106770503116	16.611935317458798	6.653188480815188e-4	0.04914431240764372	positive	C vs B
KRTAP21-1___125673_TCTGGCTGTGGCTGTGGCTA	KRTAP21-1	11.000434209520824	15.56213539905759	6.66686634707079e-4	0.04915603245479896	positive	C vs B
PTPRE___39499_ACGCTCAACCCCGTGCACGC	PTPRE	-10.871553949139305	14.912539526003798	6.668005317584323e-4	0.04915603245479896	negative	C vs B
hsa-mir-1181___57218_CGGCCCAGCCCGCTCCGGCT	hsa-mir-1181	-10.191047346554557	12.08763024674603	6.67639348107417e-4	0.04916909050397824	negative	C vs B
YWHAQ___54750_TACCTTGCTGAAGTTGCGTG	YWHAQ	-10.879241083942096	14.35672074481763	6.693453486753178e-4	0.04919283315254876	negative	C vs B
ZDHHC5___155052_GCACTGCAGGTGACACATAC	ZDHHC5	10.977926609035617	14.019807409294671	6.698001054052035e-4	0.04919283315254876	positive	C vs B
GPBAR1___119725_GCAGGAGCCCATAGACTTCG	GPBAR1	-9.810307099442252	9.892586541329006	6.699477472497188e-4	0.04919283315254876	negative	C vs B
NOC3L___32239_AACCCAAAGGAAAAGCGACC	NOC3L	-9.98839765933258	11.226826182509797	6.712429525260031e-4	0.04919345615325599	negative	C vs B
SAAL1___142567_CTCATCATCTGAGCTAGATT	SAAL1	10.552769606699972	13.569493766914931	6.718781868947556e-4	0.04919345615325599	positive	C vs B
PARK2___35197_TTTGTTCACGACCCTCAACT	PARK2	11.070634613016052	17.452483011076204	6.73067743301198e-4	0.04919345615325599	positive	C vs B
TMEM115___149822_GCCGCTCATTGAGTGCCTTC	TMEM115	11.028901513019662	15.155722167732971	6.739872603771852e-4	0.04919345615325599	positive	C vs B
RTP3___142374_ACCAGCAGTGGACCTTCGCC	RTP3	10.809473244355557	14.980987640934524	6.74050772576578e-4	0.04919345615325599	positive	C vs B
EMR2___115065_CAGACTCACCCCTGGAGTCC	EMR2	10.905143139294545	15.413595037425385	6.742508488765264e-4	0.04919345615325599	positive	C vs B
RSL1D1___42318_GAAATGTCTCCCAATGAGTG	RSL1D1	10.462458977477082	11.19009204546462	6.745903163838547e-4	0.04919345615325599	positive	C vs B
RPL15___141825_CACCAACCCAGTAAGAATTC	RPL15	10.055408113890923	11.996024101945256	6.764386990067661e-4	0.049245018213461	positive	C vs B
MYH14___30714_CCTCGGTCACTGCGTACACG	MYH14	-11.084248627154247	17.111568720061626	6.772733909388935e-4	0.049245018213461	negative	C vs B
ACE2___100424_TCAAGTAATAAGCATTCTTG	ACE2	10.619924214912142	13.13810763925509	6.775240579270146e-4	0.049245018213461	positive	C vs B
TRIM34___51469_TCCATGCTCCAGATCTGAGT	TRIM34	10.825491591979311	14.480488520844984	6.783951426740565e-4	0.049245018213461	positive	C vs B
CASC5___107273_AAACATATTGACTTAACATC	CASC5	10.640456071220449	13.558397455183451	6.786109172587986e-4	0.049245018213461	positive	C vs B
C19orf70___105694_TCCGAGCGACCATGGTGGCC	C19orf70	10.950120915740818	15.788528558924552	6.79721111468771e-4	0.04927745958256868	positive	C vs B
PALD1___35060_TTACACGTTGGGCCGGCTCT	PALD1	11.046680642079954	17.46114870779153	6.816967536272676e-4	0.04929687680428324	positive	C vs B
DOPEY1___113778_TGTCTACATCCAGCATTACC	DOPEY1	10.962315408331872	15.063253604941512	6.828914502553433e-4	0.04929687680428324	positive	C vs B
NGFR___131831_CGGCCCGTCCATGGCGCGGC	NGFR	-9.813777028511227	9.974704645571531	6.837044753043811e-4	0.04929687680428324	negative	C vs B
CD58___108408_ATGTTAAGTTGTAGATAGTG	CD58	10.643350700539056	13.257434900284222	6.837365412638423e-4	0.04929687680428324	positive	C vs B
ENC1___15111_GGGGGGCACACGGCCGCAAC	ENC1	-10.248797563862093	12.071441450559036	6.85008841030845e-4	0.04929687680428324	negative	C vs B
PCGF1___135546_ATTGTTTGCTGCCTATGCGC	PCGF1	9.057727080964767	9.853540562536148	6.85209435975182e-4	0.04929687680428324	positive	C vs B
SGMS1___143782_ACATTGTAATACACCGATAC	SGMS1	-9.856047603151252	10.117152560759411	6.852597449689062e-4	0.04929687680428324	negative	C vs B
AZIN1___3940_GCCAAAATCTCAAGTACAGC	AZIN1	-10.80901079624363	13.76976656025717	6.852961786435639e-4	0.04929687680428324	negative	C vs B
CPSF6___11011_TGGGAGTGCTATTGAGACAC	CPSF6	10.911398665173232	15.378066809950662	6.862028480620664e-4	0.04931435922306005	positive	C vs B
PLXDC1___37251_CGCAGAGGATGCCCGTAGAA	PLXDC1	11.016767034685223	15.093935495483242	6.882822706970914e-4	0.04937825230380271	positive	C vs B
OTUD3___34761_TTACACATCGCATATCGGTA	OTUD3	10.25698744485656	11.960403301956395	6.886271375184095e-4	0.04937825230380271	positive	C vs B
STX12___147563_AACCTGTTCTGAAGTAGATA	STX12	-9.760275758869664	9.849852420969022	6.896741747654803e-4	0.04937825230380271	negative	C vs B
COPS4___110708_GCCTAGAGTCATTTCATTTG	COPS4	9.766696596132352	9.86631355786578	6.899836669803122e-4	0.04937825230380271	positive	C vs B
CARS2___7262_GGACGCACGTGCCTACATGA	CARS2	10.767105772389773	12.916183933661731	6.905741182924665e-4	0.04937825230380271	positive	C vs B
HMGN2___121692_GCCAGAGCCCAAGCCTAAAA	HMGN2	10.593506910575288	12.90857743435303	6.910789055962913e-4	0.04937825230380271	positive	C vs B
DAAM1___12260_CGTGTTTATGTTCCTCCAAT	DAAM1	-11.081201271604606	18.582093889345707	6.923059285571698e-4	0.04938174777758635	negative	C vs B
NLRP10___32100_CTTCAGATCCTGCGCTAAAC	NLRP10	-10.310608532584675	12.537639865688789	6.92501735659724e-4	0.04938174777758635	negative	C vs B
SPDYE3___146535_CCCTTGGCTGCAAAAGGAAG	SPDYE3	10.836476764901594	14.815128088549947	6.93511615353655e-4	0.04938174777758635	positive	C vs B
HMGN4___21727_AACCGAGCTGATCTCCTCTG	HMGN4	10.466745713703917	12.913407680104294	6.937860108439107e-4	0.04938174777758635	positive	C vs B
TFAM___149059_AAGACAGATGAAAACCACCT	TFAM	10.377298810771071	12.451777107946716	6.944771940678092e-4	0.04938364192725821	positive	C vs B
GLB1L3___19226_CCTCTTCTAGCTATGTTCCG	GLB1L3	-10.866733022331555	15.11135694840142	6.971963584460555e-4	0.04944874320284832	negative	C vs B
CDC14B___8511_CGACGAGCAGCGCCGCGAGC	CDC14B	10.525082759442425	13.82860389430791	6.97303101864169e-4	0.04944874320284832	positive	C vs B
FAM193B___116345_AGGTGAGGCTTTCCCCGTCT	FAM193B	10.594524551653056	13.953953452850918	6.980123910858114e-4	0.04944874320284832	positive	C vs B
PDCD10___35718_AATATCAATACCAGAACCGC	PDCD10	11.014310197334458	17.27197952660378	6.98933487876776e-4	0.04944874320284832	positive	C vs B
SP1___146225_AGCCCTTATTACCACCAATA	SP1	-11.077956995442962	18.85924415730865	7.001081832088106e-4	0.04944874320284832	negative	C vs B
PPM1L___37991_CGCTTGGATGAACCTCACTT	PPM1L	-9.735544771077162	9.828529991513715	7.001522692913387e-4	0.04944874320284832	negative	C vs B
MKKS___29330_TGAGTACTACTAAAGTCCAC	MKKS	10.395138632561656	11.971797131461186	7.014807369660258e-4	0.04944874320284832	positive	C vs B
TOX2___51039_GGGGTACAGGCGGACGTCCA	TOX2	10.427789010339255	13.49272486328128	7.016327260334678e-4	0.04944874320284832	positive	C vs B
KNG1___25343_CTCCTTGATTTCGTACTTGA	KNG1	10.99541179634388	17.160940012085906	7.017788540867254e-4	0.04944874320284832	positive	C vs B
WDR12___153962_TGAGAAGGGAACATCATCTA	WDR12	-10.247604983991693	12.098650965639676	7.020471824274985e-4	0.04944874320284832	negative	C vs B
C1orf106___5738_TATTGCGCCGCCGCTCGACC	C1orf106	-10.270840530315104	12.23516542362263	7.049367598533352e-4	0.04960525159842944	negative	C vs B
CSN3___111365_TCTTCTAGTTGTCAATGCCC	CSN3	-10.684264567633514	13.929255184675194	7.077817886936711e-4	0.04970038858977175	negative	C vs B
HBEGF___20922_CTATGACCACACAACCATCC	HBEGF	-10.37631294299972	11.907497102751684	7.078953059673895e-4	0.04970038858977175	negative	C vs B
hsa-mir-29b-2___58418_TGGAAGCTGGTTTCACATGG	hsa-mir-29b-2	9.959195464605646	11.101602417762612	7.082952470975021e-4	0.04970038858977175	positive	C vs B
ELOVL4___14965_TCTCTCTATAGATAAGCGTG	ELOVL4	10.944614015585488	16.297152713323765	7.0997288938815e-4	0.04977110890334343	positive	C vs B
HDAC8___120997_ATGCACTGCATAAGCAGATG	HDAC8	10.89430533739294	15.47214913254574	7.114380751005488e-4	0.04979151026570848	positive	C vs B
SLC38A5___45072_ACTCACCCCACAGCATCCGA	SLC38A5	-10.89061168414344	16.307648697388746	7.143990761728445e-4	0.04979151026570848	negative	C vs B
MYLK3___30789_GAGTGACGACAATGACCACG	MYLK3	10.517106026731955	13.374315571895284	7.153166120092161e-4	0.04979151026570848	positive	C vs B
C1orf54___105869_TATACAGTCACCCCCAGTTA	C1orf54	-10.56880991039284	12.44447632321233	7.153839907788924e-4	0.04979151026570848	negative	C vs B
LOC100130480___26788_GAGGAATTGCAAGTAGTACC	LOC100130480	10.566907433770178	13.702412564845876	7.164095757606142e-4	0.04979151026570848	positive	C vs B
SP8___46314_GGCGTCACTCTAGGCCGTTG	SP8	10.189319527943432	11.076935145350635	7.166123330491668e-4	0.04979151026570848	positive	C vs B
COL9A3___10625_CAGGGTCTGACTGGACGAGA	COL9A3	-10.266853427413702	12.852544667287756	7.175249751710504e-4	0.04979151026570848	negative	C vs B
USF2___153104_TGTCCTCACCTTCGTTGTGC	USF2	-10.85285456800188	16.065793049190813	7.194868688822949e-4	0.04979151026570848	negative	C vs B
SPATA7___146473_TAAGGTATTAAAAAGTGACT	SPATA7	-10.759630704313322	14.867105280033362	7.200943346561573e-4	0.04979151026570848	negative	C vs B
ANGEL1___101894_GCTAGTCCTTTATCTATAAG	ANGEL1	-10.891511600709345	15.578278522354868	7.201974906205569e-4	0.04979151026570848	negative	C vs B
NRAS___132605_CTTCGCCTGTCCTCATGTAT	NRAS	10.2027188259208	11.445381260328066	7.207558486012613e-4	0.04979151026570848	positive	C vs B
VPS29___53760_CATCAAATTGCCTCTGCAAC	VPS29	-10.749464930298585	14.385177987204772	7.213307735999515e-4	0.04979151026570848	negative	C vs B
ASPHD1___103351_ACAGGCCTAAAGATCCCTCC	ASPHD1	9.891155584441524	11.881007207026286	7.218903760370091e-4	0.04979151026570848	positive	C vs B
EIF2AK3___14729_CCATTTCGTCACTATCCCAT	EIF2AK3	10.679627085205162	14.238261722963616	7.227422325643128e-4	0.04979151026570848	positive	C vs B
FBXO38___117062_TAGATCTGTGATTCCACAAT	FBXO38	-10.929797744138169	16.624225784642928	7.228117632419065e-4	0.04979151026570848	negative	C vs B
_multiple2___153174_TGTCTGTGTCTTCAGCGCCG	_multiple2_153174	-10.500514544063735	13.442789529186271	7.231705777524138e-4	0.04979151026570848	negative	C vs B
hsa-mir-6748___63146_GGTGTGTGGGTGGGAAGGAC	hsa-mir-6748	10.930823607765175	16.857242543784523	7.232326680639125e-4	0.04979151026570848	positive	C vs B
SNCAIP___45910_CCAAGCCTTATTCATTACGC	SNCAIP	-9.947756418223625	10.642652332608344	7.235312464539137e-4	0.04979151026570848	negative	C vs B
ESRRG___115577_CCCATACCTGAACCCTCAGC	ESRRG	10.358877381554352	12.471219710414749	7.238180365969545e-4	0.04979151026570848	positive	C vs B
GTF2A1___20519_GCTACCTTAGCACTCCCTGC	GTF2A1	10.87758462222199	14.748000638789447	7.244109915397141e-4	0.04979151026570848	positive	C vs B
KANK1___24023_GAAATGCATGACCGATGTGC	KANK1	10.95770549718384	17.30085783757157	7.253207819370825e-4	0.04979151026570848	positive	C vs B
CLRN3___10128_GTTCGCCACAAACAGTATCA	CLRN3	10.710876335893085	14.514211107611985	7.257894935829867e-4	0.04979151026570848	positive	C vs B
HTR1E___122333_TCTTGGCCGCGTGGTAAATC	HTR1E	-10.800583915019644	14.952991902283364	7.266179297555769e-4	0.04979151026570848	negative	C vs B
PAX6___35311_CTCATCTGAATCTTCTCCGT	PAX6	10.132630049917736	11.09283292368669	7.272784563964711e-4	0.04979151026570848	positive	C vs B
GPCPD1___19781_GTTCAGTATCGCTACTTCAA	GPCPD1	-10.033768247620134	11.12151053250651	7.280615990281317e-4	0.04979151026570848	negative	C vs B
KDM3A___124467_CGCAAGTCTTCTGAGAATAA	KDM3A	-9.70546438783481	9.874590862561783	7.281135154432871e-4	0.04979151026570848	negative	C vs B
ARSH___103145_TGAGTGGAGTATGTACGTGC	ARSH	11.05116124205794	19.6955424670869	7.283555378059873e-4	0.04979151026570848	positive	C vs B
HIST1H3E___121439_TAAAGCACCGCGCAAACAGC	HIST1H3E	9.663406232852056	9.754124247807257	7.295326012410359e-4	0.04979390400590898	positive	C vs B
LY75-CD302___27684_CCAGAGATCTATACCAGAGA	LY75-CD302	9.922201657568833	12.41111087111623	7.302664523832632e-4	0.04979390400590898	positive	C vs B
IGIP___22859_CAAACGTGTTGTGCATCAGC	IGIP	-10.790708147160618	15.488218589883353	7.333854746422612e-4	0.04979390400590898	negative	C vs B
EHBP1___14659_AGAGCTTTCCTTCGACCAGA	EHBP1	10.357450852805057	11.910421954255751	7.344801702106705e-4	0.04979390400590898	positive	C vs B
THAP10___49289_GTCGCTGTTCCGCTTTCCCA	THAP10	-10.998386661694587	13.878503616867688	7.346784106735455e-4	0.04979390400590898	negative	C vs B
IFIT3___122602_CTGCCTCGTTGTTACCATCT	IFIT3	-9.885020107855846	11.043021372616812	7.36076887427399e-4	0.04979390400590898	negative	C vs B
DSPP___14041_TTCCACATTAGCAAACGAAG	DSPP	10.584790667078286	12.511563208788475	7.37268710474909e-4	0.04979390400590898	positive	C vs B
NTMT1___32851_GACGGCATGCTTGGGGGGTA	NTMT1	-10.528588191108057	12.80367926313558	7.374655291237884e-4	0.04979390400590898	negative	C vs B
UIMC1___152891_TACATTCAGGCTTTCAGCAA	UIMC1	10.868793827725376	16.35169219188127	7.380726498055635e-4	0.04979390400590898	positive	C vs B
ATP13A5___103577_GACCCAATCCAAATGTCTGA	ATP13A5	-10.168272916457852	12.387724528052086	7.38239175708831e-4	0.04979390400590898	negative	C vs B
HOXA13___121872_GAAGCGCGTGCCTTATACCA	HOXA13	10.390258037609708	13.40534607981566	7.383824401211116e-4	0.04979390400590898	positive	C vs B
PHKG2___36415_TCACCTCGAAGCTTCTCGCC	PHKG2	-10.772667543627025	15.350084059484702	7.39027553212544e-4	0.04979390400590898	negative	C vs B
NACC2___131000_CCTCATCCGCCGCGACCTCG	NACC2	9.963945266118452	11.012464513242996	7.395985218154451e-4	0.04979390400590898	positive	C vs B
CYFIP1___12032_CTCACCTCTTGTACGCTGAG	CYFIP1	10.073887445341745	11.837460142055887	7.396975104945721e-4	0.04979390400590898	positive	C vs B
AICDA___1325_CGCGCGCCTCTACTTCTGTG	AICDA	9.677916494655705	9.845654677050732	7.405321037057369e-4	0.04979390400590898	positive	C vs B
CAPZA3___7210_GGTAGTCGCCCATTACATTG	CAPZA3	-9.748000205991024	10.06093425178164	7.407832178104899e-4	0.04979390400590898	negative	C vs B
RIMS1___41276_TCTGAGACCGCGATCGCTCT	RIMS1	10.758995320151891	14.713100551791404	7.408121534219117e-4	0.04979390400590898	positive	C vs B
DDX56___12750_CTCCTAGGCTGTCACCGATC	DDX56	10.43216606479924	13.220082867777617	7.408292566545944e-4	0.04979390400590898	positive	C vs B
EFCAB4B___14543_ATCGCGATGGCTGCCCCTGA	EFCAB4B	-9.636517112741483	9.739664446769725	7.421198496758156e-4	0.04979390400590898	negative	C vs B
C12orf10___5224_GTAGTGGTCAGTGCATATCG	C12orf10	10.704838561966351	13.853868042540816	7.430269196089182e-4	0.04979390400590898	positive	C vs B
CRTAM___11222_CTCCAGTGGCTGACCCCCTC	CRTAM	10.673377786347206	14.89416571651216	7.43063635191728e-4	0.04979390400590898	positive	C vs B
KRTAP4-11___25753_ACCATGGTAAACTCCTGTTG	KRTAP4-11	-10.66358169085157	14.595082751065164	7.434718679267104e-4	0.04979390400590898	negative	C vs B
COL12A1___10507_ATTGTGGAAGTCTTTGACAT	COL12A1	10.747176125171388	15.237544005155474	7.44298866338138e-4	0.04979390400590898	positive	C vs B
PHF2___136312_GACGTCACTGACATAGAACG	PHF2	-9.78484039289598	11.065977749708493	7.458170346446088e-4	0.04979390400590898	negative	C vs B
TRMT12___151610_GGGTCACGTCAAACTTATAA	TRMT12	9.805634088830285	10.274848442353926	7.458561879651055e-4	0.04979390400590898	positive	C vs B
HELZ2___121099_GCTCCACAGCCTGCGTGCGC	HELZ2	10.315174635856378	13.38881888261852	7.471727116237372e-4	0.04979390400590898	positive	C vs B
CHRM5___109549_TCCTCTACTGTCGAATCTAC	CHRM5	9.616516253808554	9.70240697871323	7.473291368896741e-4	0.04979390400590898	positive	C vs B
GGT5___19012_ACTTATGCGAGCGATGCCCC	GGT5	-10.736155715224664	14.584298781362577	7.486518599620189e-4	0.04979390400590898	negative	C vs B
ENTPD5___15210_ACTCAATCCCCCGAAGTCAC	ENTPD5	9.698187756554749	11.0462460169086	7.491415088793206e-4	0.04979390400590898	positive	C vs B
ZNF76___56684_TACGTCCAGCAAGCTGTCAA	ZNF76	10.766560462598322	15.453983111403824	7.513877497935562e-4	0.04979390400590898	positive	C vs B
TMEM180___150036_GGTCACTGAGCCAACCGAAG	TMEM180	-9.777551280219448	10.998857516172214	7.516151955966176e-4	0.04979390400590898	negative	C vs B
SP9___146262_GTCGGGCTTCCATTCGACGC	SP9	11.014871702638407	19.800356246262837	7.530796432287712e-4	0.04979390400590898	positive	C vs B
ZIM3___155274_CCGAACAGAGAAACTTGTAC	ZIM3	-10.567844185557767	13.613995549585772	7.533928484544637e-4	0.04979390400590898	negative	C vs B
NDUFS2___31549_CGACTAGTGATGGAATTGAG	NDUFS2	-10.082530043289694	11.83558383907392	7.534124017131112e-4	0.04979390400590898	negative	C vs B
COMMD6___110660_AATTGCTGCAGTTATTGAAA	COMMD6	10.093542733064387	11.801803400717391	7.548642536467912e-4	0.04979390400590898	positive	C vs B
FBXO17___117013_CCAGCTCCGGGTCCGCCTTC	FBXO17	10.938934351486658	17.304021766637838	7.551812560128306e-4	0.04979390400590898	positive	C vs B
ARPC5___103090_TCAAGACAATGCTGCCTGCC	ARPC5	10.954809602969556	18.14575121491883	7.555007737515681e-4	0.04979390400590898	positive	C vs B
GPN1___19824_TATGTGTTGATTGACACACC	GPN1	-10.813022544356787	14.984329445920768	7.560621443896296e-4	0.04979390400590898	negative	C vs B
SLC2A3___144820_GCCATCACAGTTGCTACAAT	SLC2A3	9.63822481234123	9.80024704427782	7.560696808529004e-4	0.04979390400590898	positive	C vs B
MLLT1___29408_GTCGTGAGTGAACCCCTCCG	MLLT1	9.39792284341407	10.353130908913538	7.571268453522378e-4	0.04979390400590898	positive	C vs B
ZNF362___155805_AGTGGTAGGGCTTGACGCCC	ZNF362	10.688769802196695	15.28526053716935	7.583236400620199e-4	0.04979390400590898	positive	C vs B
PI4KB___136454_TCCCCTGCTGCAATGAACAC	PI4KB	-10.565562877893976	13.100665491182427	7.594279272574736e-4	0.04979390400590898	negative	C vs B
ZMAT5___155310_AGCAGAACAAGCGGCCCTGC	ZMAT5	-10.37347741570395	12.334451593721475	7.62342534124135e-4	0.04979390400590898	negative	C vs B
PDRG1___135893_GATGCCTCACCCTGAGACAA	PDRG1	-10.83843912920379	16.640868162433648	7.630440158300555e-4	0.04979390400590898	negative	C vs B
_multiple2___58654_CCCGAGGAGTGAGGGGAAGC	_multiple2_58654	-10.2589713317882	12.365096267113168	7.642130992502455e-4	0.04979390400590898	negative	C vs B
hsa-mir-892a___64249_TGACATGTAGTGTAAGTGAC	hsa-mir-892a	-9.586383624479431	9.69264347054281	7.645488510921338e-4	0.04979390400590898	negative	C vs B
SMEK1___45691_GAAGGTGTACACGCTCAACG	SMEK1	9.857886810783569	11.777858458740525	7.650709283213781e-4	0.04979390400590898	positive	C vs B
POLR1D___37557_AAGCACAGCTTCCGCGCTCG	POLR1D	-10.867782659111242	16.861083789904136	7.65361057869337e-4	0.04979390400590898	negative	C vs B
ANTXR2___2216_TTAAAACGTGTTAGTCCAGT	ANTXR2	9.878438254745005	11.77541505058382	7.659954244685197e-4	0.04979390400590898	positive	C vs B
NOL12___132219_CCGTCTTTGCTGTCACCAAC	NOL12	10.877508553097512	17.198559902236696	7.664003391739543e-4	0.04979390400590898	positive	C vs B
TMEM31___50365_AAGGTTGATCGTTCTGTCGC	TMEM31	-9.858668377451895	11.167859345723445	7.668456974160359e-4	0.04979390400590898	negative	C vs B
CASP10___107292_TGAAGATAATCTGACATGCC	CASP10	10.839540665786336	16.591967807498815	7.66957359854646e-4	0.04979390400590898	positive	C vs B
PSMD6___139129_TCTAAATTAGGGAACTGTCC	PSMD6	-9.814540286086611	10.97805273658422	7.671679235190267e-4	0.04979390400590898	negative	C vs B
FAM214B___116459_TCACTTACAGCTTCAGGCGA	FAM214B	10.455233288682647	13.582383022898496	7.673924600133531e-4	0.04979390400590898	positive	C vs B
ZNF792___56769_CTCGTGCGGCTCCCCATCGC	ZNF792	10.81870144485173	16.053388210171548	7.674847024962721e-4	0.04979390400590898	positive	C vs B
ABRA___326_CAGCATGGCTCCGGGCGAAA	ABRA	-10.737304839004937	14.8126761662539	7.68507262267461e-4	0.04979390400590898	negative	C vs B
RAET1G___140072_CCCCATACCTGTCACTCCAA	RAET1G	-10.92893712008416	18.46153938155024	7.698515240152656e-4	0.04979390400590898	negative	C vs B
ZNF211___55586_CCTTAGGACTTATATCATCC	ZNF211	-10.808689338929216	16.288572191941686	7.705064218665263e-4	0.04979390400590898	negative	C vs B
BCKDK___4283_CCAGCGTAGAGCATCATGGT	BCKDK	-10.273344711238284	12.318282888201097	7.705127519375936e-4	0.04979390400590898	negative	C vs B
FAM19A2___16399_CTCTCTTATAGCTTCAATAG	FAM19A2	-10.465708423405149	13.338775736108492	7.705725407064516e-4	0.04979390400590898	negative	C vs B
CROT___11213_AGTAATTCCTGGAACCTTGC	CROT	9.66857106441829	9.954919506017188	7.712883423810956e-4	0.04979390400590898	positive	C vs B
ZCCHC6___154975_CCCTCCCAGATAAATGCAGT	ZCCHC6	10.851217175907903	16.732953759645753	7.722333813062467e-4	0.04979390400590898	positive	C vs B
NDUFAF4___131448_TTAGTCTATCCAGAAGTTAA	NDUFAF4	-10.442562160685876	12.706577323107414	7.727754557866705e-4	0.04979390400590898	negative	C vs B
GRAMD1B___20198_ACAATGAGGCGCTCCGTGTC	GRAMD1B	10.460445312581603	13.342516361551754	7.728739162460222e-4	0.04979390400590898	positive	C vs B
hsa-mir-378i___59461_GAGTCAGAAGGTGGAGTTCT	hsa-mir-378i	10.04652745870943	11.757800782512597	7.730224870399463e-4	0.04979390400590898	positive	C vs B
PLD1___37036_CACGCGGGAACTCCACTTTG	PLD1	-9.574556976348552	9.695096479227631	7.7319636455649e-4	0.04979390400590898	negative	C vs B
SLC27A2___144764_AGTTCTGCTCACATAATAGA	SLC27A2	9.563101052698666	9.661722372260876	7.733195988491823e-4	0.04979390400590898	positive	C vs B
KLHL38___25201_TGCCTCCCCCGTATACACGT	KLHL38	10.129163127409871	11.774235647480742	7.748488428192318e-4	0.04979390400590898	positive	C vs B
TTC32___52115_TATGCAGTAGCCAAATCCTC	TTC32	-10.37303263219646	13.049579503138917	7.752405049906222e-4	0.04979390400590898	negative	C vs B
hsa-mir-151b___57900_AGTCTAGACAAACAAACCCA	hsa-mir-151b	-10.2276476998558	11.789542661063953	7.756399752494996e-4	0.04979390400590898	negative	C vs B
DNAH9___113482_CTTGCTCAAGTATAACTGAG	DNAH9	10.391496334393628	17.387474891868386	7.784528534354983e-4	0.04979390400590898	positive	C vs B
KRTAP20-2___125667_CACAGCCATAGCCACCGCCC	KRTAP20-2	9.994033393620294	11.87716803436268	7.788145841726557e-4	0.04979390400590898	positive	C vs B
KRT71___25525_GAGGAATGTGCGGGACGTAG	KRT71	-10.238584273966548	11.849785833074383	7.794545153719853e-4	0.04979390400590898	negative	C vs B
CHN1___109496_AATGAGACCCCACATAAAGT	CHN1	-10.763277901115378	15.639774747286983	7.796160208448124e-4	0.04979390400590898	negative	C vs B
PDHB___35868_CCTTGTATGCCCCATCATAC	PDHB	10.293976294958142	13.0407674749967	7.797899212795497e-4	0.04979390400590898	positive	C vs B
HELQ___21116_ATCTCGAAGTTGCACATGAT	HELQ	10.737206892549937	15.939394069121612	7.80722594925296e-4	0.04979390400590898	positive	C vs B
TSPAN13___151836_CATTTACTAGGGTCAGCTTC	TSPAN13	-9.5718408996251	9.72249524225284	7.811571855125161e-4	0.04979390400590898	negative	C vs B
TWSG1___152318_AGCAATTGCCTTCTCCCGGC	TWSG1	9.548690318645328	9.662759358198247	7.832750235280919e-4	0.04979390400590898	positive	C vs B
FAM21A___116483_CACCACACAAATGAGTGATG	FAM21A	10.354165891313247	12.948082227537643	7.842236498533595e-4	0.04979390400590898	positive	C vs B
KLB___124990_AGATCTTTGCAATCCCCCGT	KLB	10.90791599689766	18.66306711653483	7.84312658555413e-4	0.04979390400590898	positive	C vs B
TMEM156___50012_AGACTCACAAACCAAACACG	TMEM156	-9.93696438202651	11.1053431464078	7.851300771593712e-4	0.04979390400590898	negative	C vs B
UBE2D4___52590_ACTACCTACCGGGCCCATGA	UBE2D4	-10.496977102283644	13.756925480961202	7.852672807071133e-4	0.04979390400590898	negative	C vs B
CXorf36___11917_GCTGCGCCTGCTCTACACGC	CXorf36	-10.390449511530209	12.293161900887284	7.853408582299251e-4	0.04979390400590898	negative	C vs B
UBXN2B___152721_ATCATCACCTGAAGCTCTTG	UBXN2B	9.532722945531289	9.628641496624832	7.861831693781136e-4	0.04979390400590898	positive	C vs B
PTPRM___39518_GCCCTGTTCCATGTACGTGT	PTPRM	9.890298837863318	10.91308491174168	7.879218357691874e-4	0.04979390400590898	positive	C vs B
CACNG8___6950_TCACGCCGATGATGTTGCTC	CACNG8	-9.746222448345826	10.921258401844518	7.900837940625657e-4	0.04979390400590898	negative	C vs B
SAMD1___142607_GATGACCCCGATGGCTTCTT	SAMD1	9.429499455321304	10.94807311551036	7.900978224499502e-4	0.04979390400590898	positive	C vs B
MUC1___30520_TACCATCAATGTCCACGACG	MUC1	-9.514202859718733	9.6029242790583	7.912962084147999e-4	0.04979390400590898	negative	C vs B
OR1J2___33676_GTACAAATCGATCCTCTATG	OR1J2	-10.3575402303411	12.848415424650952	7.926398323449987e-4	0.04979390400590898	negative	C vs B
LSG1___27514_GACTCCATTTGAACGAAATT	LSG1	-10.360236762887949	12.302667099061138	7.934764693839257e-4	0.04979390400590898	negative	C vs B
ADAT2___881_CACTTTGACGACACCAATCG	ADAT2	-10.584479651924305	14.672319574698353	7.941228241427329e-4	0.04979390400590898	negative	C vs B
SYNE2___147919_CCAGGAACCCTGTTCATCTT	SYNE2	-10.290281106435224	12.690135771043856	7.948502745016187e-4	0.04979390400590898	negative	C vs B
MGAT5B___29154_GCGCAAGATGAGCGACCTGC	MGAT5B	-10.139813938202744	11.704724480203843	7.955469549854989e-4	0.04979390400590898	negative	C vs B
TMED6___49818_AGTCATATCGATCAGCTCCA	TMED6	-10.502933226540796	13.732403246403312	7.967766675504685e-4	0.04979390400590898	negative	C vs B
C6orf118___6436_CAGTGCTGTAAGATCGTCTC	C6orf118	-9.541472311118364	9.703102331515192	7.974334495965057e-4	0.04979390400590898	negative	C vs B
ELL3___14927_TTGTGTGCCAACGCTTCCTC	ELL3	-10.327425482565866	13.013695212988004	7.986864698584026e-4	0.04979390400590898	negative	C vs B
DEFB136___12912_CTGAAGGCAGTAAGATCACC	DEFB136	-10.570643675408784	13.935828598712003	7.99643197100925e-4	0.04979390400590898	negative	C vs B
CDIPT___8716_GTGTAGTAGATCCGAAGCAC	CDIPT	10.675011579331589	15.712749395212237	7.999416329537013e-4	0.04979390400590898	positive	C vs B
HRH4___122074_TGAAAGCGCTTGTGACACAA	HRH4	9.640176716483696	11.365792687070678	7.999697983947571e-4	0.04979390400590898	positive	C vs B
PMS1___37332_AATCTGATGACGACTTGTTA	PMS1	-10.054349298989106	11.394428704184405	8.011793588812592e-4	0.04979390400590898	negative	C vs B
CALR___7047_CACCTAGGTCCCGACATCTG	CALR	-10.135670598815292	11.72529310103529	8.022900172176586e-4	0.04979390400590898	negative	C vs B
LOC100653515___26875_GTGAGAATTCATCCGACCCG	LOC100653515	-10.548652655450349	13.4408108518368	8.027276277490903e-4	0.04979390400590898	negative	C vs B
LIMCH1___26527_ACACCGCATGTCAAACATGC	LIMCH1	-9.49345826217985	9.593034430515877	8.035611645424802e-4	0.04979390400590898	negative	C vs B
TDRKH___148860_GAGGCTGTGAAACTCATCAT	TDRKH	10.553357222081138	12.68953991845229	8.037093157635188e-4	0.04979390400590898	positive	C vs B
TMEM60___50466_CCTCGCACTCTGTGCTAAAC	TMEM60	9.80053202575676	10.881851890160595	8.039432364150179e-4	0.04979390400590898	positive	C vs B
THUMPD2___149359_ATACTCATTACCTCTAATTG	THUMPD2	-9.988024867249443	11.34781373089134	8.040705484304361e-4	0.04979390400590898	negative	C vs B
ZFAND5___55159_AGTTGTGCTTGTCAGAGTAA	ZFAND5	-10.417504136266713	13.266578611823224	8.044429981749284e-4	0.04979390400590898	negative	C vs B
BTN3A1___104964_AGTGGGTGAGTTCCAGCCTA	BTN3A1	-10.34360927069713	12.99235956999559	8.045035462973535e-4	0.04979390400590898	negative	C vs B
_multiple2___111318_TTCGTATGTACAAAAAATAC	_multiple2_111318	10.469086536663363	13.904393334573886	8.051419980489339e-4	0.04979390400590898	positive	C vs B
ZNF594___156277_TTTCCCTGATACCGCTCTCT	ZNF594	-9.542542548062796	9.743641554288654	8.059839489736721e-4	0.04979390400590898	negative	C vs B
C7orf62___6569_AACTTTGTAGAGAGTGTCGC	C7orf62	9.980789103739507	11.6978249833855	8.064449157559304e-4	0.04979390400590898	positive	C vs B
CHP1___9518_GCAGCCGGGAAGATTTCCAG	CHP1	10.588514171297325	15.03551605259763	8.068917218540427e-4	0.04979390400590898	positive	C vs B
ELANE___14877_GGCACGTACGAAACAGACGC	ELANE	-10.148214049514028	11.689461040337648	8.07450474062633e-4	0.04979390400590898	negative	C vs B
ALKBH4___101653_CTGATCTGCGAGCGGCAGCG	ALKBH4	10.344100847383285	13.732904734592909	8.075958191941031e-4	0.04979390400590898	positive	C vs B
SPATC1___46538_AAGTTCCCCGAGAACCCCCG	SPATC1	-9.95211872429537	11.76146810612784	8.077933003298208e-4	0.04979390400590898	negative	C vs B
BRINP3___4818_GAATGTGGTGAAGTCTCCGA	BRINP3	10.392326743534069	13.498786616148776	8.084347051802106e-4	0.04979390400590898	positive	C vs B
UNC119B___152924_TGATCGAACGGCACTATTTC	UNC119B	10.506040730390025	13.60799955582365	8.086827907336714e-4	0.04979390400590898	positive	C vs B
USP38___53353_GCTAGACGAGGCGCAGTGCG	USP38	10.81118668921324	17.41272671267564	8.092687007014328e-4	0.04979390400590898	positive	C vs B
DDOST___12629_GTGCGGGATTGAGTTTGACG	DDOST	-10.14848558007519	12.648729801989443	8.099575201582278e-4	0.04979390400590898	negative	C vs B
KANK1___24025_CAGACTCACCATATCTTTGC	KANK1	-10.865731101597286	18.15466671492136	8.109866572407992e-4	0.04979390400590898	negative	C vs B
CRYGN___11283_CTTCCCCGAGCGCTGCGCCA	CRYGN	-9.501009748801826	9.649336743582216	8.118464023437067e-4	0.04979390400590898	negative	C vs B
MYO1D___30830_TTATTGATATGCCCACCAAT	MYO1D	10.204903212509617	12.33819070018764	8.12428348708097e-4	0.04979390400590898	positive	C vs B
RABL6___139989_AACCTTCACGATGTCATCCG	RABL6	-9.781234528981653	10.548974521244082	8.132982027558983e-4	0.04979390400590898	negative	C vs B
TCTE3___48859_ACACGAAGCAGAATCCTACG	TCTE3	-10.438167761690089	14.062353240753868	8.138475390716325e-4	0.04979390400590898	negative	C vs B
SH3BP4___43931_ACGCCTACGAGTCTCCCCAC	SH3BP4	9.060591989487277	9.580483750979187	8.140202036965835e-4	0.04979390400590898	positive	C vs B
STMN4___147469_ACCTCGCCGCCATGTTGGAA	STMN4	10.29627074289714	13.486241278266997	8.145986863112141e-4	0.04979390400590898	positive	C vs B
PCDHB14___35484_CTAATCTAGCGAGGGACCTA	PCDHB14	10.733326664291084	16.347136754536685	8.148710852537363e-4	0.04979390400590898	positive	C vs B
SOX6___146214_CCAGTCAGCATCTTGTTGAA	SOX6	-9.884193080686536	10.90714482786372	8.150649637791685e-4	0.04979390400590898	negative	C vs B
RNF4___41677_GACAAGCTCAGAAGCGAACT	RNF4	10.285677541096724	12.976916283339506	8.153155737278434e-4	0.04979390400590898	positive	C vs B
PAX8___135268_AGCATCCGGCCTGGAGTGAT	PAX8	-9.71829192457684	10.905374775259428	8.155025794344055e-4	0.04979390400590898	negative	C vs B
TXNDC8___52427_GATGTTCAAGAAAAGCCAGA	TXNDC8	-10.523676595285089	14.24461774618328	8.179798771496729e-4	0.04985991081525667	negative	C vs B
CELA2B___8996_CAAGGACTGGAACTCCGACC	CELA2B	-10.85575917704524	18.702605273236767	8.193683559285101e-4	0.04985991081525667	negative	C vs B
EZH2___115813_TTTACATAACATTCCTTATA	EZH2	9.091685794408232	9.69593877295482	8.206247718585097e-4	0.04985991081525667	positive	C vs B
C19orf26___105641_CCTCGCACCTGTTGAGGCGC	C19orf26	-10.326404984306258	12.956436369894195	8.20730376491678e-4	0.04985991081525667	negative	C vs B
MFSD12___129050_GCATACTGTACATGACCACC	MFSD12	-9.931138629291317	11.758992191714698	8.207774030973423e-4	0.04985991081525667	negative	C vs B
C9orf116___106660_CAATACTCTCAATGTTTACC	C9orf116	-10.116458597569636	11.6545818179841	8.210278149515665e-4	0.04985991081525667	negative	C vs B
GABARAP___118308_TTATCAGGTGATAGTAGAAA	GABARAP	-9.869846108741427	11.656186981504202	8.213693546063845e-4	0.04985991081525667	negative	C vs B
C14orf79___5370_CTCCGCATGAGGGGGTCTTC	C14orf79	9.356843630338895	10.88449844330989	8.226735905349651e-4	0.04985991081525667	positive	C vs B
HNRPLL___121828_ATACGTTGCACTTTGCCAAC	HNRPLL	10.5670432437524	14.4381273942259	8.231379556732547e-4	0.04985991081525667	positive	C vs B
C10orf128___5050_TCCGACCTGAAAAGCACGCC	C10orf128	8.806506744934238	9.55074081203392	8.234799925192678e-4	0.04985991081525667	positive	C vs B
ZNF711___156546_TAATGCCGTCACAAATTTGA	ZNF711	-10.154052275348878	11.800633279801914	8.245671517272379e-4	0.04985991081525667	negative	C vs B
CCDC150___7643_CAGAATCATTGCTGACCATC	CCDC150	-10.338381765778765	12.619392277834958	8.256140245659947e-4	0.04985991081525667	negative	C vs B
TRMT5___51693_GTTCATGACAACGTGCACAG	TRMT5	9.151483445656458	10.551296945391943	8.258289777523461e-4	0.04985991081525667	positive	C vs B
hsa-mir-4804___61320_TTCCAGTCAGTGTATTTGGA	hsa-mir-4804	8.88279416204085	9.629115101344512	8.265667854958597e-4	0.04985991081525667	positive	C vs B
ZKSCAN5___155291_TGTGGCTGTATCCTTCATCC	ZKSCAN5	-10.63980632702257	14.637027426168194	8.267273834465837e-4	0.04985991081525667	negative	C vs B
PAQR4___135114_GTCTGCCTTGTCAACACCCT	PAQR4	10.66377505425545	15.250631600904397	8.273193023080848e-4	0.04985991081525667	positive	C vs B
TMEM9B___50575_ATACTGAAGAGGCGCCTCTT	TMEM9B	-10.840395191717905	17.598770103399918	8.298374962051174e-4	0.04989157978545766	negative	C vs B
hsa-mir-10b___57201_ATAGTCACAGATTCGATTCT	hsa-mir-10b	-10.648737779709354	14.535819615267878	8.312040083825186e-4	0.04989157978545766	negative	C vs B
PFDN6___36150_AGCGATACGAATCCCAGCTT	PFDN6	10.075775358170768	12.199906116957925	8.316738845809743e-4	0.04989157978545766	positive	C vs B
PEX13___36097_CGGATGTTAGGTTTAAGAAG	PEX13	-9.431470704348742	9.535240467667968	8.32232596662207e-4	0.04989157978545766	negative	C vs B
RNF128___141447_ACAGCACAACTATCTCCATC	RNF128	10.378464324693558	13.850477004869608	8.324475590867069e-4	0.04989157978545766	positive	C vs B
ZDHHC3___155047_TTCCTTGCACGCCCTCATCA	ZDHHC3	-9.7925220565103	10.686198348898364	8.333140401118002e-4	0.04989157978545766	negative	C vs B
STK38L___47503_TGTCTGGCTTAATATCCCGA	STK38L	9.431982753819822	9.545146916759371	8.348619405985122e-4	0.04989157978545766	positive	C vs B
C10orf129___5053_AAGTTCCCAAGACAGCGCTC	C10orf129	10.378665893683625	13.84560164997643	8.357120244456772e-4	0.04989157978545766	positive	C vs B
SRSF4___47078_CCGTAACTGCCATCTCGCCG	SRSF4	9.743037406882944	10.849123274744995	8.365596132436364e-4	0.04989157978545766	positive	C vs B
ADAM18___742_CAACCTTACACTCTACATCT	ADAM18	-10.736577631490032	16.588773955538162	8.365687037834235e-4	0.04989157978545766	negative	C vs B
IARS___22473_GCAACTGGACTGCCTCACTA	IARS	-10.665057941089405	14.529831809698743	8.375694939148789e-4	0.04989157978545766	negative	C vs B
MARVELD2___28381_TATCGTGATGCCCGACTATG	MARVELD2	10.733296904445565	14.426470435844172	8.377670879583572e-4	0.04989157978545766	positive	C vs B
hsa-mir-3180-1___58800_CGGCCGACTCTACAGTGCGA	hsa-mir-3180-1	-9.683332883235128	10.89965060819518	8.382145434965483e-4	0.04989157978545766	negative	C vs B
hsa-mir-5590___62203_AACACAATAAAGTCTATGTA	hsa-mir-5590	10.07146430613894	11.609977373942732	8.39226897686947e-4	0.04989157978545766	positive	C vs B
hsa-mir-3656___59168_TGTTGGTTGCTTTCGGCCAG	hsa-mir-3656	-9.5123059213439	10.82687246025948	8.397245588778031e-4	0.04989157978545766	negative	C vs B
INSL3___23382_GGCCGACAGTAATCTCACGC	INSL3	10.74114830744075	17.16329388769458	8.398057563732972e-4	0.04989157978545766	positive	C vs B
MAP4K5___128181_CCTAAGATAACTCCCAAAGT	MAP4K5	9.41656491695996	9.52405057444754	8.407390364968651e-4	0.04989157978545766	positive	C vs B
EPB41L5___15256_CTGATTGAAAGCGACTATTT	EPB41L5	10.207087541317874	12.171659156343912	8.408310007173391e-4	0.04989157978545766	positive	C vs B
C9orf64___6749_CTCTGTTGACGGCGGCGCAC	C9orf64	10.199036868456062	12.603106150824042	8.410524488549416e-4	0.04989157978545766	positive	C vs B
UGT3A2___152871_GGTGAACACCTGTCAGAATC	UGT3A2	10.601906435058298	15.350770498039232	8.412729207926153e-4	0.04989157978545766	positive	C vs B
MFSD2B___29097_GGTCTGGACGGCTCATGCCT	MFSD2B	9.64559037069249	10.886622541009771	8.42084871159186e-4	0.04989990804702388	positive	C vs B
METRNL___128899_GCGCGCAGTACTCCAGCGAC	METRNL	-10.67267903464618	15.12765241456066	8.436067090968365e-4	0.04993409105368886	negative	C vs B
CKLF-CMTM1___9772_TCCTTTCAACTTCGACTCCC	CKLF-CMTM1	10.678456215586367	14.986845998699115	8.448355793755044e-4	0.04993409105368886	positive	C vs B
LSM4___127502_TGTCCTCTAGGTGTGTTTGG	LSM4	-9.425802845429086	9.570387771123931	8.448554877903958e-4	0.04993409105368886	negative	C vs B
OR7C1___34465_AAACAGTCAAGGTCTCGAGC	OR7C1	-10.695722300871976	16.48300757802253	8.45668071671494e-4	0.04993409105368886	negative	C vs B
LASP1___26056_AAGAGCTCACGTTACTGATC	LASP1	10.607323006011262	15.402731866715856	8.467413989771197e-4	0.04993409105368886	positive	C vs B
RAB41___139893_CTTGTCTAAGACCATGTACT	RAB41	-10.687521278485873	16.432051517319323	8.469121623572894e-4	0.04993409105368886	negative	C vs B
GRIN2C___120277_GGCACCTACTGAATGTCACC	GRIN2C	9.943453081979486	12.15705732624576	8.473655791182987e-4	0.04993409105368886	positive	C vs B
LYZL4___127749_TATCGGAGTACTGGCAGTAC	LYZL4	10.369121371118226	13.185527424270951	8.48132616632602e-4	0.04993968827999368	positive	C vs B
ELTD1___114973_ACTTCTTGTAGCAAAGCCAC	ELTD1	9.782411061146629	11.603781851249932	8.508054771993835e-4	0.05004909085211663	positive	C vs B
NLRP5___132080_GAAGCAACGATGACTGACCA	NLRP5	9.823996652981135	11.596810365838596	8.513376688836537e-4	0.05004909085211663	positive	C vs B
OR10G4___33493_CCTCAGATAAATGACAACAC	OR10G4	-10.765545127414445	17.744988268163056	8.538855666657282e-4	0.05015919571016885	negative	C vs B
HERC3___121132_CAAGCAATGCCAGTTGCCAC	HERC3	10.544324068872902	14.900568776017153	8.546724344271735e-4	0.05016576139798486	positive	C vs B
_multiple2___7621_GCAACTAGTTCCTGAATATA	_multiple2_7621	-10.643929774775764	15.81600122553307	8.560043770620127e-4	0.05020428512636236	negative	C vs B
SMCO2___45664_TGCAGAGATGTAGACGCTTG	SMCO2	10.43831326388603	14.14803457366755	8.572569600262851e-4	0.05023809735220285	positive	C vs B
FAM149B1___116132_TCCACTTCAGCTGTGCCAAT	FAM149B1	9.077806674448206	9.80090295172834	8.581738119216908e-4	0.0502521968401016	positive	C vs B
ATRAID___103810_ATAAGAGGTGATAGTATTCC	ATRAID	-10.444522636757256	13.393039931077164	8.607622041905808e-4	0.05030281715332171	negative	C vs B
ARSK___3155_AGCAGCCAAAGCGCCCAATG	ARSK	9.381338865819108	9.50062772960551	8.616112595793238e-4	0.05030281715332171	positive	C vs B
RMND1___141327_ATCTATTCAGTCAATTCCTG	RMND1	10.277624924795584	13.15214167880508	8.629191302069218e-4	0.05030281715332171	positive	C vs B
SLC25A36___44721_CTCGGTTACAGCTTGATGCA	SLC25A36	-9.556983573827049	10.861015813770347	8.63311534475991e-4	0.05030281715332171	negative	C vs B
CD300A___8333_CCCTTACCTGCTTGGGGTTC	CD300A	-10.175959450409652	12.901433168741804	8.634753417157821e-4	0.05030281715332171	negative	C vs B
TRMT10B___151598_CTCAAATCGATACATAGTCT	TRMT10B	-9.966909199646189	12.569137345612289	8.641665344892378e-4	0.05030281715332171	negative	C vs B
NDFIP2___131353_TCAATGGACAGTATTGGCTT	NDFIP2	9.40334588615808	9.57552633034425	8.647662399452667e-4	0.05030281715332171	positive	C vs B
AQP6___2601_GTCCGGAACAGTGTCTCAAC	AQP6	-9.884369205770367	12.120466953768858	8.651550477838895e-4	0.05030281715332171	negative	C vs B
CYTH4___112231_ATTGCACGGTTCCTGTATAA	CYTH4	10.071556570183247	12.869713425334783	8.657092997951672e-4	0.05030281715332171	positive	C vs B
GNG10___119481_CTGTATGCAGAATGCCTGCA	GNG10	-10.816986415104912	19.885189072433977	8.65807683310211e-4	0.05030281715332171	negative	C vs B
SOX5___46266_AAACTGCCCTTGCGCCGTTC	SOX5	10.748062020273457	17.396676763900363	8.68773897332321e-4	0.05039739699164614	positive	C vs B
KRT71___25524_GGATGCTGCTTACGCCAATA	KRT71	10.192936574448124	12.69095821595605	8.69572045507776e-4	0.05039739699164614	positive	C vs B
RFK___40922_CCAACCATAGTAAATACCAG	RFK	-9.517358730177584	10.77189407912948	8.723640725833126e-4	0.05039739699164614	negative	C vs B
ZNF384___155827_GTGGATCTGCATCTCCGACT	ZNF384	10.11105482817798	13.136490234640728	8.724278885773278e-4	0.05039739699164614	positive	C vs B
BLZF1___4582_CGTCAAAACCGTGATGCACA	BLZF1	-10.273536487482252	12.851178753889505	8.753522346220253e-4	0.05039739699164614	negative	C vs B
KHK___24575_GTACCAGGGCCGGAACGCAT	KHK	9.345609772192372	9.456807436567775	8.761661893815883e-4	0.05039739699164614	positive	C vs B
GPRIN3___20146_ATGCCGAAGGTTCGCTAGTG	GPRIN3	10.164620905085018	11.2581585379221	8.763127326325591e-4	0.05039739699164614	positive	C vs B
MYO1B___130782_CACATCCTACCTTCCAGGAC	MYO1B	-10.518340199376429	14.594364979350852	8.76795390187118e-4	0.05039739699164614	negative	C vs B
TCAP___148633_CGCCACCAAGGAGGAGCGTG	TCAP	10.624828635762777	16.293571828344998	8.769454252965719e-4	0.05039739699164614	positive	C vs B
RNF44___41687_CCCGTCGTACCGCTTTAACC	RNF44	-10.5308968428051	13.859143884177191	8.797639050005212e-4	0.05039739699164614	negative	C vs B
ARL16___2948_TGCCACGATGTCAGTAAGAT	ARL16	-10.435597970799789	13.927352234707268	8.802625809432616e-4	0.05039739699164614	negative	C vs B
ATR___103808_TTCTGTGTCAATTCATTGAC	ATR	9.926850990919831	12.529969899103708	8.803028946287842e-4	0.05039739699164614	positive	C vs B
CD8B___108468_AACTCACCCTTCTGGGTCTC	CD8B	-10.714192579882852	15.806751282447182	8.81463883765272e-4	0.05039739699164614	negative	C vs B
FUT4___18193_GTCGCCAACCCCGTCGCGAC	FUT4	10.530676629054716	15.400198825299013	8.818095052049756e-4	0.05039739699164614	positive	C vs B
SASS6___142714_AGTCTACCAGAAGACCTTGC	SASS6	-10.392163473555522	13.566954488849213	8.819366680257732e-4	0.05039739699164614	negative	C vs B
CACTIN___106948_CGCACCGCAGCTTGGCCTGC	CACTIN	10.72366707831514	17.83008379193845	8.8276211468227e-4	0.05039739699164614	positive	C vs B
CTNNA1___11637_ATGTTTATAGGTTGCCAACT	CTNNA1	10.68793854489062	16.928627324362676	8.842079588873725e-4	0.05039739699164614	positive	C vs B
ZNF561___156179_TGGACTTCACCCCAGAGGAG	ZNF561	-9.978389943277676	11.51352208502218	8.843364028715153e-4	0.05039739699164614	negative	C vs B
RUVBL1___142420_GCCTCCCACAGCCACGTGAA	RUVBL1	9.290413317987014	10.720166984761567	8.844457543801132e-4	0.05039739699164614	positive	C vs B
ENO4___15149_TACCAGGTGCCCGTAGACGT	ENO4	-10.2195776431576	12.646236072523523	8.863271781061624e-4	0.05039739699164614	negative	C vs B
NEDD4L___31606_TCCAGACACTGAACCCAAAA	NEDD4L	-9.98959379702325	12.094386633799749	8.865232602572428e-4	0.05039739699164614	negative	C vs B
LIX1___26643_GTGAGTTACGTGACCCTCCC	LIX1	-10.11013792662426	12.488213306074014	8.905835271523349e-4	0.05039739699164614	negative	C vs B
SLC35E2B___44991_TTGTGCTGATACAAACAGCA	SLC35E2B	-10.534613353417187	15.336355937556483	8.906162136978514e-4	0.05039739699164614	negative	C vs B
MAGEB4___27949_GGGTCCGCTGGCGTTTCTCA	MAGEB4	10.302604821970426	13.904227327810675	8.929070466888911e-4	0.05039739699164614	positive	C vs B
TP53I11___51061_AGAGAGCGTTCCACATGATC	TP53I11	-9.345870184309774	9.51843799072276	8.935739691043989e-4	0.05039739699164614	negative	C vs B
ARRDC4___103120_GATGGAAGTTGAAAGCGAAA	ARRDC4	-10.61928871173346	16.105218615428374	8.939705684149266e-4	0.05039739699164614	negative	C vs B
hsa-mir-4454___60221_TGTTTGGTGGTCTCTTCACA	hsa-mir-4454	-9.308915079306123	9.422163306151392	8.942764883529431e-4	0.05039739699164614	negative	C vs B
PCP4L1___35665_AACATCCCCAGCAACCAACC	PCP4L1	-10.31698135342718	13.920840865520438	8.944944861797654e-4	0.05039739699164614	negative	C vs B
SRD5A3___146889_ATTCCTATAGCCTACATAAC	SRD5A3	-9.877180406040477	12.06267689634474	8.945514247251695e-4	0.05039739699164614	negative	C vs B
EGFL6___114602_ATGTAAGTTTGGTGAGTGCG	EGFL6	-9.75007076258682	11.499454648205855	8.960830316241281e-4	0.05039739699164614	negative	C vs B
TARDBP___48336_TATGTTGTCAACTATCCAAA	TARDBP	-9.30699477356487	9.425934747931116	8.972855112775398e-4	0.05039739699164614	negative	C vs B
RAB7L1___139930_CTATCTCGTAGTCAGACCAC	RAB7L1	-10.184737063050829	12.486668568401877	8.978657064168679e-4	0.05039739699164614	negative	C vs B
BCAM___4232_GTTGCGATACCACGTGATCT	BCAM	10.431654066356922	14.720136824885625	8.988853542284999e-4	0.05039739699164614	positive	C vs B
LIX1L___26645_AGAGCATTGTCGTTCCCTCA	LIX1L	9.567784645424476	10.703317381193974	8.995658139676531e-4	0.05039739699164614	positive	C vs B
MRGPRX1___29847_AGTCTGCTGCGGCCAAGTTG	MRGPRX1	9.75794406972392	11.527661463946616	8.995724090893373e-4	0.05039739699164614	positive	C vs B
VIMP___153594_TGCGCAAGTTGAAAAGCATA	VIMP	-10.519133089884502	15.486074637480344	9.000090988201394e-4	0.05039739699164614	negative	C vs B
KRTAP24-1___25726_GCAGGTTGGTGCTTCACCGT	KRTAP24-1	-9.29174705035518	9.396522269050962	9.002028597425353e-4	0.05039739699164614	negative	C vs B
PI4KA___36498_TGCTGTCTGATGTGGCCTAT	PI4KA	10.429631597883448	13.889680483148291	9.00373459111901e-4	0.05039739699164614	positive	C vs B
TMEM184C___50117_TCCAGCAATAAACCAAGCCT	TMEM184C	10.296802144180518	13.943629840235737	9.00836113591632e-4	0.05039739699164614	positive	C vs B
FCGR2B___117169_TGTCTTACAGCTCCTGTTGC	FCGR2B	-10.14626398309966	12.468942285137738	9.009040161245262e-4	0.05039739699164614	negative	C vs B
PCDHB6___135458_CTCACCCGCAATCGCAGCGA	PCDHB6	10.421304341709911	13.891895991120096	9.010812689329016e-4	0.05039739699164614	positive	C vs B
TWF2___52373_GCGGCTGAAGATGCTGTACG	TWF2	10.602712203496106	17.055919547171243	9.014074925329742e-4	0.05039739699164614	positive	C vs B
NonTargetingControlGuideForHuman_0470___64853_GCCAGGGTATGGGCATCTCG	NonTargetingControlGuideForHuman_0470	-10.383638105085527	14.43042944514014	9.022215294237116e-4	0.05039739699164614	negative	C vs B
CCDC82___7884_AGCGATGCAGTCCACAAGCC	CCDC82	9.649841718499829	10.770822583399289	9.02297423478336e-4	0.05039739699164614	positive	C vs B
RNF185___141540_ACACAGGGATTTCAAGGATT	RNF185	10.180375463598573	12.957130235128943	9.02592846875574e-4	0.05039739699164614	positive	C vs B
hsa-mir-548ag-2___61880_CGTGTATTAGGTCGCTGCAA	hsa-mir-548ag-2	-9.2909863229291485	9.405271590405745	9.028190087518092e-4	0.05039739699164614	negative	C vs B
AATF___87_GTCTACTCACCAGACGATCC	AATF	9.350500840938052	9.5655066095268	9.031510273168864e-4	0.05039739699164614	positive	C vs B
GRHL1___120220_GTTGATGACCTTCTCTCTCT	GRHL1	10.552625732741644	15.589385416924024	9.03333371981106e-4	0.05039739699164614	positive	C vs B
UQCRH___153058_TCAAGTTGTTAAAGAGTTTG	UQCRH	-10.236482723769152	12.870371828781517	9.036884169904872e-4	0.05039739699164614	negative	C vs B
NCOA1___31334_CGTCTACAGCATACTGCACG	NCOA1	10.149243222717596	13.096084722415265	9.047056708952648e-4	0.05039739699164614	positive	C vs B
TAS2R7___48425_AAAAGGGGAGCAGCGTTGCC	TAS2R7	10.33114457584164	12.108081042460991	9.057636480414128e-4	0.05039739699164614	positive	C vs B
TTLL6___52209_TCCAAAAGAAACCGTCGCGC	TTLL6	-9.285925344284394	9.407169733629264	9.073137938314148e-4	0.05039739699164614	negative	C vs B
GNA12___119412_TACTCACCAGCTGGCCGATC	GNA12	-10.456356602316951	14.702235515962936	9.080501690370552e-4	0.05039739699164614	negative	C vs B
CLDN22___9883_GTGTTTGTGCCACTGCGTAG	CLDN22	10.58230234233344	14.954649107129836	9.088245093765774e-4	0.05039739699164614	positive	C vs B
TRIM72___51603_CGGGCGCGTCGAACAGCTGC	TRIM72	10.124938104694891	12.571810749442864	9.097255549921296e-4	0.05039739699164614	positive	C vs B
HDX___121035_GACAATGGCATGACCAGCCT	HDX	-10.549176711535866	15.664878603850717	9.126241462894672e-4	0.05039739699164614	negative	C vs B
ZDHHC24___55112_CAGCATCCGTGGCGTGATGC	ZDHHC24	-10.454858602146873	14.386881454105744	9.130621584669506e-4	0.05039739699164614	negative	C vs B
OR5V1___134319_GCAGCCACCAATTTCCTCTT	OR5V1	9.95683200911595	12.493828336207324	9.134866857854402e-4	0.05039739699164614	positive	C vs B
APOH___2523_TTCAAAAGTCGTATAGCGTA	APOH	-9.982743554249	11.761719585719687	9.142935317223726e-4	0.05039739699164614	negative	C vs B
MRPS18B___130011_CAGCGTCGGAATAAAGTTGT	MRPS18B	-10.459340207221668	15.169990712497686	9.144985104492648e-4	0.05039739699164614	negative	C vs B
PPIL6___37952_GATAATGGAGAGTCGATTTA	PPIL6	-9.402621826164603	9.758454347128046	9.145579131909132e-4	0.05039739699164614	negative	C vs B
CASK___7286_TCCGAAGACCCTACCTCCTC	CASK	-10.67657326328012	17.581453604750912	9.152567288044078e-4	0.05039739699164614	negative	C vs B
hsa-mir-3617___59097_TAGGGTGCTGATGAGACATA	hsa-mir-3617	-9.801605663060394	12.069166525175769	9.168061076106838e-4	0.05039739699164614	negative	C vs B
SPRYD3___46850_GCCGGCGCCAATTCAGAAAC	SPRYD3	-9.26743934365696	9.392111734581531	9.187464149610556e-4	0.05039739699164614	negative	C vs B
BAD___104068_GCCCAAGTTCCGATCCCACC	BAD	-9.497757306398396	10.657497131636148	9.189208832854132e-4	0.05039739699164614	negative	C vs B
ACHE___438_GGCTCAGCAGTACGTTAGTC	ACHE	-9.410549845055607	10.667834888698836	9.191175352125428e-4	0.05039739699164614	negative	C vs B
ASUN___3386_ATGGCAGCATTAGCCGCTGT	ASUN	-10.59121920918956	16.33366525874758	9.19555057105953e-4	0.05039739699164614	negative	C vs B
TRIM46___151449_CTGTACCCACAACGTGTGCC	TRIM46	9.834501538008382	12.443376366779107	9.196188364130212e-4	0.05039739699164614	positive	C vs B
CRYGB___11273_AGCGGCTGAAATAGGGTTGT	CRYGB	10.34990765378644	13.924061462552643	9.21673161766578e-4	0.05039739699164614	positive	C vs B
RGPD2___140978_ACCCAGAAATCTGTGAGCTC	RGPD2	-10.347082221769558	14.144064517796805	9.22260116161698e-4	0.05039739699164614	negative	C vs B
SLC12A6___144319_AATAATTCCAATTATGAAGA	SLC12A6	10.685377309512466	18.356691841603546	9.227307079558332e-4	0.05039739699164614	positive	C vs B
NonTargetingControlGuideForHuman_0839___65222_AAGGCAATTTACTGGATCCT	NonTargetingControlGuideForHuman_0839	10.671587297121503	17.668859291857927	9.248567731132874e-4	0.05039739699164614	positive	C vs B
SPR___46786_CCTTAGCGCCCGCAACGACG	SPR	10.641366193465185	16.673554646112787	9.253085210964032e-4	0.05039739699164614	positive	C vs B
PAM___135035_TCCTTACCAGTAACTTCCAG	PAM	-9.98111766678051	11.70277964374892	9.260575947316772e-4	0.05039739699164614	negative	C vs B
LYSMD2___127726_AACTTCCCTCTATCACAGTT	LYSMD2	-9.27962368288458	9.45151228061432	9.264400593978132e-4	0.05039739699164614	negative	C vs B
SH3BP1___43924_TTGTGGGCTGCCCGCTTGGC	SH3BP1	10.061741593577985	13.304169139680418	9.274622379970238e-4	0.05039739699164614	positive	C vs B
CCNY___8133_TGAATGTGCCATCGTCACCC	CCNY	9.489578112739313	11.447773831243069	9.276058417377216e-4	0.05039739699164614	positive	C vs B
FAM86C1___16779_GTAAGGGCCATGTAGAATTG	FAM86C1	10.53585649490039	15.08085421334462	9.284841249983252e-4	0.05039739699164614	positive	C vs B
HOMER2___121839_CCCCAAACCAAACACTGTGT	HOMER2	9.255111631679547	9.391948364307996	9.289232815950964e-4	0.05039739699164614	positive	C vs B
PAPOLB___35140_GTGCGTTGCACCAAGTCATG	PAPOLB	-9.248807810445935	9.379961940533128	9.29374608809654e-4	0.05039739699164614	negative	C vs B
HIST1H4F___121473_AGTGCTGCGTGACAACATAC	HIST1H4F	-10.648397119882764	14.471206851354522	9.29501342658435e-4	0.05039739699164614	negative	C vs B
UBE2QL1___52651_GGCTGCGAACTGGCGCATGA	UBE2QL1	-10.359780125596313	14.483926317882077	9.295417071411578e-4	0.05039739699164614	negative	C vs B
GPN2___19827_TCCCATTGCGGCAGACATCA	GPN2	9.218578757004346	10.639411682700745	9.298533852115244e-4	0.05039739699164614	positive	C vs B
LMBR1___26669_TGACAACGATGCCGCAAGCA	LMBR1	10.347437870688651	14.470115023485542	9.298707133791216e-4	0.05039739699164614	positive	C vs B
KCNN3___124326_CTACCTGGACTTCACGTGTG	KCNN3	-10.627149029137057	17.38172851224311	9.302713813815304e-4	0.05039739699164614	negative	C vs B
KLK10___125198_CCCTTCAGTGAAGTACAACA	KLK10	10.580811400892946	15.640469673179108	9.321469740815996e-4	0.05039739699164614	positive	C vs B
hsa-mir-6893___63757_CCTGCTGCCTTCACCTGCCA	hsa-mir-6893	-9.45407539041196	9.977110386325135	9.323954014504128e-4	0.05039739699164614	negative	C vs B
SCYL3___143038_AACAGACATTATTGTGTGTT	SCYL3	-10.374571865642748	14.614491091466109	9.3326978133402e-4	0.05039739699164614	negative	C vs B
SLC25A12___144589_TTCCTGAAGGCGCTTGACTT	SLC25A12	-9.684766076698931	11.793486552819108	9.335949623248618e-4	0.05039739699164614	negative	C vs B
BTG4___104946_AGAAGCATCCTAAGTGTTAC	BTG4	-9.325624307492898	10.637115992410228	9.339570733178436e-4	0.05039739699164614	negative	C vs B
TTC19___152000_CAGCGCTCGCCTGGTTCTCG	TTC19	10.352667517818109	14.46225913722154	9.3429398336558e-4	0.05039739699164614	positive	C vs B
G6PC___18306_GTATCCAAAACCCACCAGTA	G6PC	9.728827726385417	11.410316421100632	9.346737954459822e-4	0.05039739699164614	positive	C vs B
NOSIP___32334_CCCGGCTCAGTCGAATGTTC	NOSIP	-9.349149406705688	9.677460972537505	9.347892454580742e-4	0.05039739699164614	negative	C vs B
GBE1___118695_CGATTCTATAACAATAGCTG	GBE1	9.784984554218784	12.048797173796368	9.348749202705876e-4	0.05039739699164614	positive	C vs B
AKTIP___101516_CTGCAAGAAGAGAGTATTCC	AKTIP	9.69987092988108	10.856437864847324	9.41773690119652e-4	0.05039739699164614	positive	C vs B
RARA___40272_TATATCCACTAACTGGAAGC	RARA	-9.880910836040249	12.404489990204896	9.422723733249416e-4	0.05039739699164614	negative	C vs B
OR2T8___33893_ATAGTCTTATTCACGACTTA	OR2T8	-10.396148229887416	14.590164266252772	9.437044508254372e-4	0.05039739699164614	negative	C vs B
NT5C___32799_GCGAGCAGTACCGCGCCCTG	NT5C	-10.437434290713956	14.225432613036585	9.437695590478145e-4	0.05039739699164614	negative	C vs B
OR4A16___33926_CTCATTTGGGTGACTACTAT	OR4A16	10.53624006428944	15.709956277630916	9.439613110674656e-4	0.05039739699164614	positive	C vs B
ZNF98___56913_GTGTAGTAAGTTGTGATGAT	ZNF98	-9.214489139561968	9.33226214606965	9.441667605232022e-4	0.05039739699164614	negative	C vs B
ATP2B4___3623_CTCTCGGCCATCGAGTTGGC	ATP2B4	-9.275482569672988	9.498263083365742	9.443903348842062e-4	0.05039739699164614	negative	C vs B
PPFIA3___37879_CCGTGAGCATCGTGACCATG	PPFIA3	-9.783145978516838	11.6826072111905	9.450132414030004e-4	0.05039739699164614	negative	C vs B
ST14___147167_GCCAGTCAACAACGTCAAGA	ST14	9.899780632515547	11.990339581904196	9.45054041552127e-4	0.05039739699164614	positive	C vs B
RBL2___140420_TAAAAAGCACCCAACAAAAA	RBL2	-10.68693406502625	19.490838806061905	9.455538878965394e-4	0.05039739699164614	negative	C vs B
TM6SF1___49709_GCAGATCATGTGCCCATATG	TM6SF1	-10.159918420539094	13.002014937533255	9.45856625496966e-4	0.05039739699164614	negative	C vs B
SNRNP200___145886_CTCCCGAGTCTCTTTAGTTT	SNRNP200	10.459094205519508	14.968525088715165	9.467434560347418e-4	0.05039739699164614	positive	C vs B
HSPBAP1___22326_ATGGTCCAGAAATACTAGAC	HSPBAP1	10.42082350221027	15.40977539607507	9.469517702084252e-4	0.05039739699164614	positive	C vs B
SLC24A1___44614_CCTGTTTGCAGCCGGGCGAT	SLC24A1	9.20943205025802	9.328769553019749	9.474096589197808e-4	0.05039739699164614	positive	C vs B
FDPS___117233_GCAATAGCATCTCCTATCTC	FDPS	9.96226299681238	12.393448987271062	9.480382085800198e-4	0.05039739699164614	positive	C vs B
METTL3___128966_CACTGGGCTGTCACTACGGA	METTL3	8.79660340738005	9.345200147798474	9.482591025760992e-4	0.05039739699164614	positive	C vs B
SLC43A1___45149_CCTAACGTTCACTTCACTCA	SLC43A1	-10.331068824502012	14.443926352626775	9.485427591350428e-4	0.05039739699164614	negative	C vs B
SLIT3___45511_CTCACAGGCGCTCAGCGTTG	SLIT3	9.952884303024115	11.405495328889296	9.492911034204496e-4	0.05039739699164614	positive	C vs B
IER5L___122552_TACCCTACCCCTTCGGACTT	IER5L	-10.743645095193036	14.403198049010635	9.500861660622144e-4	0.05039739699164614	negative	C vs B
RPP38___141984_AACGACGTCTTCACAACCAG	RPP38	-9.464712968337434	10.684950526322982	9.510672356037238e-4	0.05039739699164614	negative	C vs B
hsa-mir-6832___63506_AAAAAGGGTCAGCATCTGCC	hsa-mir-6832	10.585035197121243	18.36002505791786	9.518901072739134e-4	0.05039739699164614	positive	C vs B
PID1___136482_ACCTGATGTTAGAAGAGTCG	PID1	-9.220121124186374	9.378381429070052	9.522153592306598e-4	0.05039739699164614	negative	C vs B
ACSL3___100556_TAACATACCCATGCTGGCCT	ACSL3	10.591862871935026	17.35421509515324	9.52785773247535e-4	0.05039739699164614	positive	C vs B
EXOSC1___15769_AGCGGCACCTACACCCGCCA	EXOSC1	9.981939085571362	12.716971714334084	9.528743375402735e-4	0.05039739699164614	positive	C vs B
TNFSF12-TNFSF13___150742_TTTACAGTTCATCCACGACC	TNFSF12-TNFSF13	-10.132427741889614	12.71091232453131	9.528901306558066e-4	0.05039739699164614	negative	C vs B
STX19___147576_TGTAGGTGTCTCTCAGCTAC	STX19	-10.165978143118192	13.083342230978332	9.532001921632728e-4	0.05039739699164614	negative	C vs B
LCLAT1___126119_TGAGGTAGCTATATCGCATC	LCLAT1	10.529182447402343	16.724161992074475	9.533239177386062e-4	0.05039739699164614	positive	C vs B
HSF2___122194_ATTATTGTGCTTGAAATATT	HSF2	9.995062393987707	12.71443403527774	9.534740106784304e-4	0.05039739699164614	positive	C vs B
NRXN1___132689_GCAAGAAGATTATACCATGC	NRXN1	-9.842633915575538	11.37973276015804	9.53609912940512e-4	0.05039739699164614	negative	C vs B
MAP4K4___128179_TAGCTTGTTATGGAGTTCTG	MAP4K4	9.827376536622047	12.405092541768724	9.53905793330896e-4	0.05039739699164614	positive	C vs B
LYSMD4___127733_GCAAGCATACCATAGAAATC	LYSMD4	-9.418809365189006	10.594917071731432	9.539974237532898e-4	0.05039739699164614	negative	C vs B
FAM173A___16275_CCGGTCCAGGTGCCCTACGT	FAM173A	10.61853655950758	17.752605756234242	9.540242301913196e-4	0.05039739699164614	positive	C vs B
MYO18B___130772_TTCGTTGACACTGATGAGAG	MYO18B	-9.91088534659249	12.435967151999211	9.540338489110908e-4	0.05039739699164614	negative	C vs B
CLK2___110048_CGAGCACCAGAAGTCATCCT	CLK2	-9.975139899452108	12.459776508937049	9.542469629149378e-4	0.05039739699164614	negative	C vs B
DUSP18___14150_GGTAGTGAACACCTTGTATG	DUSP18	-10.332601397441916	13.448208635281327	9.570465543221236e-4	0.05049690525713548	negative	C vs B
SLC46A3___145136_GTTACTATGTCATGTAGTGA	SLC46A3	9.99019278368119	12.404866043779192	9.577696816970848e-4	0.05049690525713548	positive	C vs B
CKLF___109761_CATGCTCATCGTATCTGTGT	CKLF	-9.245776155171136	9.469658427889463	9.58860501135578e-4	0.05049690525713548	negative	C vs B
KIF15___124830_CAATGAACAGAGAATCGTCT	KIF15	10.148836797673404	12.874856802128958	9.594085973642088e-4	0.05049690525713548	positive	C vs B
BLOC1S4___4566_GCTGTAGATGCGCCGCATCT	BLOC1S4	9.687627226305317	11.222380138277526	9.5952886222497e-4	0.05049690525713548	positive	C vs B
LDLRAD2___126207_CGCCCTGACTGCAACTGCTT	LDLRAD2	10.24145537170882	12.488844904193876	9.606409445807516e-4	0.05051965176988752	positive	C vs B
PKM___36830_ATCACTGCCTTCAGCCCGAG	PKM	-9.182727924319332	9.303126128873863	9.613955439843524e-4	0.05052357954592167	negative	C vs B
MINK1___29277_ACTGTATCGCCTATATCTGC	MINK1	9.840921414733971	11.94617429224641	9.630083926427434e-4	0.05057257289674178	positive	C vs B
HOXB1___121896_CCAGTCGACATGCACCTCCC	HOXB1	10.410462711934631	15.328299679894505	9.637658536252084e-4	0.05057660792163532	positive	C vs B
hsa-mir-5689___62273_GGGTGAGTATCTAGGACTAC	hsa-mir-5689	8.554477787293067	9.357803456550934	9.655033313493624e-4	0.05060799271544515	positive	C vs B
RAPH1___140215_TCTGAGATGTTCCAGCAAGC	RAPH1	-9.412367665805624	10.576648239318446	9.6605005629366e-4	0.05060799271544515	negative	C vs B
FCGR2B___17191_CAATCCCACTAATCCTGATG	FCGR2B	-10.498003112906185	15.669449091488438	9.67328417446e-4	0.05060799271544515	negative	C vs B
RPS3A___42139_TTCTCACTTACATTCAAACT	RPS3A	9.748098637013516	11.38763382729927	9.675316274417844e-4	0.05060799271544515	positive	C vs B
ARHGEF1___102801_CTCAGCCCCGATGATGCTGA	ARHGEF1	9.096021668937874	10.605136632807554	9.681533523254982e-4	0.05060799271544515	positive	C vs B
MYC___30663_AACGTTGAGGGGCATCGTCG	MYC	10.50092601811352	16.398227835920736	9.684501963606428e-4	0.05060799271544515	positive	C vs B
ERO1L___15517_CTCGCAGATTTAATTCCATC	ERO1L	10.492367900988285	16.17114476681294	9.71775985118486e-4	0.05074610096849584	positive	C vs B
PTPN11___39434_GTTACTGACCTTTCAGAGGT	PTPN11	-10.167964360949563	13.772440697341692	9.72875588728796e-4	0.0507573445474306	negative	C vs B
FAM214A___16476_TTCCACGAAATATTCTCTAC	FAM214A	-10.28214989640864	14.403256972234452	9.733574126968282e-4	0.0507573445474306	negative	C vs B
PCDHB5___135456_ATCGCCTTGGAATAGAGCAT	PCDHB5	-10.623025029463353	18.790647652183033	9.749631767188534e-4	0.0508054268575044	negative	C vs B
GPA33___19717_CAAGTCACGTGTCCGCCTGT	GPA33	9.970121736389768	13.219828567163152	9.759163354203758e-4	0.05081945828223735	positive	C vs B
UQCRH___53121_CCTTACCTCCTCAGGATCTC	UQCRH	10.29605154175158	14.392227758486026	9.77750124962493e-4	0.05087929554330384	positive	C vs B
GPSM1___20156_CAGCCTCGTCGAAGCGCCCC	GPSM1	-9.155326514727909	9.288364334735368	9.79595184515044e-4	0.05092852318274932	negative	C vs B
CCDC59___107802_TCCATTTGTACATTCAAGTT	CCDC59	10.62526529526791	19.32688476978426	9.80811084017321e-4	0.05092852318274932	positive	C vs B
TSLP___151813_GACCTGATTACATATATGAG	TSLP	10.118306350320154	13.5301464742676	9.81156647746592e-4	0.05092852318274932	positive	C vs B
FUT7___18203_GAAATTCTGGCGCAACGCAC	FUT7	-10.112257405408132	12.9446073577246	9.814375808811454e-4	0.05092852318274932	negative	C vs B
PTGER2___39315_CTGGAGCGCTACCTCTCGAT	PTGER2	10.287736976302783	14.67689541874518	9.82304592890929e-4	0.05093794277259738	positive	C vs B
RBM8A___40584_ACATTCATCTCAACCTCGAC	RBM8A	-9.334776879893944	10.70207166262092	9.8735553449206e-4	0.05108214859120892	negative	C vs B
ATP6V1C2___103740_ATCTGTCTAGGTGGGGACCT	ATP6V1C2	-9.372250885913376	11.354219385287834	9.884039330780646e-4	0.05108214859120892	negative	C vs B
GIGYF2___19067_GTACCAGAGCCAATGGTGGA	GIGYF2	-10.36212442568335	13.931120404170796	9.890946757486136e-4	0.05108214859120892	negative	C vs B
PSAPL1___138954_ACTACTTGAGTCAAACGGGC	PSAPL1	10.41042552293329	15.50027359904591	9.8978937490295e-4	0.05108214859120892	positive	C vs B
TRIM45___151446_CCGCAGGAGAAATCATGGGC	TRIM45	-10.34331468672889	14.783398104298444	9.899124987225586e-4	0.05108214859120892	negative	C vs B
PDZRN4___36000_CAGTGCGACTACCGCGCCCG	PDZRN4	10.352467125962235	14.821597306540744	9.903550672004497e-4	0.05108214859120892	positive	C vs B
VPS51___153737_CAAGTGCACGAGTTCTTCGT	VPS51	9.720665150347438	12.315465582741874	9.90518982686345e-4	0.05108214859120892	positive	C vs B
CD163L1___8245_GGACCGTATGCCACCATAAG	CD163L1	-9.495898685711612	10.36706999999543	9.90858979922332e-4	0.05108214859120892	negative	C vs B
ISLR___123636_CATCGTGTGGCTCAAGACAT	ISLR	9.568364748998674	11.742566885914338	9.918289708712629e-4	0.05108214859120892	positive	C vs B
LDHC___126194_TCATTATAGCCACATTACGT	LDHC	-9.257154505703166	9.611197186351063	9.9308495654962e-4	0.05108214859120892	negative	C vs B
hsa-mir-6501___62854_GTGATGGCACAGGAGTTGCC	hsa-mir-6501	-10.371077706918392	14.574453479066625	9.952431947444253e-4	0.05108214859120892	negative	C vs B
FBXO33___17075_GCCGCCGAGAACTATCTGAG	FBXO33	10.06899040043299	13.158463770168456	9.95447839697678e-4	0.05108214859120892	positive	C vs B
CEP164___109105_GTATCCACAAGACCTCGTAA	CEP164	10.37710414265704	15.279547245213402	9.966000585195484e-4	0.05108214859120892	positive	C vs B
C1orf122___5759_CAGCCGGCTGTCTCCGCCAG	C1orf122	10.432599643372818	16.084238095408743	9.97096175738494e-4	0.05108214859120892	positive	C vs B
hsa-mir-525___61788_TAAGAGAAAGTGCATCCCTC	hsa-mir-525	10.602422199908272	19.050030689762604	9.973454336744975e-4	0.05108214859120892	positive	C vs B
hsa-mir-5684___62256_ACCATCTCACTCTGTTGCTC	hsa-mir-5684	10.383317483036569	15.034777652185763	9.974943333015502e-4	0.05108214859120892	positive	C vs B
CDR2L___108862_GGAGACCATTGAGCGCCTCC	CDR2L	-10.516882568851118	16.829214104631653	9.975177741996964e-4	0.05108214859120892	negative	C vs B
C3orf38___6243_CCAAACAAGTGTTTCCTCGA	C3orf38	-9.357608758670818	10.522922419509223	9.979270365670309e-4	0.05108214859120892	negative	C vs B
COPZ2___10739_GGGCTCATCCTACGAGAATG	COPZ2	10.308068158145936	14.729129668434464	9.981466545699088e-4	0.05108214859120892	positive	C vs B
KDM4D___24514_CCACGCCGATCTGCAGTTAG	KDM4D	10.378274401103685	13.39665407206801	9.991270894338575e-4	0.05108883268675373	positive	C vs B
BHMT2___104486_GGGTGTTCTATCACTGCCTC	BHMT2	10.465472197488324	16.46802687144709	9.996522995402968e-4	0.05108883268675373	positive	C vs B
CPNE2___110946_GCTGCTGAATGACAAGCCTG	CPNE2	9.98182096133204	12.92729014602006	0.00100045578079359	0.05109475506184958	positive	C vs B
METTL2B___128962_CTGGACCAGTTCTATAGCTG	METTL2B	-9.34944075609482	10.514663723192164	0.00100326024715301	0.05117626506378606	negative	C vs B
CCL8___8043_CACCAACATCCAATGTCCCA	CCL8	9.84804087839908	12.727461655385577	0.00100381338155865	0.05117626506378606	positive	C vs B
SLC38A7___145027_AACTTGCGGTCTGTGTACCA	SLC38A7	-9.138147592529354	9.319096792431104	0.00100411786544025	0.05117626506378606	negative	C vs B
UCHL3___52804_AGAAGTAAGACTGCACAGAC	UCHL3	-9.280994061812969	10.602270761244672	0.00100657903325146	0.05123228123132067	negative	C vs B
DDX23___12674_ACAAGGACCGTAAACGATCC	DDX23	-9.74742804531395	11.290639430799782	0.00100659584434897	0.05123228123132067	negative	C vs B
RTN3___42405_GAGGTCGAAAATAGAGATAC	RTN3	-9.104603840585494	9.239563340997153	0.00100933549533707	0.05123559915026206	negative	C vs B
CLEC12B___9932_CCTAGTGAAGATAGACAGTT	CLEC12B	-10.139686714863243	12.900703413780931	0.00100943021252657	0.05123559915026206	negative	C vs B
RASA3___140251_GACTTCTTGCTGTAGCTACA	RASA3	9.1681895463471	9.409235044873752	0.00100988742065872	0.05123559915026206	positive	C vs B
INIP___123282_ATCACTCAAGACTCTGCATT	INIP	-10.031584898780158	12.287950059171877	0.00100998765938689	0.05123559915026206	negative	C vs B
C1orf74___5893_CACTACGAGTATTCACTGCC	C1orf74	9.833530188467948	12.309609136248236	0.00101086437076679	0.05123559915026206	positive	C vs B
_multiple2___112628_CCCTCAGCGCGTGAACGTGA	_multiple2_112628	-10.408148223823328	15.994671963856982	0.00101189707289421	0.05123559915026206	negative	C vs B
B3GNTL1___104005_CGTGTTGCAGCCTCACCCGC	B3GNTL1	-10.145095221101071	14.220324040630018	0.00101224002602041	0.05123559915026206	negative	C vs B
KRTAP19-4___25671_ACCTCTGATATCGTGTCCTC	KRTAP19-4	10.105647354541247	13.59064486641042	0.00101334382726489	0.05123559915026206	positive	C vs B
HTR2C___122345_ATGAATGCACCGCATTCCTC	HTR2C	-9.443727330632113	10.49704984529644	0.00101388638400802	0.05123559915026206	negative	C vs B
FAT2___116893_GAACAAGGATGAACACATCC	FAT2	9.60722282390844	11.848914529190852	0.00101401539689626	0.05123559915026206	positive	C vs B
NRG4___132641_CATAACAAAGCCCCCCATTC	NRG4	-9.663924338143753	12.083891917681932	0.00101531784022016	0.05123559915026206	negative	C vs B
SREBF2___146895_TTACATCAAATACTTGCAGC	SREBF2	-10.255893176689996	14.78110502917678	0.00101708537783267	0.05123559915026206	negative	C vs B
MUC1___130478_AGCATTCTTCTCAGTAGAGC	MUC1	9.417393802736472	10.503885350275624	0.00101740519713352	0.05123559915026206	positive	C vs B
LENEP___126257_CCCCTCCGAGGAAGAAGGGT	LENEP	10.469782794483733	16.14730198867259	0.00101906950313963	0.05123559915026206	positive	C vs B
GRID1___120245_ATGACCTACCTCGTTGATGA	GRID1	-9.999859255508548	12.885029791825003	0.00101994389032671	0.05123559915026206	negative	C vs B
GPR64___120044_ACAAATTGCAGATATTTCTC	GPR64	-9.105941563052571	9.283471465924288	0.00102183908120129	0.05123559915026206	negative	C vs B
ITLN2___23827_TTTACCTGCACTGCACCCAC	ITLN2	-9.119929956978536	9.321429905485957	0.00102216565844791	0.05123559915026206	negative	C vs B
PAK7___135009_GGGCCGCCCGAAACTGTTCA	PAK7	9.661690004566442	12.044387797088834	0.00102307191327863	0.05123559915026206	positive	C vs B
WDFY2___54008_CTGTCCATAGGTCTAGACAA	WDFY2	9.79324295425904	12.594092086625896	0.00102345207784152	0.05123559915026206	positive	C vs B
BMP8A___4619_CGCCCAGCGCGCACAACGTC	BMP8A	10.130155823552837	13.80229762624415	0.00102380811573041	0.05123559915026206	positive	C vs B
NPY2R___32552_TCTCAATCAGCGAATACTCC	NPY2R	10.584598914325754	19.99159196215751	0.0010247565677734	0.05123559915026206	positive	C vs B
ARCN1___2638_AATGACCCGAACTCGGATTG	ARCN1	-10.303437088305335	14.69409906127701	0.00102546350129704	0.05123559915026206	negative	C vs B
ZNF182___55543_TGAACTTTGACTTCCGAGTG	ZNF182	-10.494626901767294	17.104778254352603	0.00102717689145359	0.05123559915026206	negative	C vs B
CBR4___107418_TTAGAATCACCGTATATTAC	CBR4	-10.087843197713903	13.110285493789618	0.00102943124378166	0.05123559915026206	negative	C vs B
HRAS___22074_TGTAGGGGATGCCGTAGCTT	HRAS	-10.249690968104352	14.584436368891106	0.00102970545401844	0.05123559915026206	negative	C vs B
PLD2___136991_TATTCTCCAGCCCGAGATGC	PLD2	9.493672061345896	10.509152953052746	0.00103009810737631	0.05123559915026206	positive	C vs B
ELF1___114870_AGATGGGATTCCTGAAGTGA	ELF1	-10.836731396127345	13.232382622370466	0.00103215858985054	0.05123559915026206	negative	C vs B
ACHE___100438_GTTCGACCACTACAGCAAGC	ACHE	10.11364885432421	13.222801875869768	0.00103251188627479	0.05123559915026206	positive	C vs B
FBXO21___117023_AGATACGACTCATAGTCATC	FBXO21	9.372224602284364	11.29139301145012	0.00103412714386741	0.05123559915026206	positive	C vs B
DAW1___12347_ACCAAGATCAAGCAAATCTA	DAW1	-9.10699946589769	9.324110796596706	0.00103574454332008	0.05123559915026206	negative	C vs B
PHF10___136286_TCCTTTAAAAGGAAATATCC	PHF10	-10.025871440894502	13.091632639408294	0.00103673390367275	0.05123559915026206	negative	C vs B
FBXO32___17071_GACCACGTAGTTAAATCTTC	FBXO32	9.559141833424375	11.873409369136974	0.00103721301379378	0.05123559915026206	positive	C vs B
SMARCA5___145555_AATACTCGAATCTATTTGCC	SMARCA5	-9.225825450454524	9.668043790071833	0.00103744093755754	0.05123559915026206	negative	C vs B
MYL12B___30753_ACCATGTTCCTGACCATGTT	MYL12B	-10.258106019798989	14.67396495800776	0.00103746874615876	0.05123559915026206	negative	C vs B
hsa-mir-519e___61729_AAACAGAAAGTGCTCCCTTT	hsa-mir-519e	-10.437668123188963	16.40427460094339	0.00103771448722417	0.05123559915026206	negative	C vs B
UBE2V1___152600_ACGCAAGATGGCAGCCACCA	UBE2V1	-9.511661708905484	11.257606937682407	0.00103787774227604	0.05123559915026206	negative	C vs B
NCOA6___31350_TGTCACACGCACGCTGTTCC	NCOA6	9.479890739232928	11.235997169120118	0.00103794384395224	0.05123559915026206	positive	C vs B
KCNG3___124170_GTCGGCCGAGTAGAAGGTGT	KCNG3	-10.24037761708128	14.583804885846837	0.00103843372786586	0.05123559915026206	negative	C vs B
SLCO1B1___145394_AATTTGATTAATTAAACAAG	SLCO1B1	9.734012253721382	12.574267652023307	0.00103846949096423	0.05123559915026206	positive	C vs B
WDR4___154020_CACTGCAGTCATAGATGAAG	WDR4	9.995929880206145	12.852533147087632	0.0010386067028306	0.05123559915026206	positive	C vs B
BIRC8___104529_ATGTCCCAAAAGTAATGAGC	BIRC8	9.200180532702952	9.590361942062495	0.00103900755766523	0.05123559915026206	positive	C vs B
IRF3___123552_ATCTACGAGTTTGTGAACTC	IRF3	-9.099705023669648	9.320417119351792	0.001039621810748	0.05123559915026206	negative	C vs B
MRPL15___29905_CCTTCGTTAAACCCGTATTT	MRPL15	-10.336405386588195	15.0466421211819	0.00103973681629693	0.05123559915026206	negative	C vs B
TJP3___49576_AGACCGGCCCGGTGGATCCA	TJP3	10.487777540300526	17.589063864189185	0.00103977882107294	0.05123559915026206	positive	C vs B
ZNF517___56145_GAGGTTGGACTTGCGACCGA	ZNF517	-9.231769376583586	10.527637251285867	0.00104040112575439	0.05123559915026206	negative	C vs B
KCNK1___24294_CACCGACACGCCGTAGTTGC	KCNK1	9.566737837536174	11.810435606631351	0.00104065616895079	0.05123559915026206	positive	C vs B
BPIFA1___4709_TCAACAGACTTGCACCGACC	BPIFA1	9.72435288482082	11.817137841992755	0.00104075550135999	0.05123559915026206	positive	C vs B
UBE2D2___152521_CATCCAAATATTAACAGTAA	UBE2D2	-9.688769686127268	11.23674683975726	0.00104091141721835	0.05123559915026206	negative	C vs B
CCKAR___107948_CCGCTTGTTCCGAATCAGCA	CCKAR	10.172292566173777	13.426772834681968	0.00104100023338038	0.05123559915026206	positive	C vs B
UQCR11___53108_GGGTCCCGACGGCCTACACA	UQCR11	8.40354132165828	9.185631690371332	0.00104267646770966	0.05123559915026206	positive	C vs B
ARID4B___102900_AGTTCAGGATGACCACATAA	ARID4B	9.304919156709117	10.464678746178336	0.00104268593562058	0.05123559915026206	positive	C vs B
SOGA3___146103_GCAAGCTTTACAGAATGAAC	SOGA3	10.504308680872231	18.125995895226783	0.00104392118441652	0.05123559915026206	positive	C vs B
RHOV___141158_GCGCTACCGGCCCACTGCGC	RHOV	-9.636917023235664	11.825870972947977	0.00104456612174085	0.05123559915026206	negative	C vs B
hsa-mir-326___58973_TGAATCCGCCTCGGGGCTGG	hsa-mir-326	9.051607600773208	9.202254686275182	0.00104589265020048	0.05123559915026206	positive	C vs B
SMIM14___145675_AATGAGAAGACTGATCAATC	SMIM14	9.068932140654969	9.255798175184248	0.0010460219544939	0.05123559915026206	positive	C vs B
NonTargetingControlGuideForHuman_0671___65054_GTGTAAATCTGTCCAAGTAG	NonTargetingControlGuideForHuman_0671	-9.27062515434486	10.645341766006736	0.00104669444986289	0.05123559915026206	negative	C vs B
TMEM135___149888_TTCAATTTCAGATGCAAACA	TMEM135	10.529878025533366	18.84731206277677	0.00104669497331952	0.05123559915026206	positive	C vs B
_multiple2___36029_CCTGCTTAGGTGACCGGGAC	_multiple2_36029	-9.704201385297733	11.811697241377171	0.00104674234915743	0.05123559915026206	negative	C vs B
C9orf117___106663_CACGGACAAGTTCACATTGC	C9orf117	-10.228883331014073	14.48786439266263	0.00104734117144959	0.05123559915026206	negative	C vs B
hsa-mir-874___64206_GGCCCAGCCAGTCGGTCCCT	hsa-mir-874	9.731135732906353	12.252856962986924	0.00104900883145576	0.05124175014964922	positive	C vs B
RLBP1___41343_CATACTTGTCCCGACTAGAG	RLBP1	-10.354724483147947	15.812535002161964	0.00104917477088261	0.05124175014964922	negative	C vs B
VMAC___53690_GCCTAATGAGCTCGTCCCTC	VMAC	-9.043235102450767	9.19721720307891	0.00104953563804877	0.05124175014964922	negative	C vs B
PRLH___38598_TTGCCCTCCTCCGACCGAAG	PRLH	9.760833813836394	11.731322523677948	0.00105106542980046	0.05125250581390657	positive	C vs B
LOC147646___26889_TCAGGCCCAGCCCCGTCCTT	LOC147646	9.800661493236635	12.244292529750783	0.00105113537876157	0.05125250581390657	positive	C vs B
BBS10___4208_GCTCTAAGTGTAGCGCCTCC	BBS10	9.11287791604422	10.698553944634089	0.00105217574930406	0.05125524565513694	positive	C vs B
_multiple2___36964_TTTGAGAACTAGATACGAAC	_multiple2_36964	10.41392071845866	16.483083103852397	0.00105270551093164	0.05125524565513694	positive	C vs B
PIK3CB___36635_CTTCCCGAGGTACCTCCAAC	PIK3CB	-10.107317649774409	13.8602328044586	0.00105326084478857	0.05125524565513694	negative	C vs B
COMMD7___10673_CTGCTGCATGTCGCCGCCCA	COMMD7	-10.448510697385938	17.233320330288574	0.00105478418046567	0.05129578381297363	negative	C vs B
ZNF532___156112_AGAACTGTCTGCACTACACG	ZNF532	-9.066684804962486	9.28581878416271	0.00105926266808113	0.05141991380339852	negative	C vs B
ZFYVE1___155204_TCACCTTGCAGGTATACACT	ZFYVE1	-9.436550395139207	11.21103185814865	0.00106082835131615	0.05141991380339852	negative	C vs B
INTS6___123396_ATTCATTCATAAACGTTGCA	INTS6	-10.158639244781916	14.048258930231157	0.00106139636169604	0.05141991380339852	negative	C vs B
TMEM161A___50023_CACACTGCTCCTTCGCGCGC	TMEM161A	9.381228809309867	11.230983745014466	0.00106358932330173	0.05141991380339852	positive	C vs B
COX18___10822_CTGCCCCCGTGCTTAAATTC	COX18	10.300601839539755	15.39092440916414	0.00106414798248033	0.05141991380339852	positive	C vs B
MYL2___30756_TCGGGAAATGCTGACCACGC	MYL2	-10.300404155754311	15.32061458930916	0.00106531103032402	0.05141991380339852	negative	C vs B
SNURF___46019_CAGTCCTTCTGCGTTTGACT	SNURF	-9.44696052781017	11.515232006439051	0.00106925024600294	0.05141991380339852	negative	C vs B
DYRK2___114256_GAACGGCGCTGTCCCCACCT	DYRK2	-10.093914422473684	13.817786936016956	0.00106966769081494	0.05141991380339852	negative	C vs B
PBX2___35346_CCCCCCCAGCTATGGACGAA	PBX2	10.121428882637224	13.992489611733731	0.00107021750529636	0.05141991380339852	positive	C vs B
KCNMB2___24344_TCCTGCGCTCATACATGCAG	KCNMB2	10.374847218579072	16.50914547795278	0.0010714409792313	0.05141991380339852	positive	C vs B
LOC402160___26938_GTTGACCACAGCCGCTTCGA	LOC402160	9.893745042811148	12.799411074985937	0.00107160669336816	0.05141991380339852	positive	C vs B
ADAP2___866_GGGGAAACCATCTCGCTCCC	ADAP2	10.310762468079409	14.35569925742054	0.00107334560813132	0.05141991380339852	positive	C vs B
MMP21___29514_GGCCGCGGTCGACATCAAGC	MMP21	-10.206145592208156	14.772330575385634	0.00107459493122194	0.05141991380339852	negative	C vs B
HSPA5___122259_CGCCAAGCAACCAAAGACGC	HSPA5	-10.046685009478184	13.603976085714804	0.00107503401743541	0.05141991380339852	negative	C vs B
BZW2___5016_AGACACACTCTTCGATATCC	BZW2	10.507565702917535	19.557971866122426	0.00107669320483561	0.05141991380339852	positive	C vs B
LRRC10___127208_TGACCGTTGCCAGAACTATG	LRRC10	10.27996978282498	15.72912137067128	0.00108046770860202	0.05141991380339852	positive	C vs B
CXorf38___111908_AGTATACTCCAGAATAGAAC	CXorf38	9.84534708281735	12.505747244635817	0.00108066255023994	0.05141991380339852	positive	C vs B
RBM19___40504_GTGGAGTTCTGCAAGTCATT	RBM19	-10.395074729706376	17.073407387464403	0.00108095803629083	0.05141991380339852	negative	C vs B
POLR1A___137501_AATTGTGCAGAACAACCTCC	POLR1A	8.280868573747053	9.160154199868296	0.00108118266389694	0.05141991380339852	positive	C vs B
WDR65___154084_GATGGATCGATCCAGAGAAC	WDR65	-9.957024940250346	13.0234306173621	0.00108149017744426	0.05141991380339852	negative	C vs B
CREB3L4___111089_GATGTGGGCATGAGCATCAA	CREB3L4	9.016710866352744	9.218495191650586	0.00108239981361312	0.05141991380339852	positive	C vs B
PYY___39713_TCCCCGCGAAGACGCCTCGC	PYY	-10.238209287842192	14.60635880056128	0.00108269966448302	0.05141991380339852	negative	C vs B
RNF207___41612_TGAGGCGGCCGTCGGTCGCG	RNF207	-9.13674479977501	9.552341921087889	0.00108386521342652	0.05141991380339852	negative	C vs B
SMURF1___145791_ATCAGCAGATTAAAAGATAC	SMURF1	-10.347367889824708	15.960055180689151	0.00108442981259498	0.05141991380339852	negative	C vs B
PCP2___35659_CCGAGAGCGGTCGGGTCCTG	PCP2	-10.165899990875063	13.747923255386446	0.00108446286193258	0.05141991380339852	negative	C vs B
RASA2___140249_AAAACTGAATGAACTGATAA	RASA2	-10.386677465766574	16.746072159508802	0.00108454612530733	0.05141991380339852	negative	C vs B
MYBL2___130605_AAACTCTCAGCCACCTGTAC	MYBL2	10.29326713262665	15.926327625222989	0.00108524653921536	0.05141991380339852	positive	C vs B
ZNF526___156096_CGGGCTTGCGACTGCATCAG	ZNF526	9.734115120064727	11.904489257682265	0.00108665898041062	0.05141991380339852	positive	C vs B
KRT31___25473_TCTCGTTCAGCACCCGATTC	KRT31	-9.718846637747548	12.52597549025214	0.00108674134127191	0.05141991380339852	negative	C vs B
SLC9C2___45442_GGCTGCCCGCAGAGTAAATC	SLC9C2	-9.151798622481758	10.432649083003628	0.00108747558327866	0.05141991380339852	negative	C vs B
ZNF714___156552_CTCACATATCTTCATATTCC	ZNF714	-9.057216297450951	9.3424921706733	0.00108751137235358	0.05141991380339852	negative	C vs B
GLYR1___119360_ACACTCACCTTTCCTGGCCA	GLYR1	10.417481276088017	17.544109221545398	0.00108813470623767	0.05141991380339852	positive	C vs B
SLC22A13___44547_AGTTCAACCTGGTTTGTGAT	SLC22A13	-10.434306557952542	17.832151697340908	0.00108815328830932	0.05141991380339852	negative	C vs B
RABL5___139986_AATACTTTATGAATTCCATC	RABL5	10.372439049355126	16.552275549553595	0.00108850923703101	0.05141991380339852	positive	C vs B
CSMD1___11362_GCATAGTTCGGATACCCGTG	CSMD1	-10.388936320543074	14.271557838060687	0.00108851699411498	0.05141991380339852	negative	C vs B
NHEJ1___31886_TGAGCAGCGTCCTTCAACAA	NHEJ1	-9.992283765645322	13.50058747827954	0.00108964013754407	0.05141991380339852	negative	C vs B
LBH___126038_AGTTATCTTGCTCATCCTCC	LBH	10.337534279582188	15.632218219691527	0.00109057131968077	0.05141991380339852	positive	C vs B
TMEM229A___150189_CTCTACTTCTACGGGATGCA	TMEM229A	-9.289527706073049	10.038037030419265	0.00109065446941486	0.05141991380339852	negative	C vs B
SIX5___144201_CACCAGCATGCTCGTCTCCC	SIX5	-10.277074276946708	15.558949019059671	0.00109291823359514	0.05141991380339852	negative	C vs B
PRDX4___138366_GGTGTATACCTAGAGGACTC	PRDX4	10.045615403757004	13.729712506320096	0.00109299246771038	0.05141991380339852	positive	C vs B
TUB___152175_CTGCAGTGTCTTAGATGATG	TUB	-10.341326303145378	15.880445799145647	0.0010935816817289	0.05141991380339852	negative	C vs B
BIK___104501_AGTCATGCCAAGAACCTCCA	BIK	-10.490772956612028	19.72333010004606	0.00109394337872137	0.05141991380339852	negative	C vs B
EZR___15837_GGCCAAAGTACCACACTTCC	EZR	-10.36824027052825	16.758968052391605	0.00109414538435517	0.05141991380339852	negative	C vs B
STRADA___47573_CAGGAGAGTACGTGACTGTA	STRADA	9.453301054345328	10.388029734018591	0.00109448993809171	0.05141991380339852	positive	C vs B
CPSF7___11015_TAGACGAGCTGCCGTTTATG	CPSF7	-10.153764519620742	14.513584406348327	0.00109495305806406	0.05141991380339852	negative	C vs B
HLA-DOB___21612_TGGGAATCGTCATCCAGCTA	HLA-DOB	-10.411158946406106	15.977209363714492	0.00109618232504845	0.05141991380339852	negative	C vs B
ITFG1___23707_CATACTTACTCCATAATTAG	ITFG1	-10.218486074372132	14.586042434294228	0.00109624380757856	0.05141991380339852	negative	C vs B
AHSA1___101311_TACATCAGCACCCTCAAAAC	AHSA1	-9.008021452912557	9.234367978983498	0.00109688761870971	0.05141991380339852	negative	C vs B
_multiple4___61666_CCCATGCTGTGACCCTCTAG	_multiple4_61666	10.391303611340836	17.019639315872347	0.00109712094118419	0.05141991380339852	positive	C vs B
CAMK2D___107068_AGATGTATGAAAATTCCTAC	CAMK2D	-9.989146122792707	12.483233266766968	0.00109917771709423	0.05141991380339852	negative	C vs B
GPR148___19922_ACCTGTACCTGCTCCGCTAC	GPR148	10.205351466795491	14.57932024496376	0.00110024988654846	0.05141991380339852	positive	C vs B
_multiple2___22235_GGACAAGCGATCATTGAGTA	_multiple2_22235	-8.948656259167539	9.092961691773766	0.00110079084743503	0.05141991380339852	negative	C vs B
LMF1___126647_CTCATAGTGGAAGTCCATGC	LMF1	-8.96663774663055	9.143464133357586	0.00110167715182328	0.05141991380339852	negative	C vs B
PLEKHM1___37138_CACTAGTGACCACCGTGTCC	PLEKHM1	-10.425546615745482	17.95725105562874	0.00110173464627883	0.05141991380339852	negative	C vs B
SRXN1___147040_GCGACGATGGGGCTGCGTGC	SRXN1	-10.087436601683647	14.000185681509189	0.00110185097611037	0.05141991380339852	negative	C vs B
ANKRD23___102041_CTGTCAAGTACTTGTCAATC	ANKRD23	10.443176561395752	18.809609049593057	0.0011032478237576501	0.05141991380339852	positive	C vs B
TMEM221___50237_GCGGGCGAGGTCGTCTTCAA	TMEM221	-10.46545605721862	12.99156700204221	0.00110327108781174	0.05141991380339852	negative	C vs B
TRIM67___51588_GACGAGTTAAAGCATCCACA	TRIM67	9.971990641931804	13.258532452383388	0.00110420989648815	0.05141991380339852	positive	C vs B
ERGIC2___15469_GTATGAATACGAAGTAGACA	ERGIC2	9.871805018658602	13.38703711896918	0.00110423511587915	0.05141991380339852	positive	C vs B
MS4A10___130089_GTCCTGCAGTTTCTCATTTC	MS4A10	9.879305899290594	12.153619560443936	0.00110499755895443	0.05141991380339852	positive	C vs B
RAD9B___40111_GAATTCAGACATCTAAAGAT	RAD9B	10.276601532602644	15.475664781420358	0.00110521703176291	0.05141991380339852	positive	C vs B
TAAR8___148077_ACAGCACCGCTGTACGTGAG	TAAR8	-10.114498564424798	13.560660056657948	0.00110582759839082	0.05141991380339852	negative	C vs B
MFAP3L___29049_TCAGTTCTGGCAATGATTAC	MFAP3L	-9.440042503270844	11.712013023505696	0.00110667345084581	0.05141991380339852	negative	C vs B
FAM216A___116462_TAGCATCCAGACCTCACCAC	FAM216A	-10.32644421774036	16.530443363147313	0.00110669868276144	0.05141991380339852	negative	C vs B
BCL2L11___4308_CTCCAATACGCCGCAACTCT	BCL2L11	10.383588147152896	17.304910481432	0.00110702254518286	0.05141991380339852	positive	C vs B
SLC24A2___144565_CAAGGATGAACCAACTCTAC	SLC24A2	-8.967577389864413	9.157736639455688	0.00110706803395602	0.05141991380339852	negative	C vs B
PRSS54___138911_CCAGCTGCCCATGGTGTCCG	PRSS54	10.293845613465892	14.871491894710042	0.00110711339172806	0.05141991380339852	positive	C vs B
LOC728819___126954_ATCACCTTCGTCCACCTAAC	LOC728819	9.744862176551282	12.122212134280442	0.00110725045892813	0.05141991380339852	positive	C vs B
GNPTG___119550_AGCGGAAGGTCTGCTCGTGC	GNPTG	-10.483080987018976	20.283378152120832	0.0011073735325427	0.05141991380339852	negative	C vs B
NonTargetingControlGuideForHuman_0616___64999_ATATGACAGGGCAAACGCAT	NonTargetingControlGuideForHuman_0616	10.209360172951946	14.57948649521783	0.00110808415800691	0.05141991380339852	positive	C vs B
OCRL___33264_GCTGTTCCTTCTCATGCAAC	OCRL	10.12976848160591	11.693483927146252	0.00110906822431138	0.05141991380339852	positive	C vs B
CCNJL___108105_GTATGCCCATTACTTCCTAG	CCNJL	-10.152849602341062	13.982010124287214	0.00110940632767482	0.05141991380339852	negative	C vs B
PDGFA___135794_TACCTACGGAGTCTATCTCC	PDGFA	10.1535726188481	14.887256707650216	0.00110942546835079	0.05141991380339852	positive	C vs B
SCO1___142971_ACCTTTCACATAATTTGCGA	SCO1	-9.115987726713309	10.429668258800852	0.0011098389146218	0.05141991380339852	negative	C vs B
VAPB___53520_TGCATCGATGATTCCGCTGT	VAPB	-9.322163095283347	10.235716463467313	0.00111113017461267	0.05141991380339852	negative	C vs B
RHCE___41145_CAGACTACCACATGAACCTG	RHCE	9.52875199314501	11.11276866422025	0.00111142201173579	0.05141991380339852	positive	C vs B
SNX13___145980_CACTCATTCAGTTTGCTACT	SNX13	-9.83508164789658	12.486681651215225	0.0011120525308822	0.05141991380339852	negative	C vs B
ANKRD55___102125_GTTTATCAAGCAGCCTCTAA	ANKRD55	-9.654377326411955	12.190269807081268	0.0011130989446835	0.05141991380339852	negative	C vs B
TXNDC9___152364_TAAAATACTAGACAGACATC	TXNDC9	8.326685995717844	9.10097283737212	0.00111316915610083	0.05141991380339852	positive	C vs B
VAV1___153483_CTCACATGATCCCCCTGTTC	VAV1	10.173627274141992	14.992089294333564	0.00111402412019651	0.05141991380339852	positive	C vs B
SORT1___46198_CTGCGGACGGCCTCTCGCGC	SORT1	9.851588293503074	12.97987823507035	0.00111637985959132	0.05141991380339852	positive	C vs B
SLC4A8___45229_CTCACCTTGCTTAAATCCAC	SLC4A8	-9.909405873356974	13.180565914523148	0.00111707300161937	0.05141991380339852	negative	C vs B
MRGPRX2___129809_CTTCCAGATTATAAATTGCC	MRGPRX2	9.986663809865396	13.183730798990233	0.00111733079885267	0.05141991380339852	positive	C vs B
CUBN___11765_AGATGACTCACCTTCCACTG	CUBN	10.210450218379806	14.98826855614148	0.00111744685523077	0.05141991380339852	positive	C vs B
FGF2___117366_CGAACTGGGCAGTATAAACT	FGF2	10.43956976040782	19.081816911735125	0.00111783985715961	0.05141991380339852	positive	C vs B
hsa-mir-6835___63517_TTGAAGGTGTGGGTGATGAG	hsa-mir-6835	-9.278373292095957	10.104595090931396	0.00111787101100216	0.05141991380339852	negative	C vs B
C19orf24___105635_CAGCACGCACACGCGTCCGC	C19orf24	10.129719307613236	14.55530950545236	0.0011197996262047	0.05141991380339852	positive	C vs B
PHF5A___136333_CTGCCCAAAGATTGTCAATC	PHF5A	9.253922622507492	11.090450496137018	0.00112121750465675	0.05141991380339852	positive	C vs B
INTS10___23409_CCCGGCAGACTTTAACATCC	INTS10	-9.948611162263562	13.385296358988723	0.00112137790974759	0.05141991380339852	negative	C vs B
ZNRF2___56940_ACCGAGTCCTGCGAGCCGTA	ZNRF2	-9.897960126640111	13.291259608049604	0.00112210379804203	0.05141991380339852	negative	C vs B
PIGC___36549_CGCCGGTCCACATAGTTATC	PIGC	-9.783090335290025	11.673478340417482	0.00112256087451791	0.05141991380339852	negative	C vs B
IRG1___23608_CCAACATATCCAGCACTGTT	IRG1	10.415989772409612	18.509096655480327	0.00112277876140458	0.05141991380339852	positive	C vs B
LRRC71___127379_CTCACTTGATGGCCTGTAGC	LRRC71	-9.569534622031243	11.686518279002197	0.00112300548620046	0.05141991380339852	negative	C vs B
TEX264___149025_CATGTCGGACCTGCTACTAC	TEX264	10.40237262258751	18.067770170885996	0.00112314849170554	0.05141991380339852	positive	C vs B
LRRC7___127373_GAATTTCTTCCAGCCAATTT	LRRC7	-10.393891348998906	17.637912165079243	0.00112349460606987	0.05141991380339852	negative	C vs B
NonTargetingControlGuideForHuman_0355___64738_CCAATGATAAGCCCGAACGG	NonTargetingControlGuideForHuman_0355	-10.024707816055512	13.748321799120864	0.00112445574495891	0.05141991380339852	negative	C vs B
ZNF486___56082_ATAATCCTTTGTCACGTTCT	ZNF486	10.453225682980005	19.944696096547855	0.00112610837574205	0.05141991380339852	positive	C vs B
FCGR2B___17193_CCAACTTTGTCAGCCTCATC	FCGR2B	-9.913372114186275	13.28320201102407	0.00112638218356638	0.05141991380339852	negative	C vs B
PTTG1IP___39566_GGTGGCAAGACGCTTGTAAC	PTTG1IP	8.232405631447362	9.15314227571081	0.00112695974476845	0.05141991380339852	positive	C vs B
HCN1___120944_CAGTCCTAAAATTCATGATC	HCN1	9.767296614223476	13.170307394701243	0.00112734974821025	0.05141991380339852	positive	C vs B
RFX3___40968_AGCGATACTGTCTATACCAA	RFX3	-9.889364600144471	13.404869398692083	0.00112868645579932	0.05141991380339852	negative	C vs B
ITFG2___23710_GGGCACCACGAGACACTAAT	ITFG2	9.531606781583786	11.820163486599508	0.00112879478599372	0.05141991380339852	positive	C vs B
SLC38A6___145022_AAAAATTCTGCAATAGCAGC	SLC38A6	8.49459154478892	9.062517218999329	0.00113008194925452	0.05141991380339852	positive	C vs B
MTCH2___130286_ATTCCATAATAACCATCTAT	MTCH2	-8.955472504746918	9.1864941025308	0.0011303171949849	0.05141991380339852	negative	C vs B
ERN1___15513_CGGTCACTCACCCCGAGGCC	ERN1	-9.955624808481195	12.107049617300673	0.00113093258078846	0.05141991380339852	negative	C vs B
CLCN3___9827_CTCGCACCCAATCAATAGTA	CLCN3	-9.336090738968103	10.357251456241633	0.00113143939418273	0.05141991380339852	negative	C vs B
MAGED4___127933_GTTGCTCGTTCAATGATCTC	MAGED4	-10.656477267378026	12.912903165429784	0.0011315691930053	0.05141991380339852	negative	C vs B
SASS6___142713_GTTCTTGAGTACATTGCTGA	SASS6	10.08175222503597	14.452225383360304	0.00113206985671129	0.05141991380339852	positive	C vs B
ZKSCAN4___55354_TCCCAGCCCTTACACGATAG	ZKSCAN4	9.790033366483067	12.362876782563468	0.00113336800747644	0.05143505200547053	positive	C vs B
hsa-mir-548h-2___61996_AACATGATGTGGTTTATATT	hsa-mir-548h-2	-9.094917652659644	10.363595410826198	0.00113378749794723	0.05143505200547053	negative	C vs B
DMXL1___13454_TAAAAGATTGCAGCGTCTTA	DMXL1	-10.23791955876048	14.883707930559316	0.00113653328635218	0.05152815861839221	negative	C vs B
FAHD2A___15958_TGAGACGTAATGGGAAACAA	FAHD2A	9.79758174004392	12.95326416395193	0.00113843821495745	0.05155173482202704	positive	C vs B
BHLHE22___104473_CTTGGAGAGCTTTCGCACCG	BHLHE22	9.791052381473785	12.948448183985288	0.00113878471137278	0.05155173482202704	positive	C vs B
SULF1___147668_ATCAGCCACGCTGCGCCCCA	SULF1	9.353561498966368	11.07975277925143	0.00113913454060434	0.05155173482202704	positive	C vs B
KTN1___125836_TAAAGATGACCAGGATAAAA	KTN1	-8.903554880842027	9.074742113642124	0.00114146316744933	0.05158926616322984	negative	C vs B
NonTargetingControlGuideForHuman_0112___64495_CGCAGTACGTATAGACTTAA	NonTargetingControlGuideForHuman_0112	-9.117422117865203	11.11919154762452	0.00114288406271559	0.05158926616322984	negative	C vs B
hsa-mir-6839___63533_TGCTCACACAAAGCCTGCTT	hsa-mir-6839	-10.040621591204191	13.928496469189882	0.00114306643692526	0.05158926616322984	negative	C vs B
C1orf158___105776_AGCCACTCTCTACTCCGAGC	C1orf158	-10.294123422832806	16.286429391640215	0.00114369837159492	0.05158926616322984	negative	C vs B
POLN___137495_ATTATGTCTGCTATGCATTC	POLN	-10.21918000762735	15.881620695343	0.00114474105699429	0.05158926616322984	negative	C vs B
OR6C65___134351_GCTAGCAGTATTCACACTCA	OR6C65	-9.76348003526211	12.515065095725095	0.00114537000458823	0.05158926616322984	negative	C vs B
KRTAP3-3___25746_TCTGACAAATCCTGCCGCTG	KRTAP3-3	10.278883956870436	16.456737107383187	0.00114540671083567	0.05158926616322984	positive	C vs B
GNB2L1___19494_AACCCTATCATCGTCTCCTG	GNB2L1	-10.350363668314737	17.396330327015257	0.0011455178937858	0.05158926616322984	negative	C vs B
CNFN___10259_TGCCGCATCTCCGACGACTT	CNFN	10.089849683835764	14.24885853281317	0.00114662746398648	0.05160795894692394	positive	C vs B
C6orf118___6438_TTCAACAGACTGCACGTCTT	C6orf118	-10.193364235838663	15.00636827398028	0.00114939322430612	0.05168111918095733	negative	C vs B
C22orf15___6053_GAGCCATATATGTCCTCGTT	C22orf15	-9.73298327707614	12.401948837437995	0.00115032068130029	0.05168111918095733	negative	C vs B
ACOT8___100490_GAACTAGATGTCGTCCCCGC	ACOT8	-10.367337018998349	18.025173149746298	0.00115178407270549	0.05168111918095733	negative	C vs B
PIN4___136641_AGTATAGTGAAGATAAAGCC	PIN4	-9.701133726767443	11.718573696662409	0.00115270167907349	0.05168111918095733	negative	C vs B
WWTR1___54458_CACTGTAGCACCCTAACCCC	WWTR1	-9.759847697762146	12.056509019675165	0.00115312111743626	0.05168111918095733	negative	C vs B
FAM83D___116726_CTAGGCTGTCAAGTACTCCC	FAM83D	10.376763896058604	18.504933970870315	0.00115382702054012	0.05168111918095733	positive	C vs B
PGRMC1___136241_CTTCCAGCAAAGACCCCATA	PGRMC1	-10.114569462636132	14.507082408097723	0.00115453786271813	0.05168111918095733	negative	C vs B
HNRNPA3___121772_CAGTTGAGAAAACTGTTTAT	HNRNPA3	8.532774672470742	9.22501834472652	0.0011545649795871	0.05168111918095733	positive	C vs B
EIF4G1___14841_AGTTGAGACTCCCCTCCGAG	EIF4G1	10.25001703804965	15.579177639157257	0.00115529163439982	0.05168111918095733	positive	C vs B
PCDHA7___35455_AGCGTGTTTGACCGAGATTT	PCDHA7	9.677452976930612	12.92653890140498	0.00115618061587359	0.05168111918095733	positive	C vs B
PNLIPRP3___137313_GATTGTGTATAGTGTAGAGC	PNLIPRP3	9.359305262451228	11.619251730355192	0.00115784775778814	0.05168111918095733	positive	C vs B
PRIM2___38484_TGAACAATACCAGAGTAAGT	PRIM2	10.157461362447364	15.315669422584875	0.00115829715980459	0.05168111918095733	positive	C vs B
MYO1G___30839_AGTTGTGATTGCGGTTGGTG	MYO1G	9.272230674908135	11.062794911861914	0.00115879480643946	0.05168111918095733	positive	C vs B
PAEP___134938_CTCAAACCTTTGGGAGCTCC	PAEP	9.79700623995153	12.459910370688858	0.00115919458556114	0.05168111918095733	positive	C vs B
PRCP___38359_ATGGTGGCATGCTTGCCGCC	PRCP	-8.984310700064276	10.348360933210785	0.00115993702246069	0.05168111918095733	negative	C vs B
C9orf62___6747_GGTTCCAGACAGGCCCGCCA	C9orf62	9.004121006562407	11.383045480578684	0.00116279025613092	0.05168111918095733	positive	C vs B
EIF1B___114695_TTTACAGGTTGGCATTGTAA	EIF1B	-9.131694526395547	10.646304843634653	0.00116421105539191	0.05168111918095733	negative	C vs B
MMD___129422_AGCAGTCATCAGACAGCCGA	MMD	10.05133459613842	13.88306195579874	0.00116430771341889	0.05168111918095733	positive	C vs B
C3orf33___106225_TTAACCAGCAAAGCACCACG	C3orf33	-9.727179203753884	12.094267063718654	0.00116432397842698	0.05168111918095733	negative	C vs B
CYR61___12219_GTTGTCATTGGTAACTCGTG	CYR61	-10.159794931862937	15.079413280352748	0.00116592890400481	0.05168111918095733	negative	C vs B
BRIX1___4823_AATTTAGCAGATGGTCCGTG	BRIX1	9.4744617071284	11.730823225767429	0.00116654843594171	0.05168111918095733	positive	C vs B
S100A16___142494_GAGGCCTTACCGACAGCATG	S100A16	9.32754614969697	11.574500088813007	0.00116675320835382	0.05168111918095733	positive	C vs B
TFEC___149108_ATTGATGATCTGATGATCAA	TFEC	-8.89757868503067	9.130158216818373	0.00116678384508091	0.05168111918095733	negative	C vs B
HSD17B1___122139_GAACCGCGCCTCTTCATGTC	HSD17B1	10.311481187749871	17.25267800541836	0.0011674863727936	0.05168111918095733	positive	C vs B
ZNF512B___56133_GACAGTTACGAAACCCGTGC	ZNF512B	9.730889421941624	13.106514570145306	0.00116897748340888	0.05168111918095733	positive	C vs B
EXD3___15722_GAACTGGACCGACCATGTGC	EXD3	-10.047245514946264	14.06538911471982	0.00116905082329468	0.05168111918095733	negative	C vs B
hsa-mir-6512___62920_TTAATGCTCCTACCATTAGA	hsa-mir-6512	-8.933828518608852	9.22990416006878	0.00116941466958508	0.05168111918095733	negative	C vs B
CSNK1A1___111370_TTTACCTTTAGCCCTTGCCA	CSNK1A1	-9.685045018098377	12.734082510308786	0.0011703141030813	0.05168111918095733	negative	C vs B
MEX3B___29029_GCGCACATTGCTCTGCGTAC	MEX3B	-9.15421369351766	11.04518319758704	0.00117108857725342	0.05168111918095733	negative	C vs B
BUB1___4989_AGTTCCTGCAACAACAATAC	BUB1	9.484528937207063	12.060488154675896	0.00117125993258446	0.05168111918095733	positive	C vs B
SELPLG___43308_CTTATCTCCTTCTAGACCAC	SELPLG	-9.755753021683471	12.990199871226004	0.00117146156251917	0.05168111918095733	negative	C vs B
TACSTD2___48180_GGCTCTTCCGCGAGCGCTAT	TACSTD2	-9.77228323931745	12.386879792952252	0.00117158981245713	0.05168111918095733	negative	C vs B
FAM120AOS___16056_TGGCCAAACCGTGCGCGTGC	FAM120AOS	-10.28236078569176	16.715514349751828	0.00117180370430413	0.05168111918095733	negative	C vs B
ARFGAP1___102659_AGGAGGATTACGATCCTTGC	ARFGAP1	9.30526437994636	11.566215176064546	0.00117189957905385	0.05168111918095733	positive	C vs B
LPA___27050_TGGACCACATGGCTTTGCTC	LPA	9.93227665662666	12.37005625947211	0.00117374305946757	0.05172288556892351	positive	C vs B
SMARCA5___45610_AAGCAGAACTTACTATCCGT	SMARCA5	9.307184798565965	11.041125291994485	0.00117722394078699	0.05172288556892351	positive	C vs B
EVPL___15700_CCTTTACGACCATGTTCAAG	EVPL	-10.05244516753955	14.705237447732152	0.00117756478346758	0.05172288556892351	negative	C vs B
MAGED2___127929_ATGTCTGACACAAGCGAGAG	MAGED2	9.51130317986668	10.254293076032004	0.00117803640902405	0.05172288556892351	positive	C vs B
LIPF___26610_GCCCAGAATTCAACTGAATC	LIPF	9.94299697081298	14.131557528202944	0.00117825210479851	0.05172288556892351	positive	C vs B
_multiple2___12915_CCAATTTGTTTATACCTTCT	_multiple2_12915	10.390366892685584	19.952095818635787	0.00117891190286521	0.05172288556892351	positive	C vs B
SCP2D1___142983_AGTCAATGCCGTCTTTCAGC	SCP2D1	-10.549831345683923	12.646312876580424	0.0011789995280213	0.05172288556892351	negative	C vs B
COL6A5___10605_TGTGAAACTCGTCGCTGTAC	COL6A5	-8.940083860484277	9.273217826624965	0.00117962371089616	0.05172288556892351	negative	C vs B
IFT140___22745_CCGACATCACCGTGCTCCGT	IFT140	-10.079298249967406	14.837020137730706	0.00118051620812579	0.05172288556892351	negative	C vs B
C11orf94___105213_GGGCTCTGCACCCCCGGGCT	C11orf94	-8.845994132572883	9.035257294366088	0.00118377704748576	0.05172288556892351	negative	C vs B
FZD10___118239_CGCCCGTCTTCATCACCCTC	FZD10	-10.138766142789024	15.248117250432976	0.00118465775134868	0.05172288556892351	negative	C vs B
_multiple2___120670_ATCAGCATTAAGTACCACTG	_multiple2_120670	9.143705944067683	10.433301940949882	0.00118466998669883	0.05172288556892351	positive	C vs B
SLURP1___145500_AGCTGCTGCTCGTGGCAGCC	SLURP1	-10.138362684757247	14.461837745634528	0.00118784742601741	0.05172288556892351	negative	C vs B
ABHD2___100271_ATTCGACCTCTTCGAGCCCT	ABHD2	-8.827410137275855	8.994351419332878	0.00118837744254743	0.05172288556892351	negative	C vs B
FAM181A___16318_ACTTGCGATGGTCCACGGAG	FAM181A	9.017952281227116	11.166506570212952	0.00118880109218288	0.05172288556892351	positive	C vs B
KLRB1___25281_GAATTGCTTTGTCACGTATC	KLRB1	9.211262846872962	11.011432378183953	0.00118888568458991	0.05172288556892351	positive	C vs B
DQX1___13937_ATCTAGTACCAGCACGCCCC	DQX1	-9.1399294939750515	11.001770696753956	0.00118916538730839	0.05172288556892351	negative	C vs B
IQCE___23498_TCCCCGGGCAGGTCATTAAC	IQCE	9.984444632413986	14.461584325541684	0.00119084251601609	0.05172288556892351	positive	C vs B
CEBPB___8959_CGAGTACGGCTACGTGAGCC	CEBPB	10.249343189610444	16.89695969760064	0.00119120639290766	0.05172288556892351	positive	C vs B
TRIB2___51394_AGCGTCTCGAATTCAGCATA	TRIB2	9.099477714958365	11.042710059967268	0.00119168198346488	0.05172288556892351	positive	C vs B
SOX2___146197_CCGGGCCGCTCTGGTAGTGC	SOX2	-10.293349052472148	17.62711495360794	0.00119215882563838	0.05172288556892351	negative	C vs B
CNTNAP3___110413_TCAATAAAGGAGCTGGTGGC	CNTNAP3	-9.727046662324478	11.95267764235168	0.00119220695382254	0.05172288556892351	negative	C vs B
SESN2___43621_ATGGCCGAGTTTCTGCAGAC	SESN2	9.444471977377402	11.565455000360345	0.00119309384914312	0.05172288556892351	positive	C vs B
KLRB1___25283_ATTGGGCAGTTTAAGAGACC	KLRB1	-10.337311816638582	18.793663718871763	0.00119366572558732	0.05172288556892351	negative	C vs B
WDR3___153995_CATCCTTGTGCCCCTTTAGA	WDR3	10.3011455847468	17.56103328979732	0.00119492701045348	0.05172288556892351	positive	C vs B
STX2___47642_CCGCTCACCGCCGTCAGGTC	STX2	9.844231854011166	12.622871668990884	0.00119512915262332	0.05172288556892351	positive	C vs B
PAGE5___134971_ACCTGCTTCCAGCACTTTAG	PAGE5	8.94461211323111	10.278309611038551	0.00119545750371199	0.05172288556892351	positive	C vs B
KAT2A___124018_TATCTCACCTGCTCAATATT	KAT2A	9.991933231346117	13.988907060296986	0.00119550562397178	0.05172288556892351	positive	C vs B
CD164L2___108245_CCGCGAGCCCATGGAGGCTC	CD164L2	-9.347291979080316	10.642393938714278	0.00119551565240863	0.05172288556892351	negative	C vs B
B3GNT7___4000_CCCGGGCCGCCATGTCGCTG	B3GNT7	10.264282126859271	17.03467519229768	0.00119553873422459	0.05172288556892351	positive	C vs B
DIP2B___113233_CTTTGCCCATGCCAACCAAA	DIP2B	8.85925885385506	10.24288490975186	0.00119594190494591	0.05172288556892351	positive	C vs B
BICD1___4495_CTTCAGATCCTGCACGACTG	BICD1	10.338975428285098	18.851207002673934	0.0011966655978444	0.05172288556892351	positive	C vs B
APOA1BP___2451_TAAGTTGGTCCACGCTGAAC	APOA1BP	10.279205936860084	17.58966167940732	0.00119907323956111	0.05172288556892351	positive	C vs B
FARP1___16875_CAAAATAGTCACCTTCCACG	FARP1	-10.388313644720393	21.1662526894867	0.001199088795287	0.05172288556892351	negative	C vs B
AGR3___101244_GTTCATCATGCTAAACCTTA	AGR3	8.661092657398225	10.298285549564904	0.00120024353413785	0.05172288556892351	positive	C vs B
OAS3___33205_GTTGAAGAACCTAATCTTGC	OAS3	-9.277303966958415	10.404336578594249	0.00120124312921098	0.05172288556892351	negative	C vs B
GATAD2A___18685_TCGGAGAGCACAATCACGTC	GATAD2A	-10.086330867251077	14.948207395965907	0.00120140931993542	0.05172288556892351	negative	C vs B
SRFBP1___146908_TTCATCTACCATGGCTCAGC	SRFBP1	8.844581414546488	10.767819281972024	0.00120191635681432	0.05172288556892351	positive	C vs B
OR6V1___134403_ATGCTCTGACACTCGCCTGT	OR6V1	-10.042267300109106	14.744530089938133	0.00120206595726662	0.05172288556892351	negative	C vs B
GPX6___20185_ACTCCTCGCCGTTGAGGGTG	GPX6	-9.758483845212332	12.391544333303202	0.00120232982856715	0.05172288556892351	negative	C vs B
KRT86___25572_ATGACTTGTGGATCTTACTG	KRT86	10.115611579632752	14.175435963343396	0.00120273987018821	0.05172288556892351	positive	C vs B
CYP4F11___12182_GTGTTCAAACATGTCCAGTC	CYP4F11	10.08814509905403	14.364600799254884	0.0012037755000528	0.05172288556892351	positive	C vs B
AMD1___1758_GGAATTCGTGACCTGATACC	AMD1	10.277679015102535	17.374529500173722	0.00120482906174361	0.05172288556892351	positive	C vs B
MARCKSL1___128316_CACCTGGCCGTTGGCCTTCG	MARCKSL1	9.318507672290393	11.98239437947238	0.00120517354248697	0.05172288556892351	positive	C vs B
BCDIN3D___104271_GGAAGAGGAATCGCGAGTTC	BCDIN3D	9.727597289266196	11.98195778758721	0.00120532722923019	0.05172288556892351	positive	C vs B
SUZ12___47870_CGGCTTCGGGGGTTCGGCGG	SUZ12	8.933897642763363	10.4362669602696	0.0012060378189866	0.05172288556892351	positive	C vs B
COLEC10___10632_AAAGGTTTGCTTGGAATACC	COLEC10	-10.20215911955717	16.282891090147256	0.00120637735618678	0.05172288556892351	negative	C vs B
AP3S1___2336_AATTGATGCACAAAATAAGC	AP3S1	-8.824533032675236	9.029333011533511	0.00120670530928533	0.05172288556892351	negative	C vs B
KCNAB3___124118_TTTAGGGCTGAAAGAACCCT	KCNAB3	9.807374630407365	13.412603543556898	0.00120766817910437	0.05172288556892351	positive	C vs B
UBE2Z___152611_GATAGGGGTTCTCAGTCATC	UBE2Z	-9.653657109723753	12.601785751487586	0.00120950287292816	0.05172288556892351	negative	C vs B
ZNF141___55487_AAGATCGTAGCCAGACCCCC	ZNF141	-10.03323886120583	15.72738918390987	0.00120967020880116	0.05172288556892351	negative	C vs B
CRYZ___111281_ACTCTCTCCAGCTTTCACAC	CRYZ	-9.318689117482169	11.680561617354488	0.00121003044079674	0.05172288556892351	negative	C vs B
DR1___13940_TCCCGCCTGATTAGATGCAC	DR1	9.35947360591028	12.208073521677482	0.00121028204991904	0.05172288556892351	positive	C vs B
SV2A___147818_TCATGCCCAGGTAGACGATG	SV2A	-9.75209443630266	12.604141817390063	0.00121162735039538	0.05172288556892351	negative	C vs B
TFF1___49170_GAACAAGGTGATCTGCGCCC	TFF1	10.025945095852402	12.62186908404766	0.001211767034863	0.05172288556892351	positive	C vs B
hsa-mir-1178___57205_CTGTTCTTCCCTAGAATGTC	hsa-mir-1178	-9.851662761359217	13.404971120971164	0.00121217371753349	0.05172288556892351	negative	C vs B
HSD17B6___122166_ACTTTGCTTCATTCGCTCTA	HSD17B6	-9.7254172524081	12.645340970890407	0.00121332228537986	0.05172288556892351	negative	C vs B
hsa-mir-4319___59995_CATTCCCAGTGGCTTTGCTC	hsa-mir-4319	9.643750098929448	12.838539690719497	0.00121438198193797	0.05172288556892351	positive	C vs B
ZNF566___156193_AATCTCTCTGATCATCATTC	ZNF566	10.158365186839482	15.727408691844364	0.00121452384227001	0.05172288556892351	positive	C vs B
ZNF830___56834_GGACGGTTGGACCGCCAGAT	ZNF830	-8.897797048769863	9.250739611631532	0.00121474949078027	0.05172288556892351	negative	C vs B
ZDHHC5___55119_GGCGCGACAGATTGTCGTAA	ZDHHC5	10.157917465294776	14.47867722129256	0.00121567469133707	0.05172288556892351	positive	C vs B
_multiple3___19620_GACTCACATCCTCAGGCGAG	_multiple3_19620	9.213650137140297	11.583347512861629	0.00121600184484933	0.05172288556892351	positive	C vs B
KIAA1191___24705_AGGTGCTGATACTTGCGCTC	KIAA1191	-8.956395984330879	10.348402957072755	0.00121830817415	0.05179133988152885	negative	C vs B
IL22RA2___123063_CCAACAAAGAGCCATTGACT	IL22RA2	10.239454213850571	17.241942496549783	0.00122020884121186	0.05184248072133374	positive	C vs B
hsa-mir-450a-2___60478_AATAGTTTAGCATCTTTCTT	hsa-mir-450a-2	10.184811560500648	16.095921610069272	0.00122291445751128	0.05185957273010629	positive	C vs B
UHRF1___52946_TGGACAGCGAGTCCACCGTG	UHRF1	-8.775268940468429	8.94766487134086	0.00122492574685925	0.05185957273010629	negative	C vs B
OR4X1___34068_ATCATGAACCAGCGAATGTG	OR4X1	10.211391577083056	16.966602851530322	0.00122536042684747	0.05185957273010629	positive	C vs B
PDP1___35926_AATCGGTGGTAAGTTACCTC	PDP1	-9.505829310615647	11.95459943437069	0.0012255374257925	0.05185957273010629	negative	C vs B
SPATA21___46451_GAAGAATATCCTGCTCCTAA	SPATA21	-10.121649726900268	14.96749429918093	0.00122593067470842	0.05185957273010629	negative	C vs B
XAGE5___54488_GTATGATCCTGACTTTCAGT	XAGE5	8.871803967545794	9.200378263987137	0.00122633967903587	0.05185957273010629	positive	C vs B
SLC35B2___144910_CGGCCTGGACCATGGACGCC	SLC35B2	-8.918520350628755	10.249682032253528	0.00122820112215811	0.05185957273010629	negative	C vs B
ELOF1___114931_CACGGTACAAGAGATGACTC	ELOF1	10.107509425334175	15.3336718083904	0.00122830147116533	0.05185957273010629	positive	C vs B
PTPN18___39445_AACAGGCGTCCTGTGCACCG	PTPN18	9.68854250872525	11.528344675874887	0.0012292860623555	0.05185957273010629	positive	C vs B
TNFAIP8___50717_TCATCAGCTTGCTATGACCG	TNFAIP8	9.36193195837158	11.570341978730578	0.00123061291505787	0.05185957273010629	positive	C vs B
DGAT1___13035_GCCAGCTATAGGGATCCTTC	DGAT1	-9.947785384732756	14.141928691522306	0.00123101131517148	0.05185957273010629	negative	C vs B
RIBC1___41230_TCGATTTCTTCTAGCCTCGA	RIBC1	9.624139159305438	12.291770234040872	0.00123216355705372	0.05185957273010629	positive	C vs B
KERA___124520_GTCGCACAATCAACTCACAA	KERA	-9.219277338078069	10.299723820452655	0.00123218220909683	0.05185957273010629	negative	C vs B
AMPD1___1823_CCCAGAAAAAAGCGTTTCCA	AMPD1	9.174400999988322	10.954368093136084	0.00123248412331745	0.05185957273010629	positive	C vs B
ANKRD27___2051_CAGGTCTTAGTACCCTGCAA	ANKRD27	10.017860835250833	14.993058211068169	0.00123385464570965	0.05185957273010629	positive	C vs B
NonTargetingControlGuideForHuman_0238___64621_GAAGCGATCCGAGAGTGTAT	NonTargetingControlGuideForHuman_0238	-9.749386798079074	12.576141335912778	0.00123401983718898	0.05185957273010629	negative	C vs B
MUC6___130512_CAGCCGCACGCTCTGGCCGA	MUC6	-8.922430501729618	10.189910360282058	0.00123461050380056	0.05185957273010629	negative	C vs B
GPRC6A___20138_AGCTTGACACAGATCCCGAA	GPRC6A	-9.355460048901724	10.943110350516475	0.00123487603398464	0.05185957273010629	negative	C vs B
ALAS1___1524_ATAACTGCCCCACACACCCG	ALAS1	9.759934198083185	13.222833610871074	0.0012361195050792	0.05185957273010629	positive	C vs B
GJA10___19139_AGCCGTAGTTGTACCTAGCC	GJA10	9.813777950394066	13.079309588891189	0.00123742064756173	0.05185957273010629	positive	C vs B
STT3A___147548_TGACCGAGCCTGGTACCCTT	STT3A	-10.097165347463864	15.3959521865075	0.00123777250328371	0.05185957273010629	negative	C vs B
DEFB124___12876_CCTGCCAAACTTACTGCACA	DEFB124	9.353102511264302	10.488571163521655	0.00123806183154347	0.05185957273010629	positive	C vs B
TMEM156___50011_CCTGGTGAAGTTACGAAAAT	TMEM156	9.059712922968014	10.71106674477586	0.00123837663183656	0.05185957273010629	positive	C vs B
CLEC1B___109948_TTCTTACCGGAGATGAGAGC	CLEC1B	9.686282888379392	11.5000405227702	0.00123864564928332	0.05185957273010629	positive	C vs B
CEBPB___8960_TACGCGCTGCGCGCTTACCT	CEBPB	8.805330792532903	9.06042553783674	0.00123864854483968	0.05185957273010629	positive	C vs B
CCHCR1___7945_AACGGGATGTTTCCAGTGAC	CCHCR1	-9.65442700079178	11.845587658449128	0.00123998418559364	0.05185957273010629	negative	C vs B
HIPK1___121312_TGTGACAATGACTCACCTTT	HIPK1	9.965494295253269	14.036955606741396	0.00124044797240541	0.05185957273010629	positive	C vs B
ERI2___115459_ACTCAGGCTCAAGTTGATGA	ERI2	9.616052477032213	12.41222749182417	0.00124058384693433	0.05185957273010629	positive	C vs B
ACPL2___522_GTTCAAGGGGCTTTCGAAAG	ACPL2	-8.917609400723126	10.196210144525264	0.00124084996856543	0.05185957273010629	negative	C vs B
LOC154872___126859_AAGGATGTGAGTTCAAGTCT	LOC154872	10.029146699957234	13.926925175614436	0.00124170682110414	0.051860683420461	positive	C vs B
LRRC70___27415_AAGATGCTAGCCAGTCTCGA	LRRC70	-9.676069254764265	12.558046361684616	0.00124324278843459	0.051860683420461	negative	C vs B
NMUR1___32215_CCACATAGCGTTCCACGCTC	NMUR1	-9.795670152028936	13.365509298329972	0.00124380326651542	0.051860683420461	negative	C vs B
TUBGCP2___152244_CCCCTTCAAGGACGACCTCA	TUBGCP2	-8.74485680997831	8.918453034339247	0.00124384558975409	0.051860683420461	negative	C vs B
FOXQ1___117920_CGACGCGCCGTCCCCGCTGT	FOXQ1	-9.064380249898065	10.947464229181298	0.00124436607327082	0.051860683420461	negative	C vs B
GTF3C1___20580_GGGCTCATGCCGCTACTTTA	GTF3C1	10.051086299234914	15.200154122381852	0.00124697227107968	0.0519153789315953	positive	C vs B
ZNF862___156813_CTGGCCCTCGTCCGAACTTG	ZNF862	10.113750294802015	15.891687254165827	0.00124707574308492	0.0519153789315953	positive	C vs B
PDGFB___35845_GGTCATGTTCAGGTCCAACT	PDGFB	9.634231681046051	13.34556322651789	0.00124791138766772	0.05192107911881354	positive	C vs B
LOC100144595___126775_GGCACGGAGCTTCAAGATGT	LOC100144595	-8.9380650504742	10.260743858564233	0.00125152596272706	0.05204232947078095	negative	C vs B
PRAC___38260_CGTGCAAACAGAGCGCCACT	PRAC	9.836810645400352	13.38580112414074	0.00125284354371685	0.05206798148213426	positive	C vs B
ADAM28___100762_AAGTATAAAATGACAATTAA	ADAM28	9.07975405671163	10.926648866300791	0.00125488194539869	0.0520958978174506	positive	C vs B
ITPR1___23853_CTGGGGACCGTAATCCAGTA	ITPR1	8.668083499917605	10.179542861090878	0.00125491740022388	0.0520958978174506	positive	C vs B
FKTN___17601_GTGTGCTATCAAATCCAATT	FKTN	-9.434533164710372	11.914686884972626	0.00125688338409044	0.05214837933466029	negative	C vs B
TBX3___48667_TTTGTGGAAAGTGACGACTT	TBX3	8.122907797837671	8.997337532925993	0.00125848153261144	0.05218554922255788	positive	C vs B
PALMD___35080_ACAAGACCAGCACCAGATCC	PALMD	-9.169863500080613	10.946199639722272	0.00125987093649336	0.05221402644723129	negative	C vs B
USP6NL___153341_TGTAGCACTCAAACTTGCCC	USP6NL	8.710623882660808	10.180019169917506	0.00126104592344596	0.05223359059383841	positive	C vs B
C13orf35___5310_CCCTATCATCTTTACTCTGT	C13orf35	-9.09352509934348	10.186641050354137	0.00126307591038025	0.05227027463307244	negative	C vs B
NOP2___32310_GCGTCGGGTAGAACGCAGAC	NOP2	-9.72144504986172	13.338678455606772	0.00126333840101465	0.05227027463307244	negative	C vs B
SGCD___143749_GCTGAGTTAGCACTTTAGTC	SGCD	9.691517745865696	12.595843931482213	0.00126544428092779	0.05229302222066179	positive	C vs B
DAZL___12369_CTTCTGGTAAAATATAGCCT	DAZL	-9.127683865575898	10.312515138489324	0.00126557187754474	0.05229302222066179	negative	C vs B
NES___131655_CCTACAGAGCCAGATCGCTC	NES	-9.881196576944834	14.011762055454644	0.00126634811040384	0.05229302222066179	negative	C vs B
C12orf49___5254_CCGCGCCGGGATGGTGAACC	C12orf49	10.09791284206086	15.87413545252932	0.00126679970789524	0.05229302222066179	positive	C vs B
RPL15___41878_TGCTCAAACCCGGGAGACAG	RPL15	9.509370006688911	12.292237224935397	0.00126740681504813	0.05229302222066179	positive	C vs B
KIAA1161___24704_TCTTTCACCCCCGCTTCTGC	KIAA1161	10.14373062145911	16.311868364464438	0.00126843773781056	0.05230651490508622	positive	C vs B
LASP1___26055_CCTCCTGCAGGTGCGCTACA	LASP1	9.58877585911921	12.76605238031128	0.0012696787942381	0.05232865308987197	positive	C vs B
DDR1___112620_GCAGCAGCAGTAAAGATGAC	DDR1	-9.101874620298128	10.238690271660165	0.00127147134115032	0.05237348330905718	negative	C vs B
ACTL7A___627_ACCCACACGGCCCGCTTCGC	ACTL7A	-9.811316628265525	13.839032386743249	0.00127256989778786	0.05238969337103515	negative	C vs B
SLC6A8___145286_AACATCTGTCCCCTGTTCAA	SLC6A8	9.720502952390463	13.156681361282942	0.00127347789469287	0.05239804478224403	positive	C vs B
KIAA0391___24632_AATGATCCAACTTTCGAAAC	KIAA0391	-9.931915968970683	14.35808647302999	0.00127731133970404	0.05252668972997659	negative	C vs B
GDPD3___18897_CCTCCAGACGAACCATGCGC	GDPD3	9.885424861055958	11.912170453569669	0.00127869661313734	0.0525503256407093	positive	C vs B
_multiple2___130136_TTCTTCTCAGATAATGGATC	_multiple2_130136	-10.225488995320196	18.587391321967388	0.00127936397113709	0.0525503256407093	negative	C vs B
LBR___26082_TCATAATAAAGTGAACTCCC	LBR	8.566455663044682	10.129740236148344	0.00128070312136884	0.0525503256407093	positive	C vs B
RNASE13___41401_TTGCATCTTGCCTCGCATAT	RNASE13	10.28175835027558	20.290463500968713	0.00128124054688729	0.0525503256407093	positive	C vs B
USO1___153121_CAATCTACATCTAATGCTAC	USO1	-8.95811359617352	9.594770894907075	0.00128158640306568	0.0525503256407093	negative	C vs B
COPG1___110692_TGCTCTCGCTGCCCGTCTTA	COPG1	-10.188133346723683	17.520647133496684	0.00128212922239036	0.0525503256407093	negative	C vs B
STK25___147418_GGGGATCACAGCCATCGAGC	STK25	10.042026973642974	15.717213858662896	0.00128661301118733	0.05266289200353721	positive	C vs B
WDR45___154031_CAGATGCCCCTTCTCCATCA	WDR45	-9.713983296660958	12.953614544741384	0.00128688106002545	0.05266289200353721	negative	C vs B
GNRHR___19587_AGAGTCTTCAGCCGTGCTCT	GNRHR	9.788105370413705	13.313048511653584	0.0012870017343582	0.05266289200353721	positive	C vs B
FOXQ1___17942_CACGCAGCAAGCCATATACG	FOXQ1	9.46661409019595	11.870510350999826	0.00128795056124176	0.05267271230342012	positive	C vs B
ISCA1___23646_TCACCAGGGTGAGGGCTGCC	ISCA1	-9.315279419113011	11.644731963231395	0.00128986036185398	0.05272180067602169	negative	C vs B
_multiple4___33991_GGATGGAGAGAATCACTCAG	_multiple4_33991	9.050283279605862	11.42068899349978	0.00129376691470332	0.05275345158310308	positive	C vs B
OR5AK2___34239_TTGGTGCCCAGCATGAGTTT	OR5AK2	-9.762465728207168	13.13087960837057	0.00129447217515424	0.05275345158310308	negative	C vs B
SCRN3___43055_TTGTCCTGAGTCGCCCAGCG	SCRN3	-10.197899910711865	18.0807462792304	0.00129602021038066	0.05275345158310308	negative	C vs B
LAMTOR2___25992_GTAGGCGGCCCAGATGTTAC	LAMTOR2	-8.873785451674637	10.315894016070777	0.00129654400783773	0.05275345158310308	negative	C vs B
ITM2A___123795_CCTGCAAATTCCCTTCGTGG	ITM2A	-9.411009163098068	12.140344969637844	0.00129679957071282	0.05275345158310308	negative	C vs B
NRXN2___132691_CTCCTACCTGGCGCAGGTTT	NRXN2	8.056670885615382	9.095962042058444	0.00129762793541163	0.05275345158310308	positive	C vs B
SRBD1___146867_CTCAGAAGTCGTTGTTGTTA	SRBD1	-10.409018126691407	12.562334831497513	0.00129791875059418	0.05275345158310308	negative	C vs B
LRRC25___127249_ACGTACTCCTCTTCATCCAT	LRRC25	-8.8987816941938	9.462531127733564	0.0012987658771059	0.05275345158310308	negative	C vs B
PRKCD___38539_CTGCCCGCATTAGCACAATC	PRKCD	-10.219882503051965	18.77243035193882	0.00129959947133611	0.05275345158310308	negative	C vs B
BTBD17___4906_GCCCGCGGCGTCCGCGTAAA	BTBD17	8.746827772718227	9.044430910193867	0.00129979702821805	0.05275345158310308	positive	C vs B
_multiple2___150599_AAAAAATACTCTTCCCTCAA	_multiple2_150599	-8.66328091423429	8.836811330954333	0.00130034878692233	0.05275345158310308	negative	C vs B
OR2A12___33723_ACACTCTCCAGTTCATAATG	OR2A12	-9.876314029220206	14.15192998924298	0.00130122948279618	0.05275345158310308	negative	C vs B
C11orf21___105116_TGCCACCGCTCATGAACCTG	C11orf21	8.724078456744024	10.111131873648969	0.00130185398691546	0.05275345158310308	positive	C vs B
SHISA6___143992_GGTCTTTACTGCAGACTCGT	SHISA6	-9.999973870088391	15.364328732928756	0.00130243127232108	0.05275345158310308	negative	C vs B
GTF2A1L___20522_TATTGACGGGGGAGATCTGA	GTF2A1L	9.92465878653268	14.835469335896171	0.00130260741016181	0.05275345158310308	positive	C vs B
ABT1___333_GGTCGGACGCGTCTTCTTTC	ABT1	-10.030648172245494	14.553892138479489	0.00130329912785401	0.05275345158310308	negative	C vs B
LTBP1___27591_CATTCCTCACGTCTACCCCG	LTBP1	10.146317443757209	17.13438411853863	0.00130413917915394	0.05275345158310308	positive	C vs B
hsa-mir-607___62529_GGATTTGAACCCAGGCAGTC	hsa-mir-607	9.577727093931554	12.47887182522034	0.00130423247861679	0.05275345158310308	positive	C vs B
ZNF845___156796_CTCTTCCTGAGAGAATTCTA	ZNF845	-9.869092685049552	13.954692165433146	0.00130528648402378	0.05275345158310308	negative	C vs B
CARD16___7225_GCTTTCTAGAAGACGCTCAA	CARD16	-9.270935755388791	11.632845741907234	0.00130537886150498	0.05275345158310308	negative	C vs B
ZNF407___155860_CAAGCTGAGCTGTTGCAAAA	ZNF407	9.581978165151	10.912042535984757	0.00130563937415134	0.05275345158310308	positive	C vs B
hsa-mir-4292___59881_CCACCTGCTTAGGAGGCCAG	hsa-mir-4292	9.899068637250696	14.476039590437598	0.00130625295607409	0.05275345158310308	positive	C vs B
HSF2BP___22227_TTTCATCCGAATCCAGCTCC	HSF2BP	-9.651911050350517	12.8431668192653	0.00130696535728467	0.05275355172974864	negative	C vs B
LPHN3___127053_CACATTCATACTGCACTTCA	LPHN3	9.487969793716324	12.195944652469237	0.00130853701430745	0.05278831541594604	positive	C vs B
HIST1H2BI___121408_GCCATCCTTCTTCTGTGCCT	HIST1H2BI	9.6758418717263	12.471809728946257	0.00131013234759739	0.05282399599436488	positive	C vs B
BMPR1A___104627_TTCCACCGATTAGACACAAT	BMPR1A	-9.787609158647408	13.704490109005958	0.00131114865378713	0.05283630440036251	negative	C vs B
TAZ___48454_TACGAGCTCATCGAGAAGCG	TAZ	9.81834253609606	14.042854473061906	0.00131216011626663	0.05284840437921818	positive	C vs B
HTR2A___122341_TGCCATAGCTGATATGCTGC	HTR2A	-8.664993703510325	8.868337420207455	0.00131511954441009	0.05288361337515508	negative	C vs B
HLA-DPA1___21614_GGGCCTAGTCGGCATCATCG	HLA-DPA1	9.207921283253643	10.230668273734816	0.00131556426372051	0.05288361337515508	positive	C vs B
IGSF23___22889_ATGACTCCCCGGATAGCAGC	IGSF23	9.08775162130546	10.17186475653433	0.00131634582189185	0.05288361337515508	positive	C vs B
ARHGAP23___102730_TCCCTGCAGGAGGAAGAGAA	ARHGAP23	-10.075143449981002	15.608802904545714	0.00131716936149673	0.05288361337515508	negative	C vs B
FYN___18254_GAGCGACAGCTATTGTCCTT	FYN	10.184580365303631	18.45021437643844	0.0013172799573522	0.05288361337515508	positive	C vs B
C20orf144___5991_GTTGAGGAACGATTTCCACC	C20orf144	10.193658630441094	18.579475019222624	0.00131730434210407	0.05288361337515508	positive	C vs B
C22orf42___106073_AAAATAATATGGAGACGGCA	C22orf42	9.885208705848893	13.85643999089393	0.00131809700145031	0.05288686289458516	positive	C vs B
UTP11L___53432_CTCATCAGCTTTAGTTGTTC	UTP11L	-10.200433147560258	18.817283806084465	0.00131882693223335	0.05288759336607052	negative	C vs B
DCAF8___112444_CTCCTCGTCCGATGTGTCTG	DCAF8	9.809584555551355	13.81627738820075	0.00132060339838867	0.05291000249988335	positive	C vs B
PYCR1___139621_GCTGCACCGTCTCCTTGTTG	PYCR1	-9.905592966962782	13.691722098504808	0.0013214381010787	0.05291000249988335	negative	C vs B
ZMYM4___55400_ACTGCAAAAATCTTTACTAG	ZMYM4	-9.570424519221763	11.94216182170392	0.001321521816197	0.05291000249988335	negative	C vs B
ZNF775___156651_TCCAGGGATGGAGAGTGGCC	ZNF775	-10.224094839729576	19.700580396216843	0.00132277896916791	0.0529318160581039	negative	C vs B
MAP4K1___28211_CCTTTGCAAGGCTCGAGACA	MAP4K1	-9.925538610619109	14.524528856967107	0.00132616160595596	0.05297986094965878	negative	C vs B
TMEM55A___50443_CACACGACCCTTGTACCTTC	TMEM55A	-10.191291564512907	18.797175706954853	0.00132640453703043	0.05297986094965878	negative	C vs B
FCN2___117197_TCCATGAACAGGAGCACCTG	FCN2	9.552525708252286	12.69122065457225	0.00132749748554117	0.05297986094965878	positive	C vs B
CDH8___8693_GACGCTGATGACCCAGTTTA	CDH8	-8.864640092081746	9.442780138018223	0.00132861223590485	0.05297986094965878	negative	C vs B
hsa-mir-26b___58372_CAGTTCAAGTAATTCAGGAT	hsa-mir-26b	9.862789885012203	14.152138929255871	0.00132953797794031	0.05297986094965878	positive	C vs B
PTPRM___139466_GTTACTCAATGTCTACGTGA	PTPRM	8.056815493787882	8.908722882698193	0.00132957258565927	0.05297986094965878	positive	C vs B
VPS35___53771_TCAAGTCATTTCCTCAGTCC	VPS35	10.050041632859614	15.293898969829709	0.00133064636209176	0.05297986094965878	positive	C vs B
METTL23___28992_GAATAACCTGCCACATCTGC	METTL23	-9.994096203442968	15.375462857392426	0.0013308142606202199	0.05297986094965878	negative	C vs B
SRA1___46923_CCGAGGATTATGAAGCCTGC	SRA1	9.8654558352360109	13.551019114097524	0.00133097554638546	0.05297986094965878	positive	C vs B
MDN1___128663_CTTGTGCTCTTCATTCATAC	MDN1	9.959068138657209	14.800548891138355	0.0013311092921855	0.05297986094965878	positive	C vs B
hsa-mir-200a___58151_TGTCTGGTAACGATGTTCAA	hsa-mir-200a	-9.666974127654106	13.447915940960767	0.00133197403258552	0.05298303162450114	negative	C vs B
hsa-mir-2115___58233_GTCATGGAAGCTGGAAGCAG	hsa-mir-2115	-9.977134657502196	15.329398889694405	0.00133343656828534	0.05298303162450114	negative	C vs B
SLITRK2___145464_CCTGTAACCCGTTGTTACCT	SLITRK2	-10.146060342218975	17.5220672514308	0.0013339027589066	0.05298303162450114	negative	C vs B
ZNF511___156061_CCACCTGCATGATCACGTCC	ZNF511	7.91007351052779	8.818291932630414	0.00133796003639994	0.05298303162450114	positive	C vs B
HLA-A___121567_CCACCCCATCTCTGACCATG	HLA-A	8.814945347212097	10.81773652746042	0.00133806229107904	0.05298303162450114	positive	C vs B
SYNM___48014_TGCCGATCGGTTAGACCTGG	SYNM	9.549326306024366	13.11185445468812	0.00133833033526977	0.05298303162450114	positive	C vs B
CIRBP___9720_TGAGAACATTGACGACGCTA	CIRBP	8.209928262155724	8.809798730679233	0.00133871576644296	0.05298303162450114	positive	C vs B
ATP6V0D1___103715_TCTCGATGTTCATCTCGTCA	ATP6V0D1	8.037557342912159	8.821542510650326	0.00133949074154008	0.05298303162450114	positive	C vs B
CDON___8858_CTGAGGTGCGCTATAAAATC	CDON	7.904321441235664	8.801701575077937	0.00133966498092361	0.05298303162450114	positive	C vs B
MKX___29361_CAAGAGTATCTTCTCGGTCT	MKX	9.03738103436164	10.81198925018828	0.00134011893547823	0.05298303162450114	positive	C vs B
NENF___31692_AAAGCCAAATACCCCATCGT	NENF	-9.91084085590698	13.97078144418396	0.00134074140557278	0.05298303162450114	negative	C vs B
MGME1___129120_TTCTAGTCGAAGAAGCCACT	MGME1	9.96893875156862	15.044445572046644	0.00134357942275776	0.05298303162450114	positive	C vs B
FAM199X___16393_AGGACAGCACCTCTTCGTTA	FAM199X	-8.903013666587448	9.588833856518846	0.00134436056126915	0.05298303162450114	negative	C vs B
FAM216A___16483_CCACCTCTCTAAATCAATGA	FAM216A	-8.823212179611046	9.358064207858064	0.00134498911632209	0.05298303162450114	negative	C vs B
INMT___23317_TGGTGACCACTGTCACGCTT	INMT	-9.796605787556024	14.026331775391066	0.00134509401882893	0.05298303162450114	negative	C vs B
PPP1R15B___38051_ATGAGGATCGCAAAGGACCA	PPP1R15B	8.788610267030972	9.253113031818977	0.00134533315221952	0.05298303162450114	positive	C vs B
CLEC18A___109934_CACCACAGAGCCCCCCTGCA	CLEC18A	9.9519729392564	15.4172244216817	0.00134605831835894	0.05298303162450114	positive	C vs B
PHF14___36344_ATTACGACCAGTAACACTAA	PHF14	10.021591816548858	15.942282381399712	0.00134658174441986	0.05298303162450114	positive	C vs B
GFOD1___18953_CGCTGTTGCGCTGCCCGTAC	GFOD1	9.435253380320573	11.795296541869286	0.0013477965130306	0.05298303162450114	positive	C vs B
MAGOHB___28011_TAGGAGCTTGAAATTGTAAT	MAGOHB	-10.16085527565314	18.52778771896654	0.00134793442202691	0.05298303162450114	negative	C vs B
CORO1A___10772_CGCATCATCGAGCCCCGCAA	CORO1A	10.073072921093246	16.795254587849904	0.00134795599057993	0.05298303162450114	positive	C vs B
CYP46A1___12170_CTTGGAGTCCTTGTTGTACT	CYP46A1	9.54282606931102	12.427470902573999	0.00134798857481252	0.05298303162450114	positive	C vs B
RPS4Y1___42147_AACACGCTTTAAGTGCTTCT	RPS4Y1	9.992758933535605	15.273530957217588	0.00134799736014187	0.05298303162450114	positive	C vs B
HTR3D___22388_TTGATGCCTCCGCATTCATC	HTR3D	9.452618525631692	12.459614972358846	0.00134830118561589	0.05298303162450114	positive	C vs B
HOXC5___121941_ACCGCTACCTCACTCGCCGC	HOXC5	-8.642960569369679	8.882624426294635	0.00134967687689038	0.05298650575649299	negative	C vs B
SSU72___147133_TAAGAAGATCATTGTACATC	SSU72	-9.934605363648307	15.28267257006282	0.00135141806049433	0.05298650575649299	negative	C vs B
CDKL2___8808_ATAGCTTGACAACGCCAGAC	CDKL2	-9.615294525431942	12.624264204193707	0.00135202835733488	0.05298650575649299	negative	C vs B
MAGEB18___27940_TAGCATCCCTGAAGCGCTTC	MAGEB18	-9.763929318373982	13.525408566252526	0.00135214584573842	0.05298650575649299	negative	C vs B
ATG13___3467_CAGTCTGTTGTACACCGTGT	ATG13	8.833564999269134	10.555849247262794	0.00135230828083064	0.05298650575649299	positive	C vs B
CSN3___11379_GACTTACTGCTGGTTGTTTC	CSN3	8.564429754043672	10.065810493150348	0.00135277230819136	0.05298650575649299	positive	C vs B
ADH1A___951_CTGTGGCACAGATGACCACG	ADH1A	-10.148782324932194	18.296579153795488	0.00135338098919139	0.05298650575649299	negative	C vs B
COX6B2___10850_CACGCGGAAATAGTACTCGC	COX6B2	-9.549669950328129	12.876863062350893	0.00135464552571765	0.05300808550318774	negative	C vs B
_multiple2___111854_CCGCCGCCCCCAGCAATCCC	_multiple2_111854	9.791693469097869	13.889538798005317	0.00135552791700852	0.05301469683420327	positive	C vs B
IGDCC4___122756_GTGGCTGCCATGACACGACC	IGDCC4	-9.614863628385374	13.224287364426647	0.001356773099804	0.05303548252148118	negative	C vs B
NLRC4___132048_GTGGAACTATCCTCTATTTC	NLRC4	9.909121651414434	14.809110887017113	0.00135965159046584	0.05309473264209074	positive	C vs B
FUT4___118170_TCTGCGCGTGTTGGACTACG	FUT4	9.876486295802843	13.587740824782376	0.00135971788367356	0.05309473264209074	positive	C vs B
SLC10A3___144284_GCCGCTCAGCGCCACAATGA	SLC10A3	10.128221192457076	17.875157880687603	0.00136233145638747	0.05312275103438232	positive	C vs B
OASL___133162_TGGACTCCTTCGTGGCTCAG	OASL	9.403912405165498	12.420287361801773	0.00136338865842094	0.05312275103438232	positive	C vs B
CYLC2___112034_TGTTATTTCCCAAACCACAA	CYLC2	-8.849500532955473	9.48111588807284	0.00136365163201355	0.05312275103438232	negative	C vs B
IL17B___22991_ACGGTTTCATCCGTGACACC	IL17B	9.279712938895884	10.053035981220464	0.00136442999716799	0.05312275103438232	positive	C vs B
OR1C1___33650_GTCTGTATCCTCGTATCTTA	OR1C1	-9.619782128731176	13.36791806269504	0.00136470640230057	0.05312275103438232	negative	C vs B
DEFB121___12871_TTTGACTGTTACTCTGCTCC	DEFB121	-9.038506957756768	10.79346270712639	0.00136602028245656	0.05312275103438232	negative	C vs B
SNIP1___145872_CGTCTTGCTCCATGAGTCGT	SNIP1	9.017023876866132	10.036832552499291	0.00136614135428002	0.05312275103438232	positive	C vs B
hsa-mir-6862-1___63629_TTATCCGAAGCGGGCATGCT	hsa-mir-6862-1	-9.290421103971845	11.027632610987247	0.00136642544029006	0.05312275103438232	negative	C vs B
TPTE2___151153_TGGTGTCACCTATCAGTAAA	TPTE2	-10.011198087070726	15.94849871452815	0.00136704860005287	0.05312275103438232	negative	C vs B
FANCB___16833_TGATAATACGTCAAGTGCAG	FANCB	-9.008947636920608	9.988693278145307	0.00136758431318916	0.05312275103438232	negative	C vs B
LRRC46___27369_GCACCACATACCGCAAGGAG	LRRC46	-10.175492373358216	13.634394873625714	0.00136980457123691	0.05315652014583621	negative	C vs B
ALYREF___101740_TTCCTTGCTAGCGTAAACAG	ALYREF	-9.330624703894228	12.162926506140916	0.00137067767282131	0.05315652014583621	negative	C vs B
PTGER2___39316_AGTAGGGGTGCCCGATCGAG	PTGER2	9.37357545111284	11.765437594336266	0.00137176575815315	0.05315652014583621	positive	C vs B
GYS1___120681_CTCACGCCCTGCTCCGTGTA	GYS1	9.903267716480991	14.961092311102345	0.00137228515875767	0.05315652014583621	positive	C vs B
ANKRD2___102022_GCTTCTGGCGTGCGTCTCCT	ANKRD2	9.362440424992084	12.395623177324088	0.00137288945179876	0.05315652014583621	positive	C vs B
GAD2___118389_CCGTGAACTTCTGAGCCACT	GAD2	-10.109144547157724	17.671488503848103	0.00137376446421888	0.05315652014583621	negative	C vs B
RRAGD___42232_GAATACTGACATCAACTTCG	RRAGD	9.499749846064056	10.83979500891934	0.00137407058158362	0.05315652014583621	positive	C vs B
ADCK5___100901_CGTCCCCTGCTGTGTTCTTC	ADCK5	9.682229963100973	13.667264571100008	0.00137420080215678	0.05315652014583621	positive	C vs B
ENPP7___15184_GTACACGTGGACGCTCTCAA	ENPP7	10.011408604657202	15.201201700363846	0.00137509324570317	0.05315652014583621	positive	C vs B
PES1___36067_CTCACCGTTCCTTGATGATG	PES1	8.175023599462783	8.806777205837285	0.00137639743455728	0.05315652014583621	positive	C vs B
GMDS___19393_GCGCTCATCACCGGTATCAC	GMDS	-9.170926550333222	11.48881568470266	0.0013764728553336	0.05315652014583621	negative	C vs B
hsa-mir-6805___63399_CACTCCACAAGCCGCCCCCT	hsa-mir-6805	-8.810953486125946	9.397980042784251	0.00137829851084365	0.05315652014583621	negative	C vs B
NonTargetingControlGuideForHuman_0636___65019_ATGCGAAACGACATTTATTA	NonTargetingControlGuideForHuman_0636	9.12160770606198	11.757669914357692	0.00137834227986001	0.05315652014583621	positive	C vs B
STMN3___147464_CTCACCCCCGTACTGGTAGA	STMN3	-9.39792443710878	11.980484895804109	0.00138061811257465	0.05315652014583621	negative	C vs B
ALDH16A1___101533_CCATCATTTACCCACAGCCA	ALDH16A1	-8.709397202642057	9.129130721726286	0.0013816322940376	0.05315652014583621	negative	C vs B
PARD3___135132_CCCGTGTCAGCATGTCCAAC	PARD3	9.731123112143464	13.620908688333254	0.00138226141317482	0.05315652014583621	positive	C vs B
HIST3H2A___21554_TAAGTCGCGCTCGTCGCGCG	HIST3H2A	8.232797696446287	8.960631581689098	0.00138226493998071	0.05315652014583621	positive	C vs B
TEPP___148950_TCAGTTCTTTGACTGCTCAA	TEPP	-8.838439660256993	9.497787202808384	0.00138252445785868	0.05315652014583621	negative	C vs B
DOK2___113749_TTGTACAGCAGCGCAGTCAC	DOK2	9.012196194298012	11.40381417954161	0.00138266514695576	0.05315652014583621	positive	C vs B
FAM91A1___16795_ATATTATGGTGAAAGGCTTG	FAM91A1	9.84740452070747	14.793183324480596	0.00138344490411689	0.05315652014583621	positive	C vs B
FAM173B___16279_GGTATTCCAGATACCGCGCT	FAM173B	-9.83079546518784	14.544759353773088	0.00138358509896035	0.05315652014583621	negative	C vs B
MTHFD2___130340_TCGATGAGATATTGTAACAG	MTHFD2	-9.766917557714944	13.96236771884708	0.00138546742088777	0.05315652014583621	negative	C vs B
ARRDC5___103122_CACGAGCTCCACCTTCACTA	ARRDC5	-9.0512055194238	11.323912742072228	0.00138636042535852	0.05315652014583621	negative	C vs B
WFS1___54287_GCATCACGTCCGAGAACGAA	WFS1	7.855058987211466	8.77651254728987	0.00138700941106738	0.05315652014583621	positive	C vs B
LRRIQ1___27454_GGTAAAACATGTTCATCCAT	LRRIQ1	-8.932904437818621	11.286033508402296	0.0013873410069157	0.05315652014583621	negative	C vs B
SLC15A4___44414_TAAGTGCTTACCCATTACTC	SLC15A4	9.068137985348992	10.762696448616138	0.00138795647572594	0.05315652014583621	positive	C vs B
LBH___26075_CAGCAGCGGTCAAAATCTGA	LBH	-9.22473878441551	12.098871625250366	0.00138896656970131	0.05315652014583621	negative	C vs B
C7orf61___6566_CCGGCGCAGGTGTTTCCGAA	C7orf61	-8.944096142072292	10.747261958974702	0.00138913779998718	0.05315652014583621	negative	C vs B
TSHZ2___51865_CTGACCAGTAGGAATCCGAC	TSHZ2	-9.300900224613216	11.712954949487772	0.00138919864516026	0.05315652014583621	negative	C vs B
TAAR9___48139_TCTATCCTCTACGCCGTCCT	TAAR9	-9.129977456682225	11.309481148579954	0.00139104817095108	0.05319989631250852	negative	C vs B
WSCD1___54421_GGGCGGACCGCCACCTACCG	WSCD1	-8.74419911131798	10.067087779982328	0.00139280637100522	0.05323973694600182	negative	C vs B
POU4F2___37780_TGAAAAGATCGCCGCCATCG	POU4F2	8.997815938557503	10.199334603590094	0.00139359525109339	0.05324250360591211	positive	C vs B
NDUFB3___131473_AACTTCCAGATTATAGACAA	NDUFB3	9.407241439022828	12.743500139808	0.00139491161906478	0.05324756629224603	positive	C vs B
TBC1D10A___148404_CAAGCACGGCCCCGCAGAGA	TBC1D10A	9.68992818304856	13.839987935771356	0.00139516090340339	0.05324756629224603	positive	C vs B
MKI67___29323_GATCTTGAGACACGACGTGC	MKI67	9.442111277817324	12.430289322443054	0.00139891010538096	0.05336085943864787	positive	C vs B
LRRK2___27468_GCAAAGCTTAATGGGACCCC	LRRK2	8.749537416584468	10.005141110414032	0.00139956553103829	0.05336085943864787	positive	C vs B
EEF2K___14510_AGTCAGTGCCCGTCTCCGTG	EEF2K	-8.94653737131815	10.098041483419555	0.00140149763398224	0.05336839171802035	negative	C vs B
ATL1___3516_CACAATGATCAGCTCAATAC	ATL1	10.05329216483216	17.27187471566491	0.00140340639333454	0.05336839171802035	positive	C vs B
QRFP___139684_GCCTCGGAGCTGGAGAACGC	QRFP	-9.584957926884282	11.735646169417748	0.00140357558612762	0.05336839171802035	negative	C vs B
FCHSD2___17212_GTCAATACCTGAAGAGAGAT	FCHSD2	-8.743838421518015	10.016907134506337	0.0014036438883995	0.05336839171802035	negative	C vs B
LAGE3___25930_AGGCCAGGCTTAGCGGGAAA	LAGE3	-9.553325014978428	12.134094231650282	0.00140735225384595	0.05336839171802035	negative	C vs B
FBLN1___16942_GCGTTCCCTCCTCGTTGAGA	FBLN1	-9.775185046244564	14.040953407754762	0.00140785258103579	0.05336839171802035	negative	C vs B
BBS10___4209_GAGCTGTAAGTTACCGAATA	BBS10	-8.710177450547688	9.996557881190297	0.00140992758595821	0.05336839171802035	negative	C vs B
RFX3___140917_CCACTACCTTCGACACTGTC	RFX3	9.423325723049574	12.806751051645763	0.00141056816577242	0.05336839171802035	positive	C vs B
CABIN1___106833_GTACTTCATCTGCAAAGCTT	CABIN1	9.42607374008774	12.06722140109637	0.00141083147075749	0.05336839171802035	positive	C vs B
LIPA___26599_TCCATGAGAGCATTCCGGAA	LIPA	9.984761660525804	16.416977201579062	0.00141238269302809	0.05336839171802035	positive	C vs B
HDX___21062_CTAGAACACCCTGTAATCCA	HDX	-9.822467720565584	13.505079967617744	0.00141374441936475	0.05336839171802035	negative	C vs B
VAT1___153477_TGAACTGATTCCACCATGTC	VAT1	9.856694543115992	15.020980391436575	0.0014144090240741	0.05336839171802035	positive	C vs B
SESN1___43620_CTACATTATCGTCACTACAT	SESN1	-9.129789969743866	10.732796991023806	0.00141449964252585	0.05336839171802035	negative	C vs B
GNAI1___19452_GGGAGGTTGAAGATAGACTT	GNAI1	-8.548161316153807	8.772373225283735	0.00141634814327003	0.05336839171802035	negative	C vs B
TMEM229B___50253_GGTACATGCGCTCCACGATG	TMEM229B	-9.577750592656107	12.915136782257983	0.00141667274937279	0.05336839171802035	negative	C vs B
IGFBP3___22822_CGTAGTCAACTTTGTAGCGC	IGFBP3	-9.987978131217115	16.228435614317117	0.0014177060650441	0.05336839171802035	negative	C vs B
IL18BP___122995_AACGCTGAGCTTATCCTGTG	IL18BP	-8.91737108173695	10.047096777922594	0.00141793408084177	0.05336839171802035	negative	C vs B
MARCH4___28337_CATACATCCCGTAGCAGATC	MARCH4	-8.627613702937813	8.983992400192314	0.00141798332085895	0.05336839171802035	negative	C vs B
PTCH2___139222_AACAAAATCTGCTACAAGTC	PTCH2	9.6503268059949	13.58495525370824	0.00141841976668316	0.05336839171802035	positive	C vs B
UBQLN1___152668_GCTTTCTGTAGGTTTACTCC	UBQLN1	-10.002281998779203	16.77879830723254	0.00141870145705207	0.05336839171802035	negative	C vs B
FKRP___117574_GCGCTCATCCACCACCGAGC	FKRP	9.84462141502741	14.90283436252447	0.00141908928767577	0.05336839171802035	positive	C vs B
RAB40AL___139883_CCACCAGCTCCACTCACAAA	RAB40AL	9.571301622681956	11.397869715688143	0.00142014354201552	0.05336839171802035	positive	C vs B
GPR4___20040_AGCCCACGAACACCCGATAG	GPR4	-9.38380952264072	11.328515223251022	0.00142061981478668	0.05336839171802035	negative	C vs B
MAN2B1___28077_CACGATGGCACCGTAGTGGG	MAN2B1	9.758784891690889	12.130978872359751	0.00142154537161809	0.05336839171802035	positive	C vs B
ZNF350___155791_ACTCCTGGGCGCTGCTCAGA	ZNF350	9.9210894375555	15.691196953147823	0.00142154846933528	0.05336839171802035	positive	C vs B
SEMA6B___143314_CCAGCGACATAAACGTGTGT	SEMA6B	9.473547406791395	12.547393579184464	0.00142163701560591	0.05336839171802035	positive	C vs B
ANKRD17___2015_ATCGTCTGTTAGTTGTGCGT	ANKRD17	-9.5617083354746	12.814331867371369	0.00142201866990351	0.05336839171802035	negative	C vs B
MICU1___129180_ATTCAAATCAAACATCTTGA	MICU1	-9.695467322300717	12.886511024212387	0.00142246648808528	0.05336839171802035	negative	C vs B
PYCR1___39674_CTTGGCTGCCCACAAGATAA	PYCR1	9.696260304402736	13.693710802085338	0.0014235018600863	0.05336839171802035	positive	C vs B
VAV1___53548_GGCGCAGGTTGACCTCACGC	VAV1	-9.434137005984615	12.58463866816145	0.00142393073939391	0.05336839171802035	negative	C vs B
STXBP6___147623_CCACTCACCTCCCATAATTT	STXBP6	-8.52642650763936	8.740709223164762	0.00142735909479375	0.05336839171802035	negative	C vs B
GCLM___118773_ACAGTGCATTCCAAGACATC	GCLM	-9.38680953457253	12.043443795855769	0.00142765606174118	0.05336839171802035	negative	C vs B
PCED1A___135537_CGAGTACCTTGAGGATGTTC	PCED1A	9.485305554417703	13.14294116971682	0.00142834890951057	0.05336839171802035	positive	C vs B
CAV1___7376_TAAACACCTCAACGATGACG	CAV1	-8.525490733996618	8.742993972741191	0.00142852107082735	0.05336839171802035	negative	C vs B
TMEM219___50232_TCTTACCGAGGTGAGCAGCT	TMEM219	9.15265328805276	11.747448601903722	0.00142854739918768	0.05336839171802035	positive	C vs B
MOV10L1___29695_ACAAGGTACTGCAGCGATTA	MOV10L1	9.935062896327464	15.38607366179516	0.00142988454975577	0.05336839171802035	positive	C vs B
MIEF1___29244_AAACGGTCGGCCAGCATATC	MIEF1	-9.934106735011762	15.587830987551335	0.00143080228488461	0.05336839171802035	negative	C vs B
C15orf54___105410_TCTGCTCCAACTTATTTGAA	C15orf54	9.83712207056078	13.147584680379875	0.00143096901797913	0.05336839171802035	positive	C vs B
SLITRK2___45517_CTCAGTGTGTTAACCGTGGC	SLITRK2	-10.068417518925498	18.235625947470915	0.00143100615334246	0.05336839171802035	negative	C vs B
TPX2___51218_TTATTCCTATGATGCCCCCT	TPX2	9.343967856480534	12.045670422106788	0.0014316347502154	0.05336839171802035	positive	C vs B
KDM3A___124466_TTAGGTAATTCTGCAAGAAT	KDM3A	9.496014176937049	12.051222559710007	0.00143201175708627	0.05336839171802035	positive	C vs B
RIMS2___141227_ACCATGCTCCTGATTTAGTG	RIMS2	-8.769209300511516	10.4754714443209	0.00143209937522172	0.05336839171802035	negative	C vs B
SIGLEC7___44147_CAGAGAGTTCTGAGCTCGAC	SIGLEC7	-9.832655825857636	14.669085506582304	0.00143242412289473	0.05336839171802035	negative	C vs B
hsa-mir-6073___62544_TACAGTGAGAGAGCAGTGTT	hsa-mir-6073	9.912875906225532	14.09150930359293	0.00143361597555451	0.05336839171802035	positive	C vs B
FGF21___17395_TTGATGGACTCGGACGAGAC	FGF21	9.968717981616637	15.93937872361172	0.00143403041348973	0.05336839171802035	positive	C vs B
PLCB3___36984_CTGGGGCTCACGCTTTGCGC	PLCB3	9.257405557866726	12.039809221385685	0.00143409229018258	0.05336839171802035	positive	C vs B
KLHDC3___125063_TGGAAGTCCCTCCAGCGTGC	KLHDC3	9.704822267032611	13.559923372646743	0.0014341697688061	0.05336839171802035	positive	C vs B
TMCO4___149731_CCTTCTGAGCTTCTCACTCA	TMCO4	-10.01775324927601	17.160357787228115	0.00143444641370161	0.05336839171802035	negative	C vs B
HEXA___121174_TAAACACTGGTCATCATTTA	HEXA	-9.34066228380464	12.329140022290895	0.00143579612991105	0.05336839171802035	negative	C vs B
[truncated: 72,311 more rows]
