# Supplementary material for: Clonal dynamics limits detection of selection in tumour xenograft CRISPR/Cas9 screens
Source: Cancer Gene Ther. 2023 Sep 8;30(12):1610–23. doi: 10.1038/s41417-023-00664-5 (PMC10721547; doi:10.1038/s41417-023-00664-5)
Supplement: Supplementary file 8 — Supplementary Data File 2 [file 41417_2023_664_MOESM8_ESM.txt]

# group_id: gene target	items_in_group_positive: total number of gRNAs for this target	lo_value_positive: alpha-RRA score for positive selection	p_positive: alpha-RRA p-value for positive selection	FDR_positive: false discovery rate for positive selection	goodsgrna_positive: number of sgRNAs included (below alpha threshold) for positive selection	direction_positive: direction of selection for this comparison (positive for higher in group C)	items_in_group_negative: total number of gRNAs for this target	lo_value_negative: alpha-RRA score for negative selection	p_negative: alpha-RRA p-value for negative selection	FDR_negative: false discovery rate for negative selection	goodsgrna_negative: number of sgRNAs included (below alpha threshold) for negative selection	direction_negative: direction of selection for this comparison (negative for lower in group C)	comparison: groups being compared in alpha-RRA	min_p: minimum p-value for both directions of selection	min_p_direction: direction of selection that gives minimum p-value; positive for higher in group C; negative for lower in group C
group_id	items_in_group_positive	lo_value_positive	p_positive	FDR_positive	goodsgrna_positive	direction_positive	items_in_group_negative	lo_value_negative	p_negative	FDR_negative	goodsgrna_negative	direction_negative	comparison	min_p	min_p_direction
BABAM1	4	0.97229	0.97229	0.998802	0	positive	4	1.781e-6	6.2654e-6	0.127063	2	negative	C vs B	6.2654e-6	negative
FCGR2B	4	0.53233	0.53255	0.98877	0	positive	4	3.1458e-6	1.3179e-5	0.127063	3	negative	C vs B	1.3179e-5	negative
STT3A	4	0.98991	0.98993	0.999365	0	positive	4	4.2049e-6	1.6636e-5	0.127063	3	negative	C vs B	1.6636e-5	negative
SLC16A8	4	7.7468e-6	3.0463e-5	0.648515	2	positive	4	0.36375	0.36681	0.990808	1	negative	C vs B	3.0463e-5	positive
FCHSD2	5	0.99999	0.99999	0.999993	0	positive	5	7.608e-6	3.3055e-5	0.189356	5	negative	C vs B	3.3055e-5	negative
RPAP1	3	0.97247	0.97256	0.998802	0	positive	3	2.0186e-5	6.2005e-5	0.284158	2	negative	C vs B	6.2005e-5	negative
DEFB129	2	4.0372e-5	7.6697e-5	0.648515	2	positive	2	0.99534	0.99532	0.999622	0	negative	C vs B	7.6697e-5	positive
PPM1A	5	2.29e-5	9.398e-5	0.648515	4	positive	5	0.2955	0.32517	0.990808	1	negative	C vs B	9.398e-5	positive
HMX2	4	3.7874e-5	1.3719e-4	0.648515	3	positive	4	0.4077	0.40834	0.990808	1	negative	C vs B	1.3719e-4	positive
CLRN2	5	3.3643e-5	1.4151e-4	0.648515	1	positive	5	0.70339	0.7032	0.990808	0	negative	C vs B	1.4151e-4	positive
CYFIP2	3	0.87938	0.8795	0.994845	0	positive	3	6.0557e-5	1.8299e-4	0.698845	2	negative	C vs B	1.8299e-4	negative
CARD16	5	0.55072	0.55068	0.98877	0	positive	5	6.4243e-5	2.72e-4	0.890382	3	negative	C vs B	2.72e-4	negative
RCCD1	5	7.8447e-5	3.3725e-4	0.98877	3	positive	5	0.41884	0.42508	0.990808	1	negative	C vs B	3.3725e-4	positive
DUSP16	4	0.28175	0.29828	0.98877	1	positive	4	9.0596e-5	3.4632e-4	0.969044	3	negative	C vs B	3.4632e-4	negative
FBXO33	3	1.1914e-4	3.5626e-4	0.98877	3	positive	3	0.99988	0.99988	0.999943	0	negative	C vs B	3.5626e-4	positive
LYZ	1	4.6428e-4	4.6817e-4	0.98877	1	positive	1	0.99954	0.99956	0.999807	0	negative	C vs B	4.6817e-4	positive
LIPJ	3	1.8166e-4	5.3169e-4	0.98877	1	positive	3	0.91841	0.91849	0.996963	0	negative	C vs B	5.3169e-4	positive
RELL1	5	1.3742e-4	5.5935e-4	0.98877	4	positive	5	0.9999	0.9999	0.999943	0	negative	C vs B	5.5935e-4	positive
ZW10	2	2.841e-4	5.6237e-4	0.98877	2	positive	2	0.99972	0.99973	0.9999	0	negative	C vs B	5.6237e-4	positive
TYW1B	5	0.3633	0.38203	0.98877	1	positive	5	1.4343e-4	5.6885e-4	0.969044	2	negative	C vs B	5.6885e-4	negative
TMEM229B	2	0.99971	0.99972	0.999852	0	positive	2	2.8957e-4	5.7058e-4	0.969044	2	negative	C vs B	5.7058e-4	negative
PAX7	3	0.9998	0.9998	0.999852	0	positive	3	2.0151e-4	5.8354e-4	0.969044	3	negative	C vs B	5.8354e-4	negative
GTF3C1	3	0.040597	0.072297	0.98877	1	positive	3	2.2203e-4	6.5181e-4	0.969044	1	negative	C vs B	6.5181e-4	negative
CHSY1	5	0.95152	0.95167	0.997279	0	positive	5	1.6821e-4	6.665e-4	0.969044	1	negative	C vs B	6.665e-4	negative
OR10A3	5	1.6821e-4	6.799e-4	0.98877	1	positive	5	0.67708	0.67691	0.990808	0	negative	C vs B	6.799e-4	positive
C2orf15	4	0.97645	0.97652	0.998802	0	positive	4	1.8839e-4	7.2786e-4	0.969044	1	negative	C vs B	7.2786e-4	negative
CAPN15	5	2.0253e-4	8.0434e-4	0.98877	4	positive	5	0.7286	0.7283	0.990808	0	negative	C vs B	8.0434e-4	positive
BATF2	3	0.99972	0.99973	0.999852	0	positive	3	2.7812e-4	8.1082e-4	0.969044	3	negative	C vs B	8.1082e-4	negative
ZNF764	5	2.1731e-4	8.5274e-4	0.98877	3	positive	5	0.4364	0.44054	0.990808	1	negative	C vs B	8.5274e-4	positive
CYP4F2	3	3.0276e-4	8.7218e-4	0.98877	1	positive	3	0.60554	0.60553	0.990808	0	negative	C vs B	8.7218e-4	positive
MS4A10	4	2.2436e-4	8.778e-4	0.98877	3	positive	4	0.99961	0.99959	0.999807	0	negative	C vs B	8.778e-4	positive
SPDYE1	1	9.0837e-4	9.1885e-4	0.98877	1	positive	1	0.99909	0.99911	0.999795	0	negative	C vs B	9.1885e-4	positive
PDCL3	4	0.75585	0.75617	0.991637	0	positive	4	2.4221e-4	9.4823e-4	0.969044	1	negative	C vs B	9.4823e-4	negative
MYO1D	4	2.449e-4	9.5471e-4	0.98877	3	positive	4	0.38898	0.39027	0.990808	1	negative	C vs B	9.5471e-4	positive
HOXC5	3	0.78751	0.78741	0.992752	0	positive	3	3.5605e-4	0.0010411	0.969044	2	negative	C vs B	0.0010411	negative
GLB1L3	5	0.1284	0.20639	0.98877	1	positive	5	2.7466e-4	0.0010467	0.969044	2	negative	C vs B	0.0010467	negative
ANK1	2	0.9182	0.91821	0.994976	0	positive	2	5.5167e-4	0.0010852	0.969044	1	negative	C vs B	0.0010852	negative
MYADM	4	2.8388e-4	0.0010969	0.98877	2	positive	4	0.8465	0.84654	0.991428	0	negative	C vs B	0.0010969	positive
HOXB1	3	3.7821e-4	0.0011025	0.98877	2	positive	3	0.57658	0.57643	0.990808	0	negative	C vs B	0.0011025	positive
hsa-mir-8069	2	5.7858e-4	0.0011297	0.98877	1	positive	2	0.62041	0.62033	0.990808	0	negative	C vs B	0.0011297	positive
OXER1	2	0.99942	0.99942	0.999771	0	positive	2	5.8318e-4	0.0011388	0.969044	2	negative	C vs B	0.0011388	negative
CSTB	5	0.99763	0.99763	0.999771	0	positive	5	3.047e-4	0.0011591	0.969044	4	negative	C vs B	0.0011591	negative
GPR45	4	0.22939	0.25645	0.98877	1	positive	4	3.0243e-4	0.0011643	0.969044	3	negative	C vs B	0.0011643	negative
CCDC170	2	6.0549e-4	0.001182	0.98877	1	positive	2	0.60893	0.60901	0.990808	0	negative	C vs B	0.001182	positive
ATP13A5	5	0.61146	0.6115	0.98877	0	positive	5	3.0917e-4	0.001182	0.969044	2	negative	C vs B	0.001182	negative
SLC47A2	2	0.99938	0.99938	0.999771	0	positive	2	6.1948e-4	0.0012088	0.969044	2	negative	C vs B	0.0012088	negative
FAR2	2	0.61219	0.61222	0.98877	0	positive	2	6.593e-4	0.0012853	0.969044	1	negative	C vs B	0.0012853	negative
CCDC59	4	3.5238e-4	0.0013509	0.98877	3	positive	4	0.89241	0.89239	0.993764	0	negative	C vs B	0.0013509	positive
RCE1	3	4.6421e-4	0.0013656	0.98877	1	positive	3	0.16334	0.17788	0.989365	1	negative	C vs B	0.0013656	positive
GRB7	3	0.75593	0.75589	0.991613	0	positive	3	4.6421e-4	0.0013656	0.969044	1	negative	C vs B	0.0013656	negative
OR1N1	3	0.99954	0.99955	0.999852	0	positive	3	4.6441e-4	0.0013674	0.969044	3	negative	C vs B	0.0013674	negative
KCNC3	2	0.58546	0.58561	0.98877	0	positive	2	7.1311e-4	0.0013812	0.969044	1	negative	C vs B	0.0013812	negative
LYZL6	5	3.7002e-4	0.001408	0.98877	1	positive	5	0.76191	0.76176	0.990808	0	negative	C vs B	0.001408	positive
KCNG3	3	0.28789	0.29	0.98877	1	positive	3	4.9074e-4	0.0014352	0.969044	2	negative	C vs B	0.0014352	negative
ISYNA1	4	0.31946	0.32974	0.98877	1	positive	4	4.0366e-4	0.0014529	0.969044	1	negative	C vs B	0.0014529	negative
NDUFB1	3	0.24689	0.25249	0.98877	1	positive	3	5.0456e-4	0.0014672	0.969044	1	negative	C vs B	0.0014672	negative
hsa-mir-6799	2	0.99922	0.99924	0.999771	0	positive	2	7.7562e-4	0.0014931	0.969044	2	negative	C vs B	0.0014931	negative
NUCB2	1	0.0015678	0.0015514	0.98877	1	positive	1	0.99843	0.99845	0.999795	0	negative	C vs B	0.0015514	positive
ELK4	4	0.82822	0.82833	0.99337	0	positive	4	4.5747e-4	0.0015929	0.969044	1	negative	C vs B	0.0015929	negative
C12orf10	4	4.4246e-4	0.0016111	0.98877	3	positive	4	0.99681	0.99682	0.999622	0	negative	C vs B	0.0016111	positive
CEBPB	3	5.5517e-4	0.0016149	0.98877	2	positive	3	0.988	0.98819	0.99935	0	negative	C vs B	0.0016149	positive
NMNAT1	3	0.99828	0.99831	0.999771	0	positive	3	5.5953e-4	0.0016249	0.969044	3	negative	C vs B	0.0016249	negative
C2orf47	5	0.70048	0.70032	0.99103	0	positive	5	4.3729e-4	0.0016517	0.969044	2	negative	C vs B	0.0016517	negative
EIF4ENIF1	4	4.5747e-4	0.0016525	0.98877	1	positive	4	0.74472	0.74497	0.990808	0	negative	C vs B	0.0016525	positive
ACPT	5	4.3729e-4	0.0016629	0.98877	1	positive	5	0.53384	0.53378	0.990808	0	negative	C vs B	0.0016629	positive
PRPF4	3	0.99449	0.9946	0.999501	0	positive	3	5.7937e-4	0.0016849	0.969044	2	negative	C vs B	0.0016849	negative
hsa-mir-6748	4	4.8121e-4	0.0017195000000000001	0.98877	3	positive	4	0.97987	0.97993	0.998768	0	negative	C vs B	0.0017195000000000001	positive
MATN4	3	0.9994	0.99942	0.999771	0	positive	3	5.9972e-4	0.0017372	0.969044	3	negative	C vs B	0.0017372	negative
hsa-mir-5693	2	0.9991	0.9991	0.999771	0	positive	2	9.0342e-4	0.0017381	0.969044	2	negative	C vs B	0.0017381	negative
PARP9	3	0.99939	0.99941	0.999771	0	positive	3	6.0664e-4	0.0017545	0.969044	3	negative	C vs B	0.0017545	negative
ZNF511	3	6.0863e-4	0.001758	0.98877	2	positive	3	0.98628	0.98645	0.999304	0	negative	C vs B	0.001758	positive
C6orf118	4	0.97079	0.97076	0.998802	0	positive	4	5.2951e-4	0.0017956	0.969044	3	negative	C vs B	0.0017956	negative
CYC1	4	5.1128e-4	0.0018007	0.98877	1	positive	4	0.35608	0.35976	0.990808	1	negative	C vs B	0.0018007	positive
LYZL1	2	0.99906	0.99906	0.999771	0	positive	2	9.4184e-4	0.0018098	0.969044	2	negative	C vs B	0.0018098	negative
TMEM8B	3	0.20952	0.21963	0.98877	1	positive	3	6.2563e-4	0.0018163	0.969044	1	negative	C vs B	0.0018163	negative
NUP205	5	4.8485e-4	0.0018418	0.98877	4	positive	5	0.99977	0.99978	0.999908	0	negative	C vs B	0.0018418	positive
PTGER2	3	6.3743e-4	0.001847	0.98877	2	positive	3	0.27318	0.2753	0.990808	1	negative	C vs B	0.001847	positive
OR51E2	6	0.66379	0.66406	0.990675	0	positive	6	4.8234e-4	0.0019057	0.969044	3	negative	C vs B	0.0019057	negative
NonTargetingControlGuideForHuman_0769	1	0.0020119	0.0019969	0.98877	1	positive	1	0.99799	0.99798	0.999795	0	negative	C vs B	0.0019969	positive
EVA1B	3	7.0634e-4	0.0020375	0.98877	1	positive	3	0.095818	0.12218	0.989365	1	negative	C vs B	0.0020375	positive
KRTAP19-3	3	0.99929	0.99931	0.999771	0	positive	3	7.0657e-4	0.002038	0.969044	3	negative	C vs B	0.002038	negative
SLC25A12	5	0.074421	0.12984	0.98877	1	positive	5	5.4856e-4	0.0020656	0.969044	2	negative	C vs B	0.0020656	negative
INSL3	4	6.1022e-4	0.002073	0.98877	2	positive	4	0.95582	0.95575	0.998591	0	negative	C vs B	0.002073	positive
hsa-mir-5691	3	0.99927	0.99929	0.999771	0	positive	3	7.2955e-4	0.002098	0.969044	3	negative	C vs B	0.002098	negative
WIF1	5	5.556e-4	0.0021024	0.98877	4	positive	5	0.87321	0.87311	0.992043	0	negative	C vs B	0.0021024	positive
PMP22	3	0.3427	0.34245	0.98877	1	positive	3	7.467e-4	0.0021507	0.969044	1	negative	C vs B	0.0021507	negative
IGBP1	3	7.527e-4	0.002168	0.98877	3	positive	3	0.99925	0.99927	0.999807	0	negative	C vs B	0.002168	positive
HTRA3	2	0.0011269	0.0021931	0.98877	2	positive	2	0.99887	0.99887	0.999795	0	negative	C vs B	0.0021931	positive
LIX1L	4	6.627e-4	0.0022121	0.98877	2	positive	4	0.9359	0.93581	0.997739	0	negative	C vs B	0.0022121	positive
ZMYM4	4	0.97687	0.97696	0.998802	0	positive	4	6.8293e-4	0.0022143	0.969044	2	negative	C vs B	0.0022143	negative
NEDD4L	5	0.87522	0.87511	0.994621	0	positive	5	5.9577e-4	0.0022251	0.969044	3	negative	C vs B	0.0022251	negative
NXNL1	4	6.727e-4	0.0022385	0.98877	2	positive	4	0.86504	0.8651	0.992043	0	negative	C vs B	0.0022385	positive
TARBP1	4	0.96386	0.96380999999999994	0.997899	0	positive	4	7.265e-4	0.0023296	0.969044	1	negative	C vs B	0.0023296	negative
MRPL10	3	8.274e-4	0.002378	0.98877	1	positive	3	0.023647	0.043729	0.986187	2	negative	C vs B	0.002378	positive
ZNF850	4	0.99748	0.99746	0.999771	0	positive	4	7.4731e-4	0.0023845	0.969044	3	negative	C vs B	0.0023845	negative
ATP5SL	3	0.51723	0.51702	0.98877	0	positive	3	8.3472e-4	0.0023953	0.969044	2	negative	C vs B	0.0023953	negative
ANKRD2	3	8.4139e-4	0.0024143	0.98877	2	positive	3	0.58378	0.58361	0.990808	0	negative	C vs B	0.0024143	positive
ACPP	5	0.99903	0.99905	0.999771	0	positive	5	6.5167e-4	0.0024208	0.969044	4	negative	C vs B	0.0024208	negative
ZKSCAN5	2	0.99875	0.99874	0.999771	0	positive	2	0.0012512	0.0024212	0.969044	2	negative	C vs B	0.0024212	negative
hsa-mir-6853	3	0.55313	0.55292	0.98877	0	positive	3	8.6775e-4	0.0024886	0.969044	1	negative	C vs B	0.0024886	negative
LMAN1L	3	8.7985e-4	0.0025254	0.98877	3	positive	3	0.99912	0.99914	0.999795	0	negative	C vs B	0.0025254	positive
SLITRK2	4	0.40164	0.40331	0.98877	1	positive	4	7.9954e-4	0.0025267	0.969044	2	negative	C vs B	0.0025267	negative
GCSH	4	7.803e-4	0.0025306	0.98877	1	positive	4	0.3579	0.36139	0.990808	1	negative	C vs B	0.0025306	positive
UGT2B17	3	0.9991	0.99912	0.999771	0	positive	3	8.9814e-4	0.0025686	0.969044	3	negative	C vs B	0.0025686	negative
C13orf35	3	0.91596	0.916	0.994976	0	positive	3	9.0677e-4	0.0025941	0.969044	2	negative	C vs B	0.0025941	negative
DMRTA1	3	9.0832e-4	0.0025962	0.98877	3	positive	3	0.99909	0.99911	0.999795	0	negative	C vs B	0.0025962	positive
RNF167	5	7.0631e-4	0.0026204	0.98877	1	positive	5	0.20276	0.2589	0.990808	1	negative	C vs B	0.0026204	positive
H3F3C	2	0.0013587	0.0026334	0.98877	1	positive	2	0.17661	0.17796	0.989365	1	negative	C vs B	0.0026334	positive
DSPP	3	9.3051e-4	0.0026645	0.98877	2	positive	3	0.1947	0.20475	0.990808	1	negative	C vs B	0.0026645	positive
NRN1	3	9.4844e-4	0.0027194	0.98877	1	positive	3	0.95509	0.95532	0.998591	0	negative	C vs B	0.0027194	positive
IPO4	2	0.99858	0.99859	0.999771	0	positive	2	0.0014153	0.0027354	0.969044	2	negative	C vs B	0.0027354	negative
_multiple2_151542	1	0.0028059	0.0027907	0.98877	1	positive	1	0.99719	0.99722	0.999704	0	negative	C vs B	0.0027907	positive
SNCAIP	5	0.2989	0.33295	0.98877	1	positive	5	7.7319e-4	0.0028369	0.969044	3	negative	C vs B	0.0028369	negative
PTPRE	3	0.63252	0.63244	0.989793	0	positive	3	9.948e-4	0.0028395	0.969044	2	negative	C vs B	0.0028395	negative
C1QTNF7	4	8.9528e-4	0.0028512	0.98877	3	positive	4	0.53464	0.5348	0.990808	0	negative	C vs B	0.0028512	positive
UBE2T	4	8.9643e-4	0.0028533	0.98877	3	positive	4	0.50073	0.50091	0.990808	0	negative	C vs B	0.0028533	positive
RAD23A	4	9.0105e-4	0.0028637	0.98877	3	positive	4	0.83506	0.83524	0.990808	0	negative	C vs B	0.0028637	positive
NEURL4	3	0.0010087	0.0028767	0.98877	3	positive	3	0.99899	0.99901	0.999795	0	negative	C vs B	0.0028767	positive
hsa-mir-3671	2	0.0014901	0.0028827	0.98877	2	positive	2	0.99851	0.99851	0.999795	0	negative	C vs B	0.0028827	positive
SLC2A7	4	9.0976e-4	0.0028883	0.98877	3	positive	4	0.79214	0.79229	0.990808	0	negative	C vs B	0.0028883	positive
ZBTB34	6	0.18034	0.2776	0.98877	1	positive	6	7.6682e-4	0.0029052	0.969044	1	negative	C vs B	0.0029052	negative
PTGIS	3	0.0010291	0.0029367	0.98877	1	positive	3	0.82903	0.82886	0.990808	0	negative	C vs B	0.0029367	positive
SLC35G3	5	0.99921	0.99923	0.999771	0	positive	5	8.167e-4	0.0029773	0.969044	3	negative	C vs B	0.0029773	negative
SH3BP1	3	0.0010537	0.0030128	0.98877	2	positive	3	0.39456	0.39436	0.990808	0	negative	C vs B	0.0030128	positive
_multiple2_9780	1	0.0030481	0.0030223	0.98877	1	positive	1	0.99695	0.99699	0.999622	0	negative	C vs B	0.0030223	positive
PTPRM	6	7.9602e-4	0.0030499	0.98877	3	positive	6	0.017911	0.045612	0.986187	1	negative	C vs B	0.0030499	positive
FOS	3	0.0010695	0.0030517	0.98877	2	positive	3	0.99691	0.99696	0.999622	0	negative	C vs B	0.0030517	positive
hsa-mir-486	1	0.99691	0.99695	0.999771	0	positive	1	0.0030885	0.0030646	0.969044	1	negative	C vs B	0.0030646	negative
CPT2	4	0.897	0.89696	0.994976	0	positive	4	0.0010012	0.0030767	0.969044	3	negative	C vs B	0.0030767	negative
ZNF133	4	9.9547e-4	0.0031126	0.98877	1	positive	4	0.49475	0.49491	0.990808	0	negative	C vs B	0.0031126	positive
KRTAP5-2	3	0.0011236	0.0032012	0.98877	2	positive	3	0.89249	0.89261	0.993764	0	negative	C vs B	0.0032012	positive
FMNL1	4	0.61996	0.62037	0.98877	0	positive	4	0.0010493	0.0032055	0.969044	3	negative	C vs B	0.0032055	negative
NTMT1	2	0.99834	0.99833	0.999771	0	positive	2	0.001661	0.0032172	0.969044	2	negative	C vs B	0.0032172	negative
MC1R	4	0.0010395	0.003234	0.98877	3	positive	4	0.992	0.99202	0.999622	0	negative	C vs B	0.003234	positive
ESCO2	4	0.0010493	0.0032599	0.98877	1	positive	4	0.091051000000000007	0.14929	0.989365	1	negative	C vs B	0.0032599	positive
NUDT16L1	2	0.99831	0.9983	0.999771	0	positive	2	0.0016885	0.0032733	0.969044	2	negative	C vs B	0.0032733	negative
ZDHHC5	4	0.001064	0.0033027	0.98877	2	positive	4	0.45382	0.45404	0.990808	0	negative	C vs B	0.0033027	positive
TRIML2	5	9.1472e-4	0.0033312	0.98877	4	positive	5	0.99994	0.99994	0.999943	0	negative	C vs B	0.0033312	positive
MSS51	5	0.99818	0.9982	0.999771	0	positive	5	9.1875e-4	0.003342	0.969044	4	negative	C vs B	0.003342	negative
IFT140	5	0.58944	0.58944	0.98877	0	positive	5	9.2964e-4	0.003387	0.969044	2	negative	C vs B	0.003387	negative
SLC17A1	5	0.73547	0.73525	0.99103	0	positive	5	9.3197e-4	0.0033943	0.969044	3	negative	C vs B	0.0033943	negative
PRPF40A	2	0.0017714	0.0034332	0.98877	2	positive	2	0.99823	0.99821	0.999795	0	negative	C vs B	0.0034332	positive
_multiple2_21521	1	0.0034787	0.0034466	0.98877	1	positive	1	0.99652	0.99657	0.999622	0	negative	C vs B	0.0034466	positive
hsa-mir-607	3	0.0012244	0.0034751	0.98877	2	positive	3	0.76215	0.76211	0.990808	0	negative	C vs B	0.0034751	positive
RPL15	4	0.0011305	0.0034816	0.98877	2	positive	4	0.90255	0.90254	0.994922	0	negative	C vs B	0.0034816	positive
CNGB3	3	0.0012308	0.0034946	0.98877	1	positive	3	0.57881	0.57868	0.990808	0	negative	C vs B	0.0034946	positive
ARRDC1	3	0.83448	0.83437	0.99337	0	positive	3	0.001247	0.0035343	0.969044	2	negative	C vs B	0.0035343	negative
INSC	2	0.09379	0.10177	0.98877	1	positive	2	0.0018428	0.0035732	0.969044	1	negative	C vs B	0.0035732	negative
ATOH1	3	0.0012797	0.0036259	0.98877	3	positive	3	0.99872	0.99875	0.999795	0	negative	C vs B	0.0036259	positive
GEN1	4	0.46475	0.46498	0.98877	0	positive	4	0.0012106	0.0036492	0.969044	2	negative	C vs B	0.0036492	negative
SPRR2G	3	0.99871	0.99873	0.999771	0	positive	3	0.0012925	0.0036639	0.969044	3	negative	C vs B	0.0036639	negative
MTRNR2L6	5	0.70517	0.705	0.99103	0	positive	5	0.0010083	0.0036665	0.969044	3	negative	C vs B	0.0036665	negative
HIST1H3H	5	0.0010074	0.0036687	0.98877	3	positive	5	0.94414	0.94433	0.998479	0	negative	C vs B	0.0036687	positive
CBR4	6	0.87832	0.87831	0.994845	0	positive	6	9.937e-4	0.0037102	0.969044	4	negative	C vs B	0.0037102	negative
NUDT8	3	0.57492	0.57474	0.98877	0	positive	3	0.0013115	0.0037192	0.969044	1	negative	C vs B	0.0037192	negative
DPP7	2	0.99808	0.99805	0.999771	0	positive	2	0.0019229	0.0037408	0.969044	2	negative	C vs B	0.0037408	negative
TMEM55A	4	0.79553	0.79568	0.992752	0	positive	4	0.0012555	0.0037629	0.969044	2	negative	C vs B	0.0037629	negative
MEX3C	4	0.72811	0.72838	0.99103	0	positive	4	0.0012644	0.0037867	0.969044	1	negative	C vs B	0.0037867	negative
SGOL2	4	0.0012469	0.003794	0.98877	3	positive	4	0.88285	0.8829	0.992713	0	negative	C vs B	0.003794	positive
FUT4	4	0.001251	0.0038039	0.98877	2	positive	4	0.98468	0.98467	0.999304	0	negative	C vs B	0.0038039	positive
_multiple2_45753	1	0.99612	0.99616	0.999771	0	positive	1	0.0038824	0.0038299	0.969044	1	negative	C vs B	0.0038299	negative
SORCS3	3	0.99865	0.99868	0.999771	0	positive	3	0.0013504	0.0038307	0.969044	3	negative	C vs B	0.0038307	negative
hsa-mir-18a	3	0.9689	0.96902	0.998521	0	positive	3	0.0013519	0.0038337	0.969044	1	negative	C vs B	0.0038337	negative
NPY2R	3	0.0013543	0.003842	0.98877	3	positive	3	0.99865	0.99868	0.999795	0	negative	C vs B	0.003842	positive
hsa-mir-615	2	0.0020221	0.0039431	0.98877	2	positive	2	0.99798	0.99796	0.999795	0	negative	C vs B	0.0039431	positive
TMEM238	4	0.0013182	0.0039871	0.98877	2	positive	4	0.84641	0.84645	0.991428	0	negative	C vs B	0.0039871	positive
UBR5	3	0.0014146	0.0039954	0.98877	2	positive	3	0.83387	0.83377	0.990808	0	negative	C vs B	0.0039954	positive
GGT5	3	0.99858	0.99862	0.999771	0	positive	3	0.001415	0.0039971	0.969044	3	negative	C vs B	0.0039971	negative
SLC10A3	5	0.070873	0.12473	0.98877	2	positive	5	0.0011097	0.0040187	0.969044	1	negative	C vs B	0.0040187	negative
TSR1	4	0.99927	0.99926	0.999771	0	positive	4	0.0013521	0.0040204	0.969044	3	negative	C vs B	0.0040204	negative
PNLIPRP3	5	0.0011097	0.0040221	0.98877	2	positive	5	0.9712	0.97126	0.998591	0	negative	C vs B	0.0040221	positive
C11orf94	5	0.53413	0.53407	0.98877	0	positive	5	0.0011141	0.0040347	0.969044	3	negative	C vs B	0.0040347	negative
KRTAP4-8	3	0.97005	0.97015	0.998721	0	positive	3	0.0014325	0.0040437	0.969044	2	negative	C vs B	0.0040437	negative
_multiple2_109297	1	0.0041112	0.0040567	0.98877	1	positive	1	0.99589	0.99592	0.999622	0	negative	C vs B	0.0040567	positive
DUOX1	6	0.0010895	0.0040731	0.98877	1	positive	6	0.97177	0.97176	0.998591	0	negative	C vs B	0.0040731	positive
CSF3R	4	0.40526	0.40674	0.98877	1	positive	4	0.0013719	0.0040775	0.969044	1	negative	C vs B	0.0040775	negative
CKB	2	0.0021117	0.0041163	0.98877	1	positive	2	0.57728	0.57747	0.990808	0	negative	C vs B	0.0041163	positive
hsa-mir-2115	4	0.8568	0.85687	0.994076	0	positive	4	0.0014002	0.0041595	0.969044	3	negative	C vs B	0.0041595	negative
HYDIN	3	0.0014729	0.0041608	0.98877	2	positive	3	0.56005	0.55987	0.990808	0	negative	C vs B	0.0041608	positive
hsa-mir-6513	3	0.50055	0.50032	0.98877	0	positive	3	0.0014729	0.0041608	0.969044	1	negative	C vs B	0.0041608	negative
FAM216A	5	0.58149	0.58142	0.98877	0	positive	5	0.0011611	0.0041937	0.969044	2	negative	C vs B	0.0041937	negative
_multiple2_61747	1	0.99574	0.99578	0.999709	0	positive	1	0.0042592	0.0042045	0.969044	1	negative	C vs B	0.0042045	negative
C2orf62	2	0.99784	0.99782	0.999771	0	positive	2	0.0021612	0.0042192	0.969044	2	negative	C vs B	0.0042192	negative
ZNF714	3	0.45293	0.45264	0.98877	0	positive	3	0.0014987	0.0042438	0.969044	2	negative	C vs B	0.0042438	negative
OGT	6	0.79167	0.79181	0.992752	0	positive	6	0.0011702	0.0043052	0.969044	1	negative	C vs B	0.0043052	negative
FDPS	5	0.0011983	0.0043445	0.98877	2	positive	5	0.010886	0.028617	0.986187	2	negative	C vs B	0.0043445	positive
BSDC1	4	0.99441	0.99442	0.999501	0	positive	4	0.0014795	0.0043704	0.969044	2	negative	C vs B	0.0043704	negative
TSSC1	3	0.0015453	0.004373	0.98877	2	positive	3	0.92154	0.92163	0.996963	0	negative	C vs B	0.004373	positive
MRPL51	3	0.0015535	0.0043946	0.98877	1	positive	3	0.13971	0.15803	0.989365	1	negative	C vs B	0.0043946	positive
FAM194B	3	0.86013	0.86014	0.994265	0	positive	3	0.0015535	0.0043946	0.969044	2	negative	C vs B	0.0043946	negative
MADCAM1	4	0.91252	0.91249	0.994976	0	positive	4	0.0014897999999999999	0.0043959	0.969044	2	negative	C vs B	0.0043959	negative
PPARGC1B	2	0.99771	0.99768	0.999771	0	positive	2	0.002292	0.0044681	0.969044	2	negative	C vs B	0.0044681	negative
hsa-mir-195	3	0.29709	0.29861	0.98877	1	positive	3	0.0015852	0.004481	0.969044	2	negative	C vs B	0.004481	negative
SEMA6A	4	0.36559	0.37009	0.98877	1	positive	4	0.0015333	0.004513	0.969044	2	negative	C vs B	0.004513	negative
_multiple2_147141	1	0.99539	0.99541	0.999709	0	positive	1	0.0046091	0.0045428	0.969044	1	negative	C vs B	0.0045428	negative
NonTargetingControlGuideForHuman_0763	1	0.0046226	0.0045536	0.98877	1	positive	1	0.99538	0.9954	0.999622	0	negative	C vs B	0.0045536	positive
KCNJ16	4	0.0015333	0.0045649	0.98877	2	positive	4	0.71451	0.71482	0.990808	0	negative	C vs B	0.0045649	positive
hsa-mir-1912	2	0.0023536	0.0045813	0.98877	1	positive	2	0.73366	0.73369	0.990808	0	negative	C vs B	0.0045813	positive
MAL2	4	0.0015495	0.004605	0.98877	3	positive	4	0.793	0.79314	0.990808	0	negative	C vs B	0.004605	positive
DNAH8	3	0.0016342	0.004618	0.98877	1	positive	3	0.90859	0.90865	0.995356	0	negative	C vs B	0.004618	positive
HDX	5	0.97834	0.97843	0.998802	0	positive	5	0.0012743	0.004621	0.969044	3	negative	C vs B	0.004621	negative
C3orf58	4	0.49433	0.49449	0.98877	0	positive	4	0.001587	0.0046448	0.969044	1	negative	C vs B	0.0046448	negative
CEACAM16	5	0.95256	0.95271	0.997279	0	positive	5	0.0012952	0.0046953	0.969044	4	negative	C vs B	0.0046953	negative
SS18	4	0.001587	0.0046966	0.98877	1	positive	4	0.98158	0.98156	0.999291	0	negative	C vs B	0.0046966	positive
POGLUT1	5	0.0013014	0.00472	0.98877	4	positive	5	0.91533	0.91527	0.99662	0	negative	C vs B	0.00472	positive
UIMC1	4	0.0016169000000000001	0.0047805	0.98877	2	positive	4	0.81729	0.81743	0.990808	0	negative	C vs B	0.0047805	positive
MAGED2	4	0.0016299	0.0048185	0.98877	2	positive	4	0.01235	0.028906	0.986187	1	negative	C vs B	0.0048185	positive
TIMM8A	4	0.0016395	0.0048392	0.98877	3	positive	4	0.59895	0.59932	0.990808	0	negative	C vs B	0.0048392	positive
HSD17B1	3	0.001752	0.0049507	0.98877	2	positive	3	0.99378	0.99391	0.999622	0	negative	C vs B	0.0049507	positive
OR2K2	4	0.93339	0.93332	0.995827	0	positive	4	0.0017328	0.0050259	0.969044	3	negative	C vs B	0.0050259	negative
RGAG1	3	0.99821	0.99825	0.999771	0	positive	3	0.0017876	0.005046	0.969044	3	negative	C vs B	0.005046	negative
YIPF4	2	0.0025956	0.0050678	0.98877	1	positive	2	0.93166	0.93168	0.997739	0	negative	C vs B	0.0050678	positive
hsa-mir-6791	2	0.99737	0.99733	0.999771	0	positive	2	0.0026323	0.0051421	0.969044	2	negative	C vs B	0.0051421	negative
PCED1A	6	0.001408	0.0051488	0.98877	3	positive	6	0.52251	0.5251	0.990808	1	negative	C vs B	0.0051488	positive
VPS52	4	0.0017668	0.0051715	0.98877	3	positive	4	0.6218	0.62225	0.990808	0	negative	C vs B	0.0051715	positive
CDH5	5	0.94091	0.94111	0.996967	0	positive	5	0.0014486	0.0051823	0.969044	3	negative	C vs B	0.0051823	negative
PDZD2	2	0.99732	0.99728000000000006	0.999771	0	positive	2	0.0026809	0.0052478	0.969044	2	negative	C vs B	0.0052478	negative
ANKRD7	4	0.0018021	0.0052575	0.98877	1	positive	4	0.0027271	0.0076703	0.969044	3	negative	C vs B	0.0052575	positive
HELZ2	6	0.0014576	0.0053137	0.98877	4	positive	6	0.99622	0.99625	0.999622	0	negative	C vs B	0.0053137	positive
PRDX4	5	0.0014681	0.0053145	0.98877	2	positive	5	0.12259	0.19791	0.990808	1	negative	C vs B	0.0053145	positive
hsa-mir-4274	3	0.81382	0.8136	0.993103	0	positive	3	0.0018888	0.0053214	0.969044	2	negative	C vs B	0.0053214	negative
CCDC150	3	0.97454	0.97466	0.998802	0	positive	3	0.0019208	0.0054109	0.969044	2	negative	C vs B	0.0054109	negative
_multiple2_153174	1	0.99453	0.99454	0.999501	0	positive	1	0.0054704	0.0054131	0.969044	1	negative	C vs B	0.0054131	negative
GRAMD3	4	0.98203	0.98202	0.999023	0	positive	4	0.0018835	0.0054141	0.969044	3	negative	C vs B	0.0054141	negative
UBE2F	4	0.56155	0.5617	0.98877	0	positive	4	0.0018919	0.0054364	0.969044	2	negative	C vs B	0.0054364	negative
AKR1B1	3	0.0019568	0.0055176	0.98877	1	positive	3	0.351	0.35058	0.990808	0	negative	C vs B	0.0055176	positive
ARSA	4	0.0019096	0.0055306	0.98877	1	positive	4	0.60548	0.60587	0.990808	0	negative	C vs B	0.0055306	positive
WDR25	3	0.002004	0.0056339	0.98877	2	positive	3	0.63105	0.63097	0.990808	0	negative	C vs B	0.0056339	positive
TMEM184C	4	0.0019511	0.0056421	0.98877	2	positive	4	0.44175	0.44196	0.990808	0	negative	C vs B	0.0056421	positive
ZKSCAN4	5	0.0015716	0.0056485	0.98877	2	positive	5	0.93235	0.9326	0.997739	0	negative	C vs B	0.0056485	positive
ADH1A	3	0.19965	0.2111	0.98877	1	positive	3	0.0020143	0.0056654	0.969044	2	negative	C vs B	0.0056654	negative
CACTIN	2	0.0029114	0.0056866	0.98877	2	positive	2	0.99709	0.99705	0.999622	0	negative	C vs B	0.0056866	positive
BASP1	4	0.0019682	0.0056874	0.98877	2	positive	4	0.083561	0.14065	0.989365	1	negative	C vs B	0.0056874	positive
NUP62	3	0.84995	0.84991	0.993736	0	positive	3	0.0020246	0.0056883	0.969044	2	negative	C vs B	0.0056883	negative
GAL3ST4	2	0.058244	0.069882	0.98877	1	positive	2	0.0029181	0.0056987	0.969044	1	negative	C vs B	0.0056987	negative
_multiple2_126769	1	0.0057799	0.0057449	0.98877	1	positive	1	0.99422	0.99423	0.999622	0	negative	C vs B	0.0057449	positive
_multiple2_58654	1	0.99422	0.99423	0.999501	0	positive	1	0.0057799	0.0057449	0.969044	1	negative	C vs B	0.0057449	negative
SOCS1	2	0.42136	0.42119	0.98877	0	positive	2	0.002945	0.0057574	0.969044	1	negative	C vs B	0.0057574	negative
NCOA2	6	0.99981	0.99981	0.999852	0	positive	6	0.0016051	0.0057695	0.969044	4	negative	C vs B	0.0057695	negative
NonTargetingControlGuideForHuman_0318	1	0.0058607	0.0058266	0.98877	1	positive	1	0.99414	0.99414	0.999622	0	negative	C vs B	0.0058266	positive
SLCO6A1	4	0.80151	0.80165	0.992822	0	positive	4	0.0020561	0.0058836	0.969044	3	negative	C vs B	0.0058836	negative
LPHN3	6	0.0016368	0.0059134	0.98877	3	positive	6	0.094052	0.1622	0.989365	2	negative	C vs B	0.0059134	positive
TSSK4	4	0.0020551	0.0059279	0.98877	3	positive	4	0.26026	0.27746	0.990808	1	negative	C vs B	0.0059279	positive
ARHGEF40	3	0.25571	0.2605	0.98877	1	positive	3	0.002118	0.0059415	0.969044	1	negative	C vs B	0.0059415	negative
DENND4A	3	0.002119	0.0059445	0.98877	3	positive	3	0.99788	0.99791	0.999795	0	negative	C vs B	0.0059445	positive
EVC	2	0.99695	0.99692	0.999771	0	positive	2	0.003051	0.0059536	0.969044	2	negative	C vs B	0.0059536	negative
ZNF232	2	0.0030703	0.0059972	0.98877	2	positive	2	0.99693	0.99691	0.999622	0	negative	C vs B	0.0059972	positive
NFATC3	4	0.76559	0.76585	0.992752	0	positive	4	0.0021132	0.0060417	0.969044	3	negative	C vs B	0.0060417	negative
DLEU7	4	0.0021246	0.006123	0.98877	1	positive	4	0.067518	0.11609	0.989365	2	negative	C vs B	0.006123	positive
KRT32	4	0.73909	0.73934	0.99103	0	positive	4	0.002196	0.0062569	0.969044	3	negative	C vs B	0.0062569	negative
RAB38	4	0.92077	0.92073	0.994976	0	positive	4	0.002232	0.0063641	0.969044	2	negative	C vs B	0.0063641	negative
CIITA	2	0.0032688	0.0063745	0.98877	2	positive	2	0.99673	0.99672	0.999622	0	negative	C vs B	0.0063745	positive
C1orf21	3	0.45039	0.45014	0.98877	0	positive	3	0.0022793	0.0063857	0.969044	1	negative	C vs B	0.0063857	negative
PLA2G1B	4	0.002232	0.0064112	0.98877	1	positive	4	0.44359	0.44377	0.990808	0	negative	C vs B	0.0064112	positive
OR5I1	5	0.24875	0.29723	0.98877	1	positive	5	0.001937	0.0064315	0.969044	3	negative	C vs B	0.0064315	negative
OR1J2	5	0.98913	0.98919	0.999365	0	positive	5	0.001939	0.0064367	0.969044	3	negative	C vs B	0.0064367	negative
TAC4	1	0.0065201	0.0064812	0.98877	1	positive	1	0.99348	0.99345	0.999622	0	negative	C vs B	0.0064812	positive
LASP1	5	0.0018739	0.0065071	0.98877	2	positive	5	0.99448	0.99449	0.999622	0	negative	C vs B	0.0065071	positive
_multiple2_11310	1	0.0065604	0.0065235	0.98877	1	positive	1	0.99344	0.99341	0.999622	0	negative	C vs B	0.0065235	positive
HEXA	5	0.59325	0.59328	0.98877	0	positive	5	0.001987	0.006559	0.969044	3	negative	C vs B	0.006559	negative
FAM20C	3	0.0023479	0.0065719	0.98877	3	positive	3	0.99765	0.99768	0.999795	0	negative	C vs B	0.0065719	positive
hsa-mir-3180-1	1	0.99337	0.99334	0.999384	0	positive	1	0.0066277	0.0065883	0.969044	1	negative	C vs B	0.0065883	negative
TCTEX1D4	3	0.0023599	0.0066117	0.98877	1	positive	3	0.28011	0.28178	0.990808	1	negative	C vs B	0.0066117	positive
MAGED1	4	0.99927	0.99925	0.999771	0	positive	4	0.0023259	0.0066156	0.969044	3	negative	C vs B	0.0066156	negative
RTP1	4	0.061842	0.10757	0.98877	1	positive	4	0.0023499	0.0066726	0.969044	3	negative	C vs B	0.0066726	negative
TAZ	5	0.0019426	0.0066739	0.98877	2	positive	5	0.18149	0.24461	0.990808	1	negative	C vs B	0.0066739	positive
_multiple2_7621	1	0.99328	0.99325	0.999384	0	positive	1	0.0067219	0.0066799	0.969044	1	negative	C vs B	0.0066799	negative
HNRNPA3	4	0.0023406	0.0066942	0.98877	2	positive	4	0.69167	0.69208	0.990808	0	negative	C vs B	0.0066942	positive
SBNO2	3	0.0024002	0.0067054	0.98877	1	positive	3	0.73243	0.7324	0.990808	0	negative	C vs B	0.0067054	positive
SLC32A1	5	0.56224	0.56224	0.98877	0	positive	5	0.0020506	0.0067283	0.969044	1	negative	C vs B	0.0067283	negative
VN1R1	4	0.88231	0.88235	0.994847	0	positive	4	0.0023933	0.0067841	0.969044	1	negative	C vs B	0.0067841	negative
C1orf210	3	0.0024302	0.0067867	0.98877	2	positive	3	0.52517	0.52495	0.990808	0	negative	C vs B	0.0067867	positive
FAM135A	4	0.59174	0.59209	0.98877	0	positive	4	0.0023986	0.0067966	0.969044	3	negative	C vs B	0.0067966	negative
hsa-mir-587	2	0.99652	0.99651	0.999771	0	positive	2	0.003483	0.0067988	0.969044	2	negative	C vs B	0.0067988	negative
HLA-A	5	0.001994	0.0068035	0.98877	2	positive	5	0.85863	0.85839	0.992043	0	negative	C vs B	0.0068035	positive
RALGAPA2	3	0.0024405	0.0068256	0.98877	1	positive	3	0.15047	0.16699	0.989365	1	negative	C vs B	0.0068256	positive
hsa-mir-219a-1	4	0.0023933	0.0068307	0.98877	1	positive	4	0.0096274	0.024395	0.986187	1	negative	C vs B	0.0068307	positive
ARPC1B	5	0.95986	0.96	0.997279	0	positive	5	0.002096	0.0068549	0.969044	3	negative	C vs B	0.0068549	negative
FGF22	3	0.0024641	0.0068796	0.98877	2	positive	3	0.99055	0.99068	0.999622	0	negative	C vs B	0.0068796	positive
HNRNPF	5	0.14253	0.22634	0.98877	1	positive	5	0.0021177	0.0069146	0.969044	1	negative	C vs B	0.0069146	negative
NEUROD2	5	0.0020351	0.0069202	0.98877	3	positive	5	0.98677	0.98678	0.999304	0	negative	C vs B	0.0069202	positive
C9orf139	3	0.0025061	0.0069932	0.98877	3	positive	3	0.99749	0.99751	0.999772	0	negative	C vs B	0.0069932	positive
APOH	5	0.93195	0.93221	0.995652	0	positive	5	0.0021485	0.0069984	0.969044	3	negative	C vs B	0.0069984	negative
hsa-mir-1236	2	0.90427	0.90425	0.994976	0	positive	2	0.0035899	0.0070075	0.969044	1	negative	C vs B	0.0070075	negative
C17orf59	3	0.72466	0.72456	0.99103	0	positive	3	0.0026017	0.0070166	0.969044	1	negative	C vs B	0.0070166	negative
ADCK1	4	0.0024695	0.0070295	0.98877	2	positive	4	0.21067	0.23768	0.990808	1	negative	C vs B	0.0070295	positive
hsa-mir-6757	2	0.94233	0.94239	0.99698	0	positive	2	0.0036167	0.0070554	0.969044	1	negative	C vs B	0.0070554	negative
NonTargetingControlGuideForHuman_0470	1	0.99287	0.99283	0.999384	0	positive	1	0.0071257	0.007087	0.969044	1	negative	C vs B	0.007087	negative
PTH2	6	0.0019794	0.0070961	0.98877	4	positive	6	0.9564	0.95638	0.998591	0	negative	C vs B	0.0070961	positive
CDKN2C	4	0.0025007	0.007112	0.98877	1	positive	4	0.60343	0.60381	0.990808	0	negative	C vs B	0.007112	positive
N6AMT1	5	0.34615	0.36864	0.98877	1	positive	5	0.0022005	0.007125	0.969044	3	negative	C vs B	0.007125	negative
PANK3	5	0.0021177	0.007141	0.98877	1	positive	5	0.42642	0.43172	0.990808	1	negative	C vs B	0.007141	positive
ZBTB48	3	0.040115	0.071462	0.98877	2	positive	3	0.0026823	0.0071635	0.969044	1	negative	C vs B	0.0071635	negative
POU4F2	5	0.0021367	0.0071928	0.98877	2	positive	5	0.98025	0.98034	0.998839	0	negative	C vs B	0.0071928	positive
HAO2	4	0.29592	0.3099	0.98877	1	positive	4	0.0025544	0.0072062	0.969044	1	negative	C vs B	0.0072062	negative
DESI2	3	0.60636	0.60631	0.98877	0	positive	3	0.0027226	0.0072361	0.969044	1	negative	C vs B	0.0072361	negative
RHOF	3	0.0026017	0.0072486	0.98877	1	positive	3	0.32887	0.32865	0.990808	1	negative	C vs B	0.0072486	positive
TJP3	5	0.0021635	0.0072663	0.98877	3	positive	5	0.96993	0.96998	0.998591	0	negative	C vs B	0.0072663	positive
PGC	1	0.007341	0.0072827	0.98877	1	positive	1	0.99266	0.9926	0.999622	0	negative	C vs B	0.0072827	positive
RHBDF2	5	0.61405	0.61408	0.98877	0	positive	5	0.0022606	0.0072853	0.969044	2	negative	C vs B	0.0072853	negative
NEDD4	2	0.5134	0.51359	0.98877	0	positive	2	0.0037511	0.0072978	0.969044	1	negative	C vs B	0.0072978	negative
ZNF483	5	0.99963	0.99964	0.999852	0	positive	5	0.0022674	0.0073004	0.969044	3	negative	C vs B	0.0073004	negative
DNTTIP1	5	0.0021849	0.0073134	0.98877	2	positive	5	0.97398	0.97402	0.998591	0	negative	C vs B	0.0073134	positive
_multiple2_3321	1	0.0073813	0.0073315	0.98877	1	positive	1	0.99262	0.99257	0.999622	0	negative	C vs B	0.0073315	positive
LTB	4	0.0025922	0.0073549	0.98877	3	positive	4	0.57278	0.57291	0.990808	0	negative	C vs B	0.0073549	positive
hsa-mir-130a	1	0.0074083	0.0073588	0.98877	1	positive	1	0.99259	0.99254	0.999622	0	negative	C vs B	0.0073588	positive
TMC4	4	0.0025968	0.0073652	0.98877	3	positive	4	0.99277	0.9928	0.999622	0	negative	C vs B	0.0073652	positive
RBCK1	3	0.002642	0.0073761	0.98877	1	positive	3	0.12287	0.14424	0.989365	1	negative	C vs B	0.0073761	positive
FAM83A	3	0.83538	0.83527	0.99337	0	positive	3	0.0028257	0.0074054	0.969044	2	negative	C vs B	0.0074054	negative
AGGF1	5	0.045411	0.088197	0.98877	2	positive	5	0.0023192	0.0074305	0.969044	2	negative	C vs B	0.0074305	negative
ORAI1	3	0.0026914	0.0074763	0.98877	2	positive	3	0.78023	0.78012	0.990808	0	negative	C vs B	0.0074763	positive
TFAP2E	4	0.0026643	0.007551	0.98877	2	positive	4	0.96236	0.96232	0.998591	0	negative	C vs B	0.007551	positive
DEFB115	3	0.13678	0.15836	0.98877	1	positive	3	0.0029161	0.0075778	0.969044	2	negative	C vs B	0.0075778	negative
ATG13	4	0.0026776	0.007583	0.98877	2	positive	4	0.98745	0.98748	0.999304	0	negative	C vs B	0.007583	positive
MLC1	4	0.0026785	0.007586	0.98877	3	positive	4	0.97296	0.97296	0.998591	0	negative	C vs B	0.007586	positive
NRM	3	0.78915	0.78901	0.992752	0	positive	3	0.0029241	0.0075873	0.969044	1	negative	C vs B	0.0075873	negative
hsa-mir-4632	1	0.0076774	0.0076314	0.98877	1	positive	1	0.99232	0.99228	0.999622	0	negative	C vs B	0.0076314	positive
BAP1	4	0.0026986	0.0076405	0.98877	3	positive	4	0.9994	0.99939	0.999807	0	negative	C vs B	0.0076405	positive
HPS6	3	0.98293	0.98307	0.999069	0	positive	3	0.0029955	0.0077157	0.969044	2	negative	C vs B	0.0077157	negative
LGALS12	4	0.85556	0.85558	0.993957	0	positive	4	0.0027577	0.0077589	0.969044	2	negative	C vs B	0.0077589	negative
ADAMTS4	4	0.54743	0.54756	0.98877	0	positive	4	0.0027693	0.0077857000000000004	0.969044	1	negative	C vs B	0.0077857000000000004	negative
PCDH9	4	0.0027543	0.0077939	0.98877	2	positive	4	0.011923	0.0282	0.986187	1	negative	C vs B	0.0077939	positive
NKD1	4	0.012321	0.029849	0.98877	2	positive	4	0.0027745	0.0078008	0.969044	2	negative	C vs B	0.0078008	negative
SRPK1	3	0.2149	0.22429	0.98877	1	positive	3	0.003045	0.007806	0.969044	1	negative	C vs B	0.007806	negative
ITFG1	5	0.16874	0.24408	0.98877	1	positive	5	0.0024742	0.00782	0.969044	3	negative	C vs B	0.00782	negative
hsa-mir-1182	3	0.88581	0.88595	0.994976	0	positive	3	0.0030582	0.0078267	0.969044	2	negative	C vs B	0.0078267	negative
F10	4	0.0027693	0.0078302	0.98877	3	positive	4	0.68305	0.68353	0.990808	0	negative	C vs B	0.0078302	positive
RBM8A	1	0.99212	0.99208	0.999365	0	positive	1	0.0078793	0.0078397	0.969044	1	negative	C vs B	0.0078397	negative
hsa-mir-600	2	0.83494	0.83489	0.99337	0	positive	2	0.0040466	0.0078617	0.969044	1	negative	C vs B	0.0078617	negative
PTCRA	2	0.99593	0.99592	0.999751	0	positive	2	0.0040697	0.0079041	0.969044	2	negative	C vs B	0.0079041	negative
hsa-mir-6501	1	0.99204	0.992	0.999365	0	positive	1	0.00796	0.0079287	0.969044	1	negative	C vs B	0.0079287	negative
ECE1	5	0.99706	0.99707	0.999771	0	positive	5	0.0025184	0.0079335	0.969044	3	negative	C vs B	0.0079335	negative
FDX1L	3	0.791	0.79088	0.992752	0	positive	3	0.0031256	0.0079464	0.969044	2	negative	C vs B	0.0079464	negative
TNS4	5	0.082711	0.14176	0.98877	2	positive	5	0.0025267	0.0079568	0.969044	2	negative	C vs B	0.0079568	negative
COL6A2	6	0.19102	0.29156	0.98877	1	positive	6	0.0022458	0.0079607	0.969044	2	negative	C vs B	0.0079607	negative
HEATR3	5	0.31292	0.34335	0.98877	1	positive	5	0.0025311	0.0079646	0.969044	3	negative	C vs B	0.0079646	negative
LMO7	5	0.27903	0.31857	0.98877	1	positive	5	0.0025433	0.0080017	0.969044	2	negative	C vs B	0.0080017	negative
CYP26A1	4	0.0028407	0.0080194	0.98877	3	positive	4	0.099888	0.15546	0.989365	1	negative	C vs B	0.0080194	positive
NT5C1A	6	0.0022606	0.008035	0.98877	4	positive	6	0.10163	0.17234	0.989365	1	negative	C vs B	0.008035	positive
SLC25A15	3	0.0030155	0.0080501	0.98877	2	positive	3	0.79944	0.79928	0.990808	0	negative	C vs B	0.0080501	positive
FAM21A	4	0.038171	0.070903	0.98877	1	positive	4	0.0028768	0.0080713	0.969044	2	negative	C vs B	0.0080713	negative
_multiple2_112628	1	0.99191	0.99187	0.999365	0	positive	1	0.0080946	0.0080743	0.969044	1	negative	C vs B	0.0080743	negative
hsa-mir-4688	3	0.0030853	0.0081702	0.98877	1	positive	3	0.84502	0.84502	0.991257	0	negative	C vs B	0.0081702	positive
EVPLL	4	0.38756	0.39008	0.98877	1	positive	4	0.0029305	0.0082039	0.969044	1	negative	C vs B	0.0082039	negative
FKRP	5	0.072712	0.12736	0.98877	1	positive	5	0.002627	0.0082096	0.969044	3	negative	C vs B	0.0082096	negative
ZNF267	4	0.0029317	0.0082502	0.98877	2	positive	4	0.99821	0.99821	0.999795	0	negative	C vs B	0.0082502	positive
EPS15L1	4	0.0029348	0.008261	0.98877	3	positive	4	0.81675	0.81688	0.990808	0	negative	C vs B	0.008261	positive
GRM5	5	0.098021	0.16355	0.98877	1	positive	5	0.002655	0.0082735	0.969044	1	negative	C vs B	0.0082735	negative
GNGT1	3	0.74486	0.7448	0.99103	0	positive	3	0.003327	0.0082986	0.969044	1	negative	C vs B	0.0082986	negative
UBE2V1	1	0.99166	0.99162	0.999365	0	positive	1	0.0083368	0.0083042	0.969044	1	negative	C vs B	0.0083042	negative
DAB2	5	0.40962	0.41993	0.98877	1	positive	5	0.0026864	0.008356	0.969044	2	negative	C vs B	0.008356	negative
hsa-mir-6075	4	0.6282	0.62868	0.989047	0	positive	4	0.0029842	0.0083599	0.969044	1	negative	C vs B	0.0083599	negative
B3GNT6	3	0.0031908	0.0083621	0.98877	2	positive	3	0.99135	0.99147	0.999622	0	negative	C vs B	0.0083621	positive
hsa-mir-139	3	0.0032061	0.0083854	0.98877	1	positive	3	0.3718	0.37153	0.990808	0	negative	C vs B	0.0083854	positive
VAMP4	2	0.0043296	0.0084014	0.98877	2	positive	2	0.99567	0.99565	0.999622	0	negative	C vs B	0.0084014	positive
NonTargetingControlGuideForHuman_0671	1	0.99157	0.99153	0.999365	0	positive	1	0.008431	0.0084066	0.969044	1	negative	C vs B	0.0084066	negative
_multiple2_36029	1	0.99156	0.99151	0.999365	0	positive	1	0.0084445	0.0084196	0.969044	1	negative	C vs B	0.0084196	negative
MAGIX	3	0.23337	0.24052	0.98877	1	positive	3	0.0034453	0.0085047	0.969044	2	negative	C vs B	0.0085047	negative
OR1L1	3	0.0032867	0.0085259	0.98877	1	positive	3	0.50057	0.50034	0.990808	0	negative	C vs B	0.0085259	positive
LY6G6C	2	0.9188	0.91882	0.994976	0	positive	2	0.0043957	0.0085336	0.969044	1	negative	C vs B	0.0085336	negative
MFGE8	2	0.99556	0.99554	0.999709	0	positive	2	0.0044383	0.0086101	0.969044	2	negative	C vs B	0.0086101	negative
ATAD5	5	0.26825	0.3109	0.98877	1	positive	5	0.0027897	0.0086144	0.969044	2	negative	C vs B	0.0086144	negative
MORC1	2	0.9612	0.96139	0.997279	0	positive	2	0.0044494	0.008636	0.969044	1	negative	C vs B	0.008636	negative
SORT1	4	0.0030754	0.0086417	0.98877	3	positive	4	0.99961	0.99959	0.999807	0	negative	C vs B	0.0086417	positive
PLXDC1	1	0.0087002	0.0086745	0.98877	1	positive	1	0.9913	0.99126	0.999622	0	negative	C vs B	0.0086745	positive
SLC23A1	4	0.49255	0.49277	0.98877	0	positive	4	0.0031038	0.0086818	0.969044	2	negative	C vs B	0.0086818	negative
MAP10	3	0.9739	0.97401	0.998802	0	positive	3	0.0035422	0.0086827	0.969044	2	negative	C vs B	0.0086827	negative
MNDA	4	0.0030916	0.0086918	0.98877	1	positive	4	0.81569	0.81583	0.990808	0	negative	C vs B	0.0086918	positive
SLC9C2	1	0.99126	0.99123000000000006	0.999365	0	positive	1	0.0087405	0.0087181	0.969044	1	negative	C vs B	0.0087181	negative
CSMD1	1	0.99122	0.99119	0.999365	0	positive	1	0.0087809	0.0087553	0.969044	1	negative	C vs B	0.0087553	negative
PAEP	4	0.0031211	0.0087721	0.98877	3	positive	4	0.91222	0.91217	0.99615	0	negative	C vs B	0.0087721	positive
LYZL4	4	0.0031252	0.0087838	0.98877	2	positive	4	0.47615	0.47631	0.990808	0	negative	C vs B	0.0087838	positive
SCNN1B	5	0.96675	0.96691	0.998201	0	positive	5	0.0028564	0.0087855	0.969044	1	negative	C vs B	0.0087855	negative
ADM2	3	0.82982	0.82965	0.99337	0	positive	3	0.0036089	0.0087985	0.969044	1	negative	C vs B	0.0087985	negative
FOXP4	4	0.15527	0.20072	0.98877	1	positive	4	0.0031453	0.0087989	0.969044	1	negative	C vs B	0.0087989	negative
CCDC179	5	0.0027897	0.0088344	0.98877	2	positive	5	0.15888	0.22986	0.990808	1	negative	C vs B	0.0088344	positive
AHNAK	5	0.99022	0.99029	0.999365	0	positive	5	0.0028861	0.0088633	0.969044	3	negative	C vs B	0.0088633	negative
_multiple2_22235	1	0.99106	0.99101	0.999365	0	positive	1	0.0089424	0.0089096	0.969044	1	negative	C vs B	0.0089096	negative
ATP1A3	4	0.003179	0.0089307	0.98877	2	positive	4	0.013523	0.030811	0.986187	1	negative	C vs B	0.0089307	positive
RHAG	3	0.0035286	0.0089523	0.98877	2	positive	3	0.16892	0.18255	0.989365	1	negative	C vs B	0.0089523	positive
ELAVL4	5	0.47683	0.47879	0.98877	1	positive	5	0.0029235	0.0089554	0.969044	2	negative	C vs B	0.0089554	negative
ZNF101	4	0.0032042	0.0089942	0.98877	2	positive	4	0.42313	0.4234	0.990808	1	negative	C vs B	0.0089942	positive
IDI1	5	0.0028564	0.0090055	0.98877	2	positive	5	0.46273	0.46443	0.990808	1	negative	C vs B	0.0090055	positive
SLC39A14	4	0.28782	0.3032	0.98877	1	positive	4	0.003266	0.0091139	0.969044	2	negative	C vs B	0.0091139	negative
hsa-mir-6835	1	0.99084	0.9908	0.999365	0	positive	1	0.0091577	0.0091217	0.969044	1	negative	C vs B	0.0091217	negative
hsa-mir-29b-2	3	0.0036294	0.0091265	0.98877	2	positive	3	0.83634	0.83622	0.990808	0	negative	C vs B	0.0091265	positive
PKMYT1	4	0.0032584	0.0091321	0.98877	3	positive	4	0.99183	0.99185	0.999622	0	negative	C vs B	0.0091321	positive
ZNF479	2	0.0047179	0.0091511	0.98877	1	positive	2	0.72358	0.72359	0.990808	0	negative	C vs B	0.0091511	positive
NonTargetingControlGuideForHuman_0355	1	0.99076	0.99072	0.999365	0	positive	1	0.0092385	0.0092047	0.969044	1	negative	C vs B	0.0092047	negative
PSG4	3	0.97849	0.9786	0.998802	0	positive	3	0.0038506	0.0092228	0.969044	1	negative	C vs B	0.0092228	negative
TBC1D8B	4	0.0032987	0.0092384	0.98877	3	positive	4	0.57107	0.57121	0.990808	0	negative	C vs B	0.0092384	positive
FAM69C	3	0.0036895	0.0092384	0.98877	1	positive	3	0.60816	0.60809	0.990808	0	negative	C vs B	0.0092384	positive
GFI1	4	0.0033064	0.0092539	0.98877	2	positive	4	0.65847	0.65892	0.990808	0	negative	C vs B	0.0092539	positive
OR13D1	5	0.64005	0.63996	0.990061	0	positive	5	0.0030578	0.009314	0.969044	2	negative	C vs B	0.009314	negative
PYROXD1	2	0.80659	0.80638	0.993103	0	positive	2	0.0047985	0.0093218	0.969044	1	negative	C vs B	0.0093218	negative
NonTargetingControlGuideForHuman_0112	1	0.99063	0.99059	0.999365	0	positive	1	0.009373	0.0093257	0.969044	1	negative	C vs B	0.0093257	negative
C9orf170	4	0.99866	0.99865	0.999771	0	positive	4	0.0033598	0.0093602	0.969044	3	negative	C vs B	0.0093602	negative
C15orf59	4	0.99708	0.99709	0.999771	0	positive	4	0.0033667	0.0093762	0.969044	3	negative	C vs B	0.0093762	negative
TAS2R5	4	0.99904	0.99904	0.999771	0	positive	4	0.0033886	0.009435	0.969044	3	negative	C vs B	0.009435	negative
NT5DC1	3	0.20389	0.2148	0.98877	1	positive	3	0.0039714	0.0094445	0.969044	1	negative	C vs B	0.0094445	negative
DNAH9	5	0.0030245	0.0094471	0.98877	3	positive	5	0.92008	0.92015	0.996963	0	negative	C vs B	0.0094471	positive
ACOT13	4	0.76043	0.7607	0.992295	0	positive	4	0.0033949	0.0094518	0.969044	2	negative	C vs B	0.0094518	negative
CDC25C	5	0.13561	0.21661	0.98877	1	positive	5	0.0031249	0.0094734	0.969044	1	negative	C vs B	0.0094734	negative
GPR83	4	0.0033949	0.0094911	0.98877	2	positive	4	0.85114	0.85114	0.991428	0	negative	C vs B	0.0094911	positive
POLR1C	3	0.99642	0.9965	0.999771	0	positive	3	0.0040001	0.0095015	0.969044	2	negative	C vs B	0.0095015	negative
ABCA8	5	0.26982	0.31198	0.98877	1	positive	5	0.0031384	0.0095093	0.969044	2	negative	C vs B	0.0095093	negative
GPER	3	0.0038506	0.0095141	0.98877	1	positive	3	0.66039	0.6601	0.990808	0	negative	C vs B	0.0095141	positive
ELANE	5	0.90974	0.90966	0.994976	0	positive	5	0.003143	0.0095214	0.969044	2	negative	C vs B	0.0095214	negative
ERI2	3	0.0038718	0.0095512	0.98877	2	positive	3	0.6112	0.61111	0.990808	0	negative	C vs B	0.0095512	positive
SNRPE	4	0.87712	0.87722	0.994808	0	positive	4	0.0034584	0.0096134	0.969044	2	negative	C vs B	0.0096134	negative
OR8G2	4	0.98618	0.98619	0.999365	0	positive	4	0.0034734	0.0096553	0.969044	2	negative	C vs B	0.0096553	negative
hsa-mir-7157	4	0.98853	0.98859	0.999365	0	positive	4	0.0034744	0.0096597	0.969044	3	negative	C vs B	0.0096597	negative
C9orf116	5	0.13002	0.20865	0.98877	1	positive	5	0.0032124	0.0096804	0.969044	2	negative	C vs B	0.0096804	negative
ACOT4	3	0.94515	0.94531	0.997279	0	positive	3	0.0041189	0.0097059	0.969044	2	negative	C vs B	0.0097059	negative
POMGNT2	2	0.99499	0.99495	0.999577	0	positive	2	0.0050096	0.0097089	0.969044	2	negative	C vs B	0.0097089	negative
MMP17	3	0.46768	0.46741	0.98877	0	positive	3	0.0041324	0.0097297	0.969044	1	negative	C vs B	0.0097297	negative
ZNF300	3	0.0039714	0.0097344	0.98877	2	positive	3	0.56868	0.56852	0.990808	0	negative	C vs B	0.0097344	positive
RAB40AL	4	0.0034922	0.0097413	0.98877	3	positive	4	0.8906	0.8906	0.993729	0	negative	C vs B	0.0097413	positive
DHRS13	3	0.92755	0.92767	0.994976	0	positive	3	0.0041481	0.0097539	0.969044	2	negative	C vs B	0.0097539	negative
_multiple2_111318	1	0.0098037	0.0097547	0.98877	1	positive	1	0.9902	0.99017	0.999566	0	negative	C vs B	0.0097547	positive
EPC1	4	0.28886	0.30406	0.98877	1	positive	4	0.0035186	0.0097681	0.969044	2	negative	C vs B	0.0097681	negative
DYNC1I1	3	0.79117	0.79104	0.992752	0	positive	3	0.0041727	0.0097915	0.969044	1	negative	C vs B	0.0097915	negative
GRM6	5	0.28605	0.32364	0.98877	1	positive	5	0.0032591	0.0098092	0.969044	1	negative	C vs B	0.0098092	negative
USP38	1	0.0098844	0.0098411	0.98877	1	positive	1	0.99012	0.99009	0.999566	0	negative	C vs B	0.0098411	positive
FAM151A	5	0.89422	0.89424	0.994976	0	positive	5	0.0032966	0.0098908	0.969044	3	negative	C vs B	0.0098908	negative
ATP5O	4	0.51317	0.51336	0.98877	0	positive	4	0.0035756	0.0099194	0.969044	2	negative	C vs B	0.0099194	negative
DPH2	3	0.59758	0.59749	0.98877	0	positive	3	0.0042532	0.0099561	0.969044	1	negative	C vs B	0.0099561	negative
KDM6A	3	0.0040985	0.0099613	0.98877	2	positive	3	0.45212	0.45188	0.990808	0	negative	C vs B	0.0099613	positive
FNDC3B	5	0.12842	0.20643	0.98877	2	positive	5	0.0033263	0.009963	0.969044	1	negative	C vs B	0.009963	negative
TMEM254	3	0.7446	0.74454	0.99103	0	positive	3	0.0042935	0.010038	0.969044	1	negative	C vs B	0.010038	negative
hsa-mir-4710	3	0.0041569	0.010055	0.98877	2	positive	3	0.18885	0.19969	0.990808	1	negative	C vs B	0.010055	positive
DDX58	3	0.0041727	0.01008	0.98877	1	positive	3	0.49127	0.49099	0.990808	0	negative	C vs B	0.01008	positive
NonTargetingControlGuideForHuman_0238	1	0.98985	0.98982	0.999365	0	positive	1	0.010154	0.010088	0.969044	1	negative	C vs B	0.010088	negative
GIT2	4	0.97792	0.97801	0.998802	0	positive	4	0.0036484	0.010116	0.969044	2	negative	C vs B	0.010116	negative
RGS18	5	0.97353	0.97357	0.998802	0	positive	5	0.0034057	0.010164	0.969044	2	negative	C vs B	0.010164	negative
RFT1	2	0.0052549	0.010166	0.98877	1	positive	2	0.59783	0.59797	0.990808	0	negative	C vs B	0.010166	positive
GADL1	5	0.0033263	0.010176	0.98877	2	positive	5	0.58666	0.58665	0.990808	0	negative	C vs B	0.010176	positive
AGXT2	2	0.0052877	0.010227	0.98877	2	positive	2	0.99471	0.99467	0.999622	0	negative	C vs B	0.010227	positive
LOC653486	2	0.99471	0.99466	0.999501	0	positive	2	0.0052936	0.010239	0.969044	2	negative	C vs B	0.010239	negative
PLAC4	2	0.47526	0.47548	0.98877	0	positive	2	0.0053086	0.010261	0.969044	1	negative	C vs B	0.010261	negative
TSPAN16	3	0.0042935	0.010325	0.98877	1	positive	3	0.53761	0.53748	0.990808	0	negative	C vs B	0.010325	positive
CTNNA2	4	0.99941	0.99939	0.999771	0	positive	4	0.0037344	0.010356	0.969044	3	negative	C vs B	0.010356	negative
SLC35D3	4	0.032066	0.061237	0.98877	2	positive	4	0.0037359	0.010361	0.969044	1	negative	C vs B	0.010361	negative
KIAA0391	1	0.98959	0.98958	0.999365	0	positive	1	0.010409	0.010361	0.969044	1	negative	C vs B	0.010361	negative
_multiple2_130136	1	0.98958	0.98957	0.999365	0	positive	1	0.010423	0.010371	0.969044	1	negative	C vs B	0.010371	negative
ISG20L2	4	0.90387	0.90384	0.994976	0	positive	4	0.0037452	0.010383999999999999	0.969044	2	negative	C vs B	0.010383999999999999	negative
HDHD2	3	0.0043464	0.010421	0.98877	2	positive	3	0.1811	0.193	0.990808	1	negative	C vs B	0.010421	positive
FDXR	4	0.99859	0.99858	0.999771	0	positive	4	0.0037681	0.010443	0.969044	3	negative	C vs B	0.010443	negative
KRTAP11-1	3	0.40127	0.40111	0.98877	0	positive	3	0.004535	0.010471	0.969044	2	negative	C vs B	0.010471	negative
IL1R2	4	0.94286	0.94275	0.99698	0	positive	4	0.0037896	0.010499	0.969044	2	negative	C vs B	0.010499	negative
_multiple2_150599	1	0.98942	0.98942	0.999365	0	positive	1	0.010584	0.01053	0.969044	1	negative	C vs B	0.01053	negative
ORC6	2	0.99451	0.99449	0.999501	0	positive	2	0.0054852	0.010606	0.972059	2	negative	C vs B	0.010606	negative
FAM178B	2	0.0054972	0.010625	0.98877	2	positive	2	0.9945	0.99448	0.999622	0	negative	C vs B	0.010625	positive
ZBTB11	4	0.049412	0.088385	0.98877	2	positive	4	0.0038432	0.010651	0.972368	2	negative	C vs B	0.010651	negative
C11orf86	5	0.0035276	0.010663	0.98877	1	positive	5	0.95335	0.95349	0.998591	0	negative	C vs B	0.010663	positive
ZNF534	5	0.0035311	0.010674	0.98877	2	positive	5	0.86382	0.86366	0.992043	0	negative	C vs B	0.010674	positive
C7orf60	4	0.0038432	0.010687	0.98877	1	positive	4	0.918	0.91797	0.996963	0	negative	C vs B	0.010687	positive
NonTargetingControlGuideForHuman_0839	1	0.010826	0.010763	0.98877	1	positive	1	0.98917	0.98919	0.999487	0	negative	C vs B	0.010763	positive
SCN3B	4	0.0038969	0.010829	0.98877	1	positive	4	0.48169	0.48187	0.990808	0	negative	C vs B	0.010829	positive
EIF3B	5	0.0035947	0.010839	0.98877	1	positive	5	0.87417	0.87407	0.992043	0	negative	C vs B	0.010839	positive
RAB5C	2	0.99437	0.99435	0.999501	0	positive	2	0.0056277	0.010866	0.979663	2	negative	C vs B	0.010866	negative
ADAM18	4	0.95403	0.95392	0.997279	0	positive	4	0.0039261	0.010867	0.979663	3	negative	C vs B	0.010867	negative
RNF144A	4	0.73682	0.73707	0.99103	0	positive	4	0.0039443	0.010913	0.979663	3	negative	C vs B	0.010913	negative
SLC25A14	4	0.53622	0.53641	0.98877	0	positive	4	0.0039506	0.010927	0.979663	2	negative	C vs B	0.010927	negative
FAM189A2	4	0.0039506	0.010962	0.98877	1	positive	4	0.93816	0.93803	0.997739	0	negative	C vs B	0.010962	positive
SEPW1	5	0.0036617	0.010997	0.98877	1	positive	5	0.85882	0.85859	0.992043	0	negative	C vs B	0.010997	positive
hsa-mir-6862-1	1	0.98893	0.98896	0.999365	0	positive	1	0.011069	0.011003	0.979663	1	negative	C vs B	0.011003	negative
LIPF	5	0.0036885	0.011068	0.98877	2	positive	5	0.60934	0.6094	0.990808	0	negative	C vs B	0.011068	positive
SCMH1	3	0.0047362	0.011118	0.98877	1	positive	3	0.76456	0.76454	0.990808	0	negative	C vs B	0.011118	positive
SLC17A8	5	0.0037288	0.011157	0.98877	2	positive	5	0.762	0.76184	0.990808	0	negative	C vs B	0.011157	positive
ADRM1	4	0.0040579	0.011259	0.98877	1	positive	4	0.95278	0.95269	0.998591	0	negative	C vs B	0.011259	positive
KCNK6	3	0.60922	0.60916	0.98877	0	positive	3	0.0049777	0.011262	0.979663	1	negative	C vs B	0.011262	negative
OR10A4	5	0.0037959	0.011324	0.98877	2	positive	5	0.75272	0.75254	0.990808	0	negative	C vs B	0.011324	positive
PADI2	2	0.72461	0.72459	0.99103	0	positive	2	0.0058722	0.011337	0.979663	1	negative	C vs B	0.011337	negative
hsa-mir-208a	2	0.0059259	0.011438	0.98877	2	positive	2	0.9841	0.98421	0.999304	0	negative	C vs B	0.011438	positive
VMAC	3	0.68142	0.68114	0.99103	0	positive	3	0.0050937	0.011471	0.979663	2	negative	C vs B	0.011471	negative
PARP15	3	0.91179	0.91187	0.994976	0	positive	3	0.0050984	0.011478	0.979663	1	negative	C vs B	0.011478	negative
TFAM	6	0.003325	0.011503	0.98877	4	positive	6	0.17258	0.26712	0.990808	1	negative	C vs B	0.011503	positive
CELF1	3	0.0049619	0.011523	0.98877	2	positive	3	0.38167	0.38149	0.990808	0	negative	C vs B	0.011523	positive
CYP4Z1	4	0.0041652	0.011541	0.98877	2	positive	4	0.27733	0.29151	0.990808	1	negative	C vs B	0.011541	positive
MIEF1	1	0.98838	0.98839	0.999365	0	positive	1	0.01162	0.011556	0.979663	1	negative	C vs B	0.011556	negative
RBP7	4	0.0041915	0.011614	0.98877	3	positive	4	0.9762	0.97629	0.998591	0	negative	C vs B	0.011614	positive
hsa-mir-6165	1	0.98825	0.98825	0.999365	0	positive	1	0.011755	0.011694	0.979663	1	negative	C vs B	0.011694	negative
PAN3	4	0.57167	0.57181	0.98877	0	positive	4	0.0042353	0.011698	0.979663	2	negative	C vs B	0.011698	negative
RBPJL	6	0.0034085	0.011774	0.98877	3	positive	6	0.71539	0.71571	0.990808	0	negative	C vs B	0.011774	positive
FRZB	2	0.0061137	0.011782	0.98877	1	positive	2	0.46159	0.46174	0.990808	0	negative	C vs B	0.011782	positive
FIGF	2	0.0061164	0.011784	0.98877	2	positive	2	0.99388	0.99387	0.999622	0	negative	C vs B	0.011784	positive
KRT24	4	0.6727	0.6732	0.99103	0	positive	4	0.0042726	0.011787	0.979663	1	negative	C vs B	0.011787	negative
RIN1	4	0.67372	0.67422	0.99103	0	positive	4	0.0042851	0.011821	0.979663	3	negative	C vs B	0.011821	negative
ZNF689	2	0.0061674	0.011877	0.98877	1	positive	2	0.97489	0.97504	0.998591	0	negative	C vs B	0.011877	positive
CEP152	4	0.64819	0.64865	0.990061	0	positive	4	0.0043075	0.011879	0.979663	3	negative	C vs B	0.011879	negative
NonTargetingControlGuideForHuman_0350	1	0.98803	0.98803	0.999365	0	positive	1	0.01197	0.011906	0.979663	1	negative	C vs B	0.011906	negative
PLCZ1	3	0.0051781	0.011907	0.98877	2	positive	3	0.41159	0.41142	0.990808	0	negative	C vs B	0.011907	positive
PES1	4	0.0043142	0.011925	0.98877	2	positive	4	0.80493	0.80506	0.990808	0	negative	C vs B	0.011925	positive
_multiple2_36964	1	0.012038	0.011969	0.98877	1	positive	1	0.98796	0.98798	0.999304	0	negative	C vs B	0.011969	positive
SLC18A3	6	0.0034733	0.011976	0.98877	2	positive	6	0.13048	0.21085	0.990808	1	negative	C vs B	0.011976	positive
FAM83C	2	0.0062479	0.01203	0.98877	1	positive	2	0.53361	0.5338	0.990808	0	negative	C vs B	0.01203	positive
FIBP	2	0.99373	0.99371	0.999384	0	positive	2	0.0062731	0.012071	0.979663	2	negative	C vs B	0.012071	negative
SGCZ	6	0.0035072	0.01208	0.98877	2	positive	6	0.69117	0.69133	0.990808	0	negative	C vs B	0.01208	positive
FLCN	4	0.0043813	0.012104	0.98877	2	positive	4	0.049622	0.088184	0.98797	1	negative	C vs B	0.012104	positive
SLC22A1	5	0.0041014	0.012105	0.98877	2	positive	5	0.56966	0.5697	0.990808	0	negative	C vs B	0.012105	positive
FNDC1	5	0.93612	0.93634	0.996484	0	positive	5	0.0041983	0.012158	0.979663	1	negative	C vs B	0.012158	negative
SLC22A18	3	0.0053092	0.012165	0.98877	2	positive	3	0.44012	0.43992	0.990808	0	negative	C vs B	0.012165	positive
PTGDR2	2	0.79497	0.79475	0.992752	0	positive	2	0.0063284	0.012168	0.979663	1	negative	C vs B	0.012168	negative
HIPK1	5	0.0041378	0.012197	0.98877	3	positive	5	0.94861	0.94879	0.998591	0	negative	C vs B	0.012197	positive
hsa-mir-6728	3	0.9188	0.91888	0.994976	0	positive	3	0.0055007	0.01221	0.979663	1	negative	C vs B	0.01221	negative
_multiple4_61666	1	0.012293	0.012227	0.98877	1	positive	1	0.98771	0.98772	0.999304	0	negative	C vs B	0.012227	positive
LRFN2	4	0.0044468	0.012266	0.98877	3	positive	4	0.79934	0.79948	0.990808	0	negative	C vs B	0.012266	positive
RABAC1	5	0.7686	0.76839	0.992752	0	positive	5	0.0042654	0.012311	0.979663	2	negative	C vs B	0.012311	negative
WNT10B	3	0.0053987	0.012321	0.98877	2	positive	3	0.91521	0.91526	0.99662	0	negative	C vs B	0.012321	positive
CLDN12	5	0.98836	0.98839	0.999365	0	positive	5	0.0042777	0.012342	0.979663	3	negative	C vs B	0.012342	negative
NonTargetingControlGuideForHuman_0616	1	0.012428	0.012357	0.98877	1	positive	1	0.98757	0.98758	0.999304	0	negative	C vs B	0.012357	positive
CPS1	5	0.0041983	0.012364	0.98877	1	positive	5	0.029444	0.063128	0.986187	2	negative	C vs B	0.012364	positive
HAX1	5	0.0042013	0.012368	0.98877	2	positive	5	0.48701	0.48752	0.990808	1	negative	C vs B	0.012368	positive
METTL16	4	0.0044872	0.012386	0.98877	1	positive	4	0.40566	0.40633	0.990808	1	negative	C vs B	0.012386	positive
TCTE3	4	0.71996	0.72028	0.99103	0	positive	4	0.0045011	0.012389	0.979663	3	negative	C vs B	0.012389	negative
DNAJA2	3	0.005442	0.012396	0.98877	2	positive	3	0.78668	0.78657	0.990808	0	negative	C vs B	0.012396	positive
ARRDC3	5	0.44892	0.4536	0.98877	1	positive	5	0.0043076	0.012411	0.979663	2	negative	C vs B	0.012411	negative
ABRA	5	0.85593	0.8557	0.993958	0	positive	5	0.0043184	0.01244	0.979663	2	negative	C vs B	0.01244	negative
DDX26B	5	0.50371	0.50412	0.98877	1	positive	5	0.0043291	0.012464	0.979663	2	negative	C vs B	0.012464	negative
TBCK	4	0.98858	0.98864	0.999365	0	positive	4	0.0045308	0.01247	0.979663	3	negative	C vs B	0.01247	negative
MPPED2	5	0.004249	0.012472	0.98877	2	positive	5	0.57034	0.57037	0.990808	0	negative	C vs B	0.012472	positive
NonTargetingControlGuideForHuman_0116	1	0.98745	0.98745	0.999365	0	positive	1	0.012549	0.012481	0.979663	1	negative	C vs B	0.012481	negative
GTPBP1	4	0.94008	0.93998	0.99673	0	positive	4	0.0045408	0.0125	0.979663	2	negative	C vs B	0.0125	negative
SPTBN4	5	0.0042654	0.012514	0.98877	2	positive	5	0.82747	0.82735	0.990808	0	negative	C vs B	0.012514	positive
DHCR24	2	0.99348	0.99347	0.999384	0	positive	2	0.0065163	0.012526	0.979663	2	negative	C vs B	0.012526	negative
hsa-mir-3162	4	0.98577	0.98577	0.999365	0	positive	4	0.0045557	0.012543	0.979663	3	negative	C vs B	0.012543	negative
BTD	3	0.8228	0.82272	0.99337	0	positive	3	0.0056884	0.012553	0.979663	2	negative	C vs B	0.012553	negative
SCIMP	3	0.0055527	0.012569	0.98877	2	positive	3	0.98837	0.98855	0.99935	0	negative	C vs B	0.012569	positive
PPFIA1	2	0.0065446	0.012575	0.98877	2	positive	2	0.99346	0.99345	0.999622	0	negative	C vs B	0.012575	positive
USP6NL	3	0.0055595	0.012583	0.98877	2	positive	3	0.22332	0.22991	0.990808	1	negative	C vs B	0.012583	positive
GCM2	3	0.36087	0.36054	0.98877	0	positive	3	0.0057018	0.012583	0.979663	1	negative	C vs B	0.012583	negative
TOP1MT	3	0.18459	0.19821	0.98877	1	positive	3	0.005742	0.012644	0.979663	1	negative	C vs B	0.012644	negative
KLF3	5	0.019593	0.049165	0.98877	1	positive	5	0.0043995	0.012651	0.979663	2	negative	C vs B	0.012651	negative
TRIQK	4	0.0045945	0.012677	0.98877	1	positive	4	0.8261	0.82623	0.990808	0	negative	C vs B	0.012677	positive
PPP1R3E	3	0.0056213	0.012704	0.98877	1	positive	3	0.66885	0.66849	0.990808	0	negative	C vs B	0.012704	positive
SPATA18	4	0.0046068	0.012711	0.98877	2	positive	4	0.89418	0.89414	0.993847	0	negative	C vs B	0.012711	positive
MCF2L	3	0.0056615	0.012775	0.98877	2	positive	3	0.95292	0.95319	0.998591	0	negative	C vs B	0.012775	positive
CDC42BPB	3	0.58746	0.58732	0.98877	0	positive	3	0.0058224	0.012789	0.979663	1	negative	C vs B	0.012789	negative
C14orf166B	4	0.38723	0.38978	0.98877	1	positive	4	0.0046481	0.012792	0.979663	1	negative	C vs B	0.012792	negative
PPP1R3B	4	0.0046427	0.012809	0.98877	3	positive	4	0.99601	0.99599	0.999622	0	negative	C vs B	0.012809	positive
FAM127C	2	0.99332	0.99331	0.999384	0	positive	2	0.0066825	0.012841	0.979663	2	negative	C vs B	0.012841	negative
LGSN	3	0.0057018	0.012861	0.98877	1	positive	3	0.25179	0.2556	0.990808	1	negative	C vs B	0.012861	positive
ANGEL1	5	0.62415	0.62413	0.98877	0	positive	5	0.0045023	0.0129	0.979663	2	negative	C vs B	0.0129	negative
FH	5	0.0044261	0.012909	0.98877	2	positive	5	0.24656	0.28939	0.990808	1	negative	C vs B	0.012909	positive
_multiple2_12915	1	0.013047	0.012972	0.98877	1	positive	1	0.98695	0.98694	0.999304	0	negative	C vs B	0.012972	positive
_multiple2_120670	1	0.01306	0.012984	0.98877	1	positive	1	0.98694	0.98693	0.999304	0	negative	C vs B	0.012984	positive
SLC5A4	5	0.0044666	0.013008	0.98877	2	positive	5	0.72898	0.72868	0.990808	0	negative	C vs B	0.013008	positive
TRIM35	2	0.99322	0.99321	0.999384	0	positive	2	0.0067841	0.013032	0.979663	2	negative	C vs B	0.013032	negative
OSTM1	1	0.98689	0.98688	0.999365	0	positive	1	0.013114	0.01304	0.979663	1	negative	C vs B	0.01304	negative
CDH18	3	0.24025	0.24664	0.98877	1	positive	3	0.0059833	0.013086	0.979663	1	negative	C vs B	0.013086	negative
CAPN3	4	0.44363	0.44383	0.98877	1	positive	4	0.0047554	0.013096	0.979663	1	negative	C vs B	0.013096	negative
ZFYVE1	4	0.86717	0.86723	0.994545	0	positive	4	0.0047631	0.013109	0.979663	2	negative	C vs B	0.013109	negative
PDLIM4	3	0.0058532	0.013122	0.98877	2	positive	3	0.94993	0.95014	0.998591	0	negative	C vs B	0.013122	positive
HPR	4	0.0047554	0.013123	0.98877	1	positive	4	0.24469	0.26465	0.990808	1	negative	C vs B	0.013123	positive
PDCD2	6	0.0038292	0.013125	0.98877	2	positive	6	0.455	0.46721	0.990808	1	negative	C vs B	0.013125	positive
hsa-mir-3123	2	0.0068396	0.013136	0.98877	2	positive	2	0.99316	0.99315	0.999622	0	negative	C vs B	0.013136	positive
NonTargetingControlGuideForHuman_0488	1	0.98678	0.98677	0.999365	0	positive	1	0.013222	0.013146	0.979663	1	negative	C vs B	0.013146	negative
LCA5L	3	0.87704	0.87714	0.994808	0	positive	3	0.0060235	0.013154	0.979663	1	negative	C vs B	0.013154	negative
CCDC104	5	0.25892	0.30425	0.98877	1	positive	5	0.0046068	0.013166	0.979663	2	negative	C vs B	0.013166	negative
ITFG3	4	0.0047854	0.013199	0.98877	3	positive	4	0.98976	0.98978	0.999497	0	negative	C vs B	0.013199	positive
ZNF462	5	0.0045462	0.013218	0.98877	2	positive	5	0.84878	0.84858	0.991428	0	negative	C vs B	0.013218	positive
PDZRN4	3	0.0059087	0.013225	0.98877	2	positive	3	0.95151	0.95175	0.998591	0	negative	C vs B	0.013225	positive
NonTargetingControlGuideForHuman_0139	1	0.98668	0.98667	0.999365	0	positive	1	0.013316	0.013235	0.979663	1	negative	C vs B	0.013235	negative
hsa-mir-4445	3	0.0059431	0.013291	0.98877	2	positive	3	0.94471	0.9449	0.998479	0	negative	C vs B	0.013291	positive
MPDZ	3	0.005954	0.01331	0.98877	2	positive	3	0.88976	0.88986	0.993681	0	negative	C vs B	0.01331	positive
TIAM1	5	0.096533	0.16143	0.98877	1	positive	5	0.0046566	0.01331	0.979663	2	negative	C vs B	0.01331	negative
NAIF1	2	0.99305	0.99304	0.999384	0	positive	2	0.0069536	0.013335	0.979663	2	negative	C vs B	0.013335	negative
SDHD	5	0.0046006	0.013351	0.98877	1	positive	5	0.61213	0.61216	0.990808	0	negative	C vs B	0.013351	positive
ZNF766	3	0.78979	0.78964	0.992752	0	positive	3	0.0061441	0.013361	0.979663	1	negative	C vs B	0.013361	negative
TMEM147	2	0.99303	0.99302	0.999384	0	positive	2	0.0069716	0.013364	0.979663	2	negative	C vs B	0.013364	negative
_multiple3_19620	1	0.013451	0.013367	0.98877	1	positive	1	0.98655	0.98655	0.999304	0	negative	C vs B	0.013367	positive
DTL	3	0.0059959	0.013383	0.98877	2	positive	3	0.73139	0.73136	0.990808	0	negative	C vs B	0.013383	positive
BCL11A	4	0.0048627	0.013399	0.98877	1	positive	4	0.96725	0.96719	0.998591	0	negative	C vs B	0.013399	positive
ADD1	4	0.63391	0.63442	0.990061	0	positive	4	0.00487	0.013402	0.979663	3	negative	C vs B	0.013402	negative
hsa-mir-6813	2	0.6439	0.6439	0.990061	0	positive	2	0.0070258	0.013463	0.979663	1	negative	C vs B	0.013463	negative
BAX	4	0.0048926	0.013478	0.98877	3	positive	4	0.99515	0.99515	0.999622	0	negative	C vs B	0.013478	positive
STIP1	2	0.0070618	0.013527	0.98877	2	positive	2	0.99294	0.99294	0.999622	0	negative	C vs B	0.013527	positive
TRIM31	3	0.0060872	0.013532	0.98877	2	positive	3	0.68549	0.68527	0.990808	0	negative	C vs B	0.013532	positive
_multiple2_8488	1	0.98639	0.98638	0.999365	0	positive	1	0.013612	0.013533	0.979663	1	negative	C vs B	0.013533	negative
AKAP1	5	0.0046677	0.013538	0.98877	1	positive	5	0.076443	0.13166	0.989365	1	negative	C vs B	0.013538	positive
DARS	3	0.18769	0.20089	0.98877	1	positive	3	0.0062468	0.013542	0.979663	2	negative	C vs B	0.013542	negative
hsa-mir-541	2	0.99292	0.99291	0.999384	0	positive	2	0.0070821	0.013566	0.979663	2	negative	C vs B	0.013566	negative
HEPACAM2	6	0.73286	0.73314	0.99103	0	positive	6	0.0040706	0.013579	0.979663	1	negative	C vs B	0.013579	negative
CCL26	5	0.10936	0.17965	0.98877	1	positive	5	0.0047852	0.013626	0.979663	2	negative	C vs B	0.013626	negative
LY86	4	0.010104	0.026208	0.98877	2	positive	4	0.0049699	0.013642	0.979663	1	negative	C vs B	0.013642	negative
CDC14B	5	0.0047153	0.013651	0.98877	3	positive	5	0.37221	0.38549	0.990808	1	negative	C vs B	0.013651	positive
KRTAP22-2	6	0.65022	0.65051	0.990061	0	positive	6	0.0041118	0.013673	0.979663	2	negative	C vs B	0.013673	negative
SYT13	5	0.0047347	0.0137	0.98877	2	positive	5	0.91362	0.91355	0.996282	0	negative	C vs B	0.0137	positive
ST14	5	0.0047401	0.01371	0.98877	3	positive	5	0.80598	0.8059	0.990808	0	negative	C vs B	0.01371	positive
UTP18	4	0.0049854	0.01371	0.98877	3	positive	4	0.60352	0.60389	0.990808	0	negative	C vs B	0.01371	positive
ZNF655	2	0.0071599	0.013712	0.98877	1	positive	2	0.19045	0.19123	0.990808	1	negative	C vs B	0.013712	positive
PRR9	3	0.0061843	0.013717	0.98877	1	positive	3	0.71563	0.71556	0.990808	0	negative	C vs B	0.013717	positive
RAD54L2	2	0.0071867	0.013763	0.98877	1	positive	2	0.3191	0.31912	0.990808	0	negative	C vs B	0.013763	positive
C19orf54	4	0.81274	0.81285	0.993103	0	positive	4	0.0050235	0.01378	0.979663	1	negative	C vs B	0.01378	negative
WDR93	1	0.98613	0.98613	0.999365	0	positive	1	0.013868	0.01379	0.979663	1	negative	C vs B	0.01379	negative
TENM2	6	0.0040396	0.013806	0.98877	4	positive	6	0.086157	0.15165	0.989365	1	negative	C vs B	0.013806	positive
PLXNA4	4	0.0050438	0.013865	0.98877	3	positive	4	0.99505	0.99505	0.999622	0	negative	C vs B	0.013865	positive
PIGV	4	0.632	0.6325	0.989793	0	positive	4	0.0050687	0.0139	0.979663	3	negative	C vs B	0.0139	negative
_multiple4_33991	1	0.013989	0.013908	0.98877	1	positive	1	0.98601	0.98599	0.999304	0	negative	C vs B	0.013908	positive
OR4D9	3	0.66219	0.66187	0.990675	0	positive	3	0.0064657	0.013917	0.979663	1	negative	C vs B	0.013917	negative
PLCG1	5	0.0048246	0.013918	0.98877	2	positive	5	0.12622	0.20312	0.990808	1	negative	C vs B	0.013918	positive
C2CD3	4	0.95787	0.95784	0.997279	0	positive	4	0.0050919	0.013965	0.979663	3	negative	C vs B	0.013965	negative
PPP1R3F	3	0.83639	0.83626	0.99337	0	positive	3	0.0065501	0.014058	0.979663	2	negative	C vs B	0.014058	negative
WTIP	3	0.57524	0.57506	0.98877	0	positive	3	0.0065611	0.014076	0.979663	2	negative	C vs B	0.014076	negative
UACA	4	0.88489	0.88489	0.994976	0	positive	4	0.0051784	0.014171	0.979663	2	negative	C vs B	0.014171	negative
_multiple2_45557	1	0.98573	0.98569	0.999365	0	positive	1	0.014271	0.014186	0.979663	1	negative	C vs B	0.014186	negative
PHOX2B	2	0.99258	0.99258	0.999384	0	positive	2	0.0074213	0.014198	0.979663	2	negative	C vs B	0.014198	negative
CTH	2	0.0074281	0.01421	0.98877	1	positive	2	0.85137	0.85129	0.991512	0	negative	C vs B	0.01421	positive
HDAC7	5	0.0049687	0.01429	0.98877	3	positive	5	0.6101	0.61013	0.990808	0	negative	C vs B	0.01429	positive
ZNF517	4	0.56479	0.565	0.98877	0	positive	4	0.0052332	0.014323	0.979663	2	negative	C vs B	0.014323	negative
KLHL11	3	0.0065461	0.014325	0.98877	1	positive	3	0.77115	0.77115	0.990808	0	negative	C vs B	0.014325	positive
OSBPL11	4	0.95623	0.95616	0.997279	0	positive	4	0.005238	0.014335	0.979663	1	negative	C vs B	0.014335	negative
CLEC18A	1	0.014433	0.014343	0.98877	1	positive	1	0.98557	0.98554	0.999304	0	negative	C vs B	0.014343	positive
WDR45	4	0.60093	0.60134	0.98877	0	positive	4	0.0052434	0.014347	0.979663	3	negative	C vs B	0.014347	negative
DBX2	4	0.005238	0.014359	0.98877	1	positive	4	0.12776	0.1754	0.989365	1	negative	C vs B	0.014359	positive
hsa-mir-4657	2	0.69069	0.69067	0.99103	0	positive	2	0.0075085	0.01436	0.979663	1	negative	C vs B	0.01436	negative
ZNF688	5	0.0050028	0.014382	0.98877	1	positive	5	0.97243	0.97249	0.998591	0	negative	C vs B	0.014382	positive
GZMH	3	0.0065794	0.014386	0.98877	2	positive	3	0.92502	0.92513	0.997391	0	negative	C vs B	0.014386	positive
hsa-mir-6740	1	0.9855	0.98547	0.999365	0	positive	1	0.0145	0.014413	0.979663	1	negative	C vs B	0.014413	negative
hsa-mir-3149	1	0.98547	0.98545	0.999365	0	positive	1	0.014527	0.01444	0.979663	1	negative	C vs B	0.01444	negative
_multiple2_111854	1	0.014554	0.014463	0.98877	1	positive	1	0.98545	0.98542	0.999304	0	negative	C vs B	0.014463	positive
ARHGAP21	4	0.97598	0.97606	0.998802	0	positive	4	0.0052982	0.014488	0.979663	3	negative	C vs B	0.014488	negative
CHRFAM7A	3	0.0066601	0.014534	0.98877	2	positive	3	0.95946	0.95966	0.998591	0	negative	C vs B	0.014534	positive
SIRT3	5	0.36979	0.38719	0.98877	1	positive	5	0.0051368	0.01454	0.979663	1	negative	C vs B	0.01454	negative
ZNF213	4	0.44771	0.4479	0.98877	1	positive	4	0.0053312	0.014576	0.979663	3	negative	C vs B	0.014576	negative
SYNJ2	2	0.99235	0.99235	0.999384	0	positive	2	0.0076479	0.014613	0.979663	2	negative	C vs B	0.014613	negative
NonTargetingControlGuideForHuman_0636	1	0.014742	0.014658	0.98877	1	positive	1	0.98526	0.98525	0.999304	0	negative	C vs B	0.014658	positive
PARD3	1	0.014756	0.014667	0.98877	1	positive	1	0.98524	0.98523	0.999304	0	negative	C vs B	0.014667	positive
NINJ1	3	0.0067471	0.014687	0.98877	1	positive	3	0.44572	0.44549	0.990808	0	negative	C vs B	0.014687	positive
CDC34	4	0.0053755	0.014712	0.98877	3	positive	4	0.98609	0.98611	0.999304	0	negative	C vs B	0.014712	positive
ERAL1	5	0.9919	0.99194	0.999365	0	positive	5	0.0052234	0.014745	0.979663	3	negative	C vs B	0.014745	negative
AARSD1	5	0.91418	0.91411	0.994976	0	positive	5	0.0052277	0.014756	0.979663	2	negative	C vs B	0.014756	negative
TJP1	4	0.0053989	0.014774	0.98877	1	positive	4	0.13072	0.17755	0.989365	1	negative	C vs B	0.014774	positive
RASD2	4	0.0054039	0.014789	0.98877	2	positive	4	0.98277	0.98276	0.999304	0	negative	C vs B	0.014789	positive
RPS6KA5	4	0.0054085	0.014801	0.98877	2	positive	4	0.99621	0.99619	0.999622	0	negative	C vs B	0.014801	positive
ERI3	4	0.0054237	0.014843	0.98877	3	positive	4	0.61385	0.61423	0.990808	0	negative	C vs B	0.014843	positive
NonTargetingControlGuideForHuman_0635	1	0.98508	0.98506	0.999365	0	positive	1	0.014917	0.014848	0.979663	1	negative	C vs B	0.014848	negative
NLGN4X	2	0.0077766	0.014858	0.98877	1	positive	2	0.69192	0.69188	0.990808	0	negative	C vs B	0.014858	positive
ARHGAP23	6	0.16468	0.25719	0.98877	1	positive	6	0.0046207	0.014877	0.979663	3	negative	C vs B	0.014877	negative
FUBP3	4	0.81129	0.81143	0.993103	0	positive	4	0.0054479	0.014878	0.979663	3	negative	C vs B	0.014878	negative
CYP2R1	4	0.39136	0.39362	0.98877	1	positive	4	0.0054551	0.014895	0.979663	2	negative	C vs B	0.014895	negative
RETSAT	4	0.0054525	0.014913	0.98877	1	positive	4	0.53312	0.53333	0.990808	0	negative	C vs B	0.014913	positive
hsa-mir-635	4	0.46387	0.46413	0.98877	0	positive	4	0.005476	0.014947	0.979663	3	negative	C vs B	0.014947	negative
SSTR1	6	0.94682	0.9469	0.997279	0	positive	6	0.0046648	0.014983	0.979663	3	negative	C vs B	0.014983	negative
GRM3	4	0.56646	0.56668	0.98877	0	positive	4	0.0055041	0.015027	0.979663	3	negative	C vs B	0.015027	negative
CFB	5	0.1287	0.20681	0.98877	2	positive	5	0.0053392	0.015037	0.979663	3	negative	C vs B	0.015037	negative
CCDC120	4	0.0055061	0.015052	0.98877	1	positive	4	0.35088	0.35504	0.990808	1	negative	C vs B	0.015052	positive
CTBS	5	0.0052866	0.015079	0.98877	2	positive	5	0.0063424	0.017553	0.979663	2	negative	C vs B	0.015079	positive
GNPTG	2	0.99206	0.99204	0.999365	0	positive	2	0.0079402	0.015144	0.979663	2	negative	C vs B	0.015144	negative
METTL7A	2	0.48878	0.48907	0.98877	0	positive	2	0.0079643	0.015182	0.979663	1	negative	C vs B	0.015182	negative
HTR3D	4	0.0055583	0.015189	0.98877	2	positive	4	0.95177	0.95163	0.998591	0	negative	C vs B	0.015189	positive
KLF10	5	0.0053392	0.015225	0.98877	3	positive	5	0.94835	0.94852	0.998591	0	negative	C vs B	0.015225	positive
DOPEY1	6	0.050769	0.10706	0.98877	1	positive	6	0.0047947	0.015291	0.979663	3	negative	C vs B	0.015291	negative
PRM2	4	0.70322	0.70356	0.99103	0	positive	4	0.0056133	0.015299	0.979663	1	negative	C vs B	0.015299	negative
SASS6	4	0.049777	0.088935	0.98877	1	positive	4	0.005615	0.015307	0.979663	2	negative	C vs B	0.015307	negative
PIWIL2	4	0.0056213	0.015343	0.98877	3	positive	4	0.99019	0.99021	0.999566	0	negative	C vs B	0.015343	positive
PLEKHA1	5	0.50674	0.50705	0.98877	1	positive	5	0.0054763	0.015366	0.979663	3	negative	C vs B	0.015366	negative
PGK2	5	0.0054048	0.015388	0.98877	1	positive	5	0.22655	0.27527	0.990808	1	negative	C vs B	0.015388	positive
MVD	3	0.016082	0.030888	0.98877	1	positive	3	0.0073096	0.015394	0.979663	1	negative	C vs B	0.015394	negative
PRKCD	5	0.43025	0.43736	0.98877	1	positive	5	0.005489	0.015398	0.979663	2	negative	C vs B	0.015398	negative
IFNE	4	0.0056669	0.015458	0.98877	1	positive	4	0.34357	0.34846	0.990808	1	negative	C vs B	0.015458	positive
SFN	3	0.93592	0.93607	0.996484	0	positive	3	0.0073464	0.015459	0.979663	2	negative	C vs B	0.015459	negative
hsa-mir-6883	2	0.0081186	0.015467	0.98877	2	positive	2	0.99188	0.99188	0.999622	0	negative	C vs B	0.015467	positive
AP1G1	6	0.091655	0.16118	0.98877	2	positive	6	0.0048751	0.015481	0.979663	2	negative	C vs B	0.015481	negative
hsa-mir-181d	3	0.58146	0.5813	0.98877	0	positive	3	0.00739	0.015525	0.979663	1	negative	C vs B	0.015525	negative
SSFA2	3	0.0072579	0.015578	0.98877	2	positive	3	0.82735	0.82718	0.990808	0	negative	C vs B	0.015578	positive
GPR18	2	0.99181	0.99181	0.999365	0	positive	2	0.008194	0.015589	0.979663	2	negative	C vs B	0.015589	negative
CNTLN	3	0.17013	0.186	0.98877	1	positive	3	0.0074301	0.015593	0.979663	1	negative	C vs B	0.015593	negative
KCND2	2	0.84244	0.84242	0.993736	0	positive	2	0.0082055	0.015607	0.979663	1	negative	C vs B	0.015607	negative
ALDH8A1	4	0.94971	0.94959	0.997279	0	positive	4	0.0057387	0.015612	0.979663	2	negative	C vs B	0.015612	negative
_multiple3_64341	1	0.98429	0.98429	0.999365	0	positive	1	0.015711	0.015631	0.979663	1	negative	C vs B	0.015631	negative
HIST1H2AL	3	0.0072924	0.015638	0.98877	2	positive	3	0.99404	0.99416	0.999622	0	negative	C vs B	0.015638	positive
CNTNAP2	3	0.0073096	0.015666	0.98877	2	positive	3	0.72603	0.72592	0.990808	0	negative	C vs B	0.015666	positive
INSL4	2	0.99176	0.99175	0.999365	0	positive	2	0.0082403	0.015673	0.979663	2	negative	C vs B	0.015673	negative
TPCN1	6	0.90403	0.90407	0.994976	0	positive	6	0.0049555	0.015674	0.979663	1	negative	C vs B	0.015674	negative
OAZ1	4	0.0057741	0.015721	0.98877	1	positive	4	0.50633	0.50647	0.990808	0	negative	C vs B	0.015721	positive
STAU2	6	0.0047286	0.015731	0.98877	3	positive	6	0.50033	0.50522	0.990808	1	negative	C vs B	0.015731	positive
hsa-mir-4484	3	0.1491	0.16847	0.98877	1	positive	3	0.0075105	0.015734	0.979663	1	negative	C vs B	0.015734	negative
VWA3A	3	0.00739	0.015795	0.98877	2	positive	3	0.059673	0.093803	0.98797	1	negative	C vs B	0.015795	positive
TCEB3	3	0.0073966	0.015803	0.98877	2	positive	3	0.93168	0.93177	0.997739	0	negative	C vs B	0.015803	positive
HOXD13	2	0.0083127	0.015816	0.98877	1	positive	2	0.97848	0.9786	0.998768	0	negative	C vs B	0.015816	positive
GSN	6	0.0047762	0.015842	0.98877	3	positive	6	0.2429	0.31702	0.990808	1	negative	C vs B	0.015842	positive
PRKD2	6	0.91202	0.91215	0.994976	0	positive	6	0.0050387	0.015879	0.979663	3	negative	C vs B	0.015879	negative
NGFR	6	0.90735	0.90741	0.994976	0	positive	6	0.0050416	0.015884	0.979663	3	negative	C vs B	0.015884	negative
CHRNE	2	0.008363	0.015901	0.98877	2	positive	2	0.99164	0.99163	0.999622	0	negative	C vs B	0.015901	positive
SPAG17	4	0.0058469	0.015911	0.98877	3	positive	4	0.95434	0.95423	0.998591	0	negative	C vs B	0.015911	positive
TBCCD1	4	0.40791	0.40926	0.98877	1	positive	4	0.0058686	0.015949	0.979663	2	negative	C vs B	0.015949	negative
FKBP14	5	0.54555	0.54551	0.98877	0	positive	5	0.0057133	0.01595	0.979663	3	negative	C vs B	0.01595	negative
CENPF	3	0.0075172	0.016016	0.98877	2	positive	3	0.98231	0.98245	0.999304	0	negative	C vs B	0.016016	positive
_multiple2_102950	1	0.9839	0.98391	0.999311	0	positive	1	0.016102000000000002	0.016018	0.979663	1	negative	C vs B	0.016018	negative
hsa-mir-6884	3	0.30763	0.30865	0.98877	1	positive	3	0.0076859	0.016027	0.979663	2	negative	C vs B	0.016027	negative
hsa-mir-6126	3	0.0075507	0.016072	0.98877	1	positive	3	0.37709	0.37683	0.990808	0	negative	C vs B	0.016072	positive
SEC24C	4	0.43062	0.43108	0.98877	1	positive	4	0.0059349	0.016105	0.979663	1	negative	C vs B	0.016105	negative
PPIC	5	0.0057064	0.016112	0.98877	3	positive	5	0.71222	0.71205	0.990808	0	negative	C vs B	0.016112	positive
SLC35B4	3	0.99544	0.99556	0.999709	0	positive	3	0.0077452	0.016133	0.979663	2	negative	C vs B	0.016133	negative
hsa-mir-194-2	3	0.61706	0.61701	0.98877	0	positive	3	0.0077916	0.016215	0.979663	1	negative	C vs B	0.016215	negative
TREML2	3	0.51942	0.51922	0.98877	0	positive	3	0.0077967	0.016225	0.979663	2	negative	C vs B	0.016225	negative
TNRC6A	4	0.32749	0.33651	0.98877	1	positive	4	0.0059885	0.016253	0.979663	1	negative	C vs B	0.016253	negative
MAGOHB	3	0.96323	0.96341	0.997814	0	positive	3	0.0078166	0.016262	0.979663	2	negative	C vs B	0.016262	negative
MAGI1	3	0.0076712	0.016266	0.98877	1	positive	3	0.74917	0.74915	0.990808	0	negative	C vs B	0.016266	positive
C2orf78	4	0.96221	0.96218	0.997279	0	positive	4	0.0059965	0.016272	0.979663	3	negative	C vs B	0.016272	negative
SLC1A3	5	0.0057685	0.016275	0.98877	2	positive	5	0.56736	0.56738	0.990808	0	negative	C vs B	0.016275	positive
DCUN1D3	3	0.0077017	0.016325	0.98877	2	positive	3	0.98441	0.98459	0.999304	0	negative	C vs B	0.016325	positive
MFSD2A	3	0.0077113	0.016344	0.98877	1	positive	3	0.87658	0.87668	0.992043	0	negative	C vs B	0.016344	positive
SEL1L2	3	0.69013	0.6899	0.99103	0	positive	3	0.007872	0.01636	0.979663	1	negative	C vs B	0.01636	negative
NMRAL1	5	0.95922	0.95935	0.997279	0	positive	5	0.0058737	0.016363	0.979663	1	negative	C vs B	0.016363	negative
C1QL4	5	0.0058068	0.016374	0.98877	1	positive	5	0.31486	0.33991	0.990808	1	negative	C vs B	0.016374	positive
MEDAG	4	0.0060363	0.016404	0.98877	3	positive	4	0.20579	0.23385	0.990808	1	negative	C vs B	0.016404	positive
CWC25	3	0.0077515	0.016412	0.98877	1	positive	3	0.62602	0.62592	0.990808	0	negative	C vs B	0.016412	positive
ADHFE1	2	0.0086284	0.016414	0.98877	2	positive	2	0.99137	0.99136	0.999622	0	negative	C vs B	0.016414	positive
PSAP	6	0.0050445	0.016475	0.98877	3	positive	6	0.59798	0.59831	0.990808	0	negative	C vs B	0.016475	positive
BRCA2	3	0.0077927	0.016487	0.98877	2	positive	3	0.91981	0.9199	0.996963	0	negative	C vs B	0.016487	positive
RPS3	6	0.0050677	0.016522	0.98877	3	positive	6	0.80704	0.80705	0.990808	0	negative	C vs B	0.016522	positive
PRPF19	4	0.97869	0.97875	0.998802	0	positive	4	0.0061003	0.016539	0.979663	3	negative	C vs B	0.016539	negative
LOC728819	5	0.0058735	0.016543	0.98877	2	positive	5	0.95704	0.95719	0.998591	0	negative	C vs B	0.016543	positive
TFPT	4	0.0060956	0.016544	0.98877	1	positive	4	0.097747	0.15397	0.989365	1	negative	C vs B	0.016544	positive
SERPINA12	3	0.48631	0.48607	0.98877	0	positive	3	0.0079924	0.016579	0.979663	1	negative	C vs B	0.016579	negative
hsa-mir-7154	1	0.98335	0.98335	0.999071	0	positive	1	0.016653	0.016616	0.979663	1	negative	C vs B	0.016616	negative
MTFR2	3	0.40696	0.40683	0.98877	0	positive	3	0.0080326	0.016649	0.979663	1	negative	C vs B	0.016649	negative
TRIM60	4	0.21571	0.24586	0.98877	1	positive	4	0.0061492	0.016662	0.979663	1	negative	C vs B	0.016662	negative
COPS2	4	0.0061486	0.016679	0.98877	3	positive	4	0.76676	0.76706	0.990808	0	negative	C vs B	0.016679	positive
ANXA8L2	2	0.99122	0.99121	0.999365	0	positive	2	0.0087791	0.016695	0.979663	2	negative	C vs B	0.016695	negative
_multiple2_55448	1	0.016748	0.01671	0.98877	1	positive	1	0.98325	0.98326	0.999304	0	negative	C vs B	0.01671	positive
GZF1	5	0.0059424	0.016718	0.98877	3	positive	5	0.39523	0.40482	0.990808	1	negative	C vs B	0.016718	positive
DHRS7B	2	0.1865	0.18786	0.98877	1	positive	2	0.0087951	0.016724	0.979663	1	negative	C vs B	0.016724	negative
IRX3	4	0.99238	0.9924	0.999384	0	positive	4	0.0061809	0.016754	0.979663	3	negative	C vs B	0.016754	negative
TMEM202	4	0.006177	0.016765	0.98877	2	positive	4	0.042457	0.076945	0.986187	2	negative	C vs B	0.016765	positive
FAM98B	3	0.0079523	0.016775	0.98877	2	positive	3	0.98973	0.98987	0.999513	0	negative	C vs B	0.016775	positive
RFPL1	3	0.052564	0.091935	0.98877	1	positive	3	0.0081129	0.01678	0.979663	1	negative	C vs B	0.01678	negative
NonTargetingControlGuideForHuman_0074	1	0.98317	0.98319	0.999071	0	positive	1	0.016828	0.016802	0.979663	1	negative	C vs B	0.016802	negative
DGKE	2	0.99115	0.99113	0.999365	0	positive	2	0.0088498	0.016829	0.979663	2	negative	C vs B	0.016829	negative
VCAM1	5	0.65082	0.65079	0.990061	0	positive	5	0.0060746	0.016865	0.979663	2	negative	C vs B	0.016865	negative
NAAA	3	0.7389	0.73886	0.99103	0	positive	3	0.0081932	0.016909	0.979663	2	negative	C vs B	0.016909	negative
hsa-mir-8085	3	0.24565	0.25142	0.98877	1	positive	3	0.0082029	0.016928	0.979663	2	negative	C vs B	0.016928	negative
HTR3C	4	0.55887	0.559	0.98877	0	positive	4	0.0062564	0.016955	0.979663	2	negative	C vs B	0.016955	negative
CSNK1A1	5	0.0060484	0.016977	0.98877	2	positive	5	0.047225	0.089176	0.98797	2	negative	C vs B	0.016977	positive
PPP2R2C	4	0.0062615	0.016989	0.98877	2	positive	4	0.96907	0.96904	0.998591	0	negative	C vs B	0.016989	positive
hsa-mir-4502	3	0.0080933	0.017021	0.98877	2	positive	3	0.9876	0.98777	0.999304	0	negative	C vs B	0.017021	positive
KHSRP	4	0.35426	0.35993000000000003	0.98877	1	positive	4	0.0062887	0.017036	0.979663	3	negative	C vs B	0.017036	negative
MEP1A	5	0.53303	0.53294	0.98877	0	positive	5	0.0061416	0.017041	0.979663	1	negative	C vs B	0.017041	negative
GAGE12J	1	0.017071	0.017043	0.98877	1	positive	1	0.98293	0.98294	0.999304	0	negative	C vs B	0.017043	positive
C7orf65	3	0.0081129	0.017046	0.98877	1	positive	3	0.66623	0.66591	0.990808	0	negative	C vs B	0.017046	positive
RAB24	2	0.0089922	0.01708	0.98877	2	positive	2	0.99101	0.99099	0.999622	0	negative	C vs B	0.01708	positive
PCGF2	6	0.0053156	0.017098	0.98877	2	positive	6	0.58298	0.58328	0.990808	0	negative	C vs B	0.017098	positive
OR5C1	3	0.78784	0.78772	0.992752	0	positive	3	0.0083137	0.017126	0.979663	1	negative	C vs B	0.017126	negative
TSEN15	4	0.0063318	0.017158	0.98877	3	positive	4	0.34729	0.35174	0.990808	1	negative	C vs B	0.017158	positive
CYB5D2	3	0.0081932	0.017175	0.98877	1	positive	3	0.38998	0.38978	0.990808	0	negative	C vs B	0.017175	positive
HIST1H2BG	5	0.98559	0.98564	0.999365	0	positive	5	0.006198	0.017189	0.979663	3	negative	C vs B	0.017189	negative
CARM1	3	0.95868	0.9589	0.997279	0	positive	3	0.00835	0.0172	0.979663	2	negative	C vs B	0.0172	negative
INIP	4	0.9761	0.97618	0.998802	0	positive	4	0.0063617	0.017228	0.979663	2	negative	C vs B	0.017228	negative
RPA1	3	0.0082273	0.01723	0.98877	2	positive	3	0.9711	0.97117	0.998591	0	negative	C vs B	0.01723	positive
COMMD10	4	0.85561	0.85564	0.993958	0	positive	4	0.0063627	0.017231	0.979663	3	negative	C vs B	0.017231	negative
SEMA4D	4	0.44387	0.44407	0.98877	1	positive	4	0.0063635	0.017232	0.979663	1	negative	C vs B	0.017232	negative
ZNF527	3	0.0082334	0.017245	0.98877	1	positive	3	0.22397	0.23048	0.990808	1	negative	C vs B	0.017245	positive
NELFE	4	0.0063635	0.017248	0.98877	1	positive	4	0.31921	0.3271	0.990808	1	negative	C vs B	0.017248	positive
STATH	3	0.0082395	0.017255	0.98877	2	positive	3	0.97376	0.97387	0.998591	0	negative	C vs B	0.017255	positive
ANKRD52	2	0.0091177	0.017299	0.98877	2	positive	2	0.99088	0.99087	0.999622	0	negative	C vs B	0.017299	positive
hsa-mir-4503	2	0.0091434	0.017341	0.98877	1	positive	2	0.20863	0.20906	0.990808	1	negative	C vs B	0.017341	positive
RHPN1	5	0.0062085	0.017388	0.98877	2	positive	5	0.98545	0.98552	0.999304	0	negative	C vs B	0.017388	positive
LRRC46	3	0.76322	0.7632	0.992752	0	positive	3	0.0084736	0.017408	0.979663	2	negative	C vs B	0.017408	negative
ZBTB25	4	0.0064289	0.017412	0.98877	3	positive	4	0.5836	0.58383	0.990808	0	negative	C vs B	0.017412	positive
ACAT1	4	0.98072	0.98073	0.999023	0	positive	4	0.0064676000000000004	0.017479	0.979663	2	negative	C vs B	0.017479	negative
SPATA2	4	0.99889	0.99889	0.999771	0	positive	4	0.0064684	0.017481	0.979663	3	negative	C vs B	0.017481	negative
NPHP3	4	0.0064707	0.017503	0.98877	1	positive	4	0.38585	0.38733	0.990808	1	negative	C vs B	0.017503	positive
KSR2	3	0.91553	0.91557	0.994976	0	positive	3	0.0085274	0.017504	0.979663	2	negative	C vs B	0.017504	negative
hsa-mir-744	2	0.74023	0.74023	0.99103	0	positive	2	0.0092506	0.017545	0.979663	1	negative	C vs B	0.017545	negative
ASB6	2	0.99075	0.99075	0.999365	0	positive	2	0.0092544	0.017552	0.979663	2	negative	C vs B	0.017552	negative
KRTAP9-9	4	0.0065031	0.017588	0.98877	2	positive	4	0.44332	0.4435	0.990808	0	negative	C vs B	0.017588	positive
ACYP2	3	0.0084341	0.017602	0.98877	2	positive	3	0.99577	0.99587	0.999622	0	negative	C vs B	0.017602	positive
_multiple2_38327	1	0.98234	0.98237	0.999069	0	positive	1	0.017663	0.017632	0.979663	1	negative	C vs B	0.017632	negative
hsa-mir-133b	4	0.0065242	0.017639	0.98877	2	positive	4	0.49514	0.49529	0.990808	0	negative	C vs B	0.017639	positive
GIMAP8	3	0.73461	0.73452	0.99103	0	positive	3	0.0086348	0.017683	0.979663	1	negative	C vs B	0.017683	negative
ZNF211	3	0.65933	0.65907	0.990675	0	positive	3	0.0086397	0.017691	0.979663	2	negative	C vs B	0.017691	negative
RAPSN	2	0.24133	0.24155	0.98877	1	positive	2	0.009331	0.017701	0.979663	1	negative	C vs B	0.017701	negative
TRAPPC4	2	0.80753	0.80732	0.993103	0	positive	2	0.0093578	0.017749	0.979663	1	negative	C vs B	0.017749	negative
PDCD5	4	0.0065778	0.017771	0.98877	1	positive	4	0.62712	0.62758	0.990808	0	negative	C vs B	0.017771	positive
F5	3	0.97255	0.97265	0.998802	0	positive	3	0.008715	0.017823	0.979663	2	negative	C vs B	0.017823	negative
_multiple2_60743	1	0.017892	0.017851	0.98877	1	positive	1	0.98211	0.98212	0.999291	0	negative	C vs B	0.017851	positive
C9orf173	1	0.017905	0.017865	0.98877	1	positive	1	0.9821	0.98211	0.999291	0	negative	C vs B	0.017865	positive
IGJ	5	0.83572	0.83561	0.99337	0	positive	5	0.0064763	0.017887	0.979663	2	negative	C vs B	0.017887	negative
_multiple2_16707	1	0.017945	0.017906	0.98877	1	positive	1	0.98205	0.98207	0.999291	0	negative	C vs B	0.017906	positive
NonTargetingControlGuideForHuman_0962	1	0.982	0.98201	0.999023	0	positive	1	0.017999	0.017961	0.979663	1	negative	C vs B	0.017961	negative
USP27X	4	0.006664	0.017996	0.98877	3	positive	4	0.68877	0.68916	0.990808	0	negative	C vs B	0.017996	positive
hsa-mir-1269a	4	0.0066849	0.018053	0.98877	1	positive	4	0.45043	0.4506	0.990808	0	negative	C vs B	0.018053	positive
C16orf62	2	0.0095185	0.018057	0.98877	1	positive	2	0.32165	0.32162	0.990808	0	negative	C vs B	0.018057	positive
ATCAY	4	0.11393	0.17125	0.98877	1	positive	4	0.0066923	0.01806	0.979663	2	negative	C vs B	0.01806	negative
LHPP	4	0.006698	0.018084	0.98877	3	positive	4	0.99824	0.99824	0.999795	0	negative	C vs B	0.018084	positive
hsa-mir-3684	2	0.2965	0.29669	0.98877	0	positive	2	0.0095453	0.018113	0.979663	1	negative	C vs B	0.018113	negative
MPP1	5	0.0065026	0.018119	0.98877	2	positive	5	0.58132	0.58125	0.990808	0	negative	C vs B	0.018119	positive
C12orf60	4	0.98133	0.98131	0.999023	0	positive	4	0.0067215	0.018139	0.979663	3	negative	C vs B	0.018139	negative
CTNNA1	6	0.0057624	0.018171	0.98877	3	positive	6	0.92333	0.92352	0.997272	0	negative	C vs B	0.018171	positive
hsa-mir-7846	3	0.008778	0.018187	0.98877	2	positive	3	0.16556	0.17974	0.989365	1	negative	C vs B	0.018187	positive
LYNX1	2	0.0095914	0.018192	0.98877	2	positive	2	0.99041	0.99042	0.999566	0	negative	C vs B	0.018192	positive
SYNPR	4	0.87595	0.87605	0.994685	0	positive	4	0.0067385	0.018194	0.979663	1	negative	C vs B	0.018194	negative
SVIP	4	0.0067385	0.018208	0.98877	2	positive	4	0.99743	0.99742	0.999772	0	negative	C vs B	0.018208	positive
RPA3	1	0.98172	0.98173	0.999023	0	positive	1	0.018282	0.018222	0.979663	1	negative	C vs B	0.018222	negative
RPS12	2	0.99036	0.99037	0.999365	0	positive	2	0.0096363	0.018277	0.979663	2	negative	C vs B	0.018277	negative
WDR33	3	0.0088355	0.018286	0.98877	1	positive	3	0.89443	0.89456	0.993847	0	negative	C vs B	0.018286	positive
ATAD2B	4	0.88166	0.88171	0.994845	0	positive	4	0.006775	0.018289	0.979663	3	negative	C vs B	0.018289	negative
OSGIN1	4	0.99965	0.99963	0.999852	0	positive	4	0.0067858	0.018312	0.979663	3	negative	C vs B	0.018312	negative
PTCHD3	4	0.999	0.999	0.999771	0	positive	4	0.0067901	0.01832	0.979663	3	negative	C vs B	0.01832	negative
PDHX	4	0.006792	0.018337	0.98877	1	positive	4	0.0075074	0.020094	0.979663	2	negative	C vs B	0.018337	positive
KRT6B	3	0.98688	0.98702	0.999365	0	positive	3	0.0090277	0.018383	0.979663	2	negative	C vs B	0.018383	negative
LDHA	3	0.58001	0.57986	0.98877	0	positive	3	0.0090362	0.018397	0.979663	1	negative	C vs B	0.018397	negative
TNFSF8	3	0.0089158	0.018436	0.98877	1	positive	3	0.37667	0.37641	0.990808	0	negative	C vs B	0.018436	positive
CSN2	4	0.1397	0.18956	0.98877	1	positive	4	0.0068456	0.018454	0.979663	1	negative	C vs B	0.018454	negative
MZT2A	3	0.38305	0.38287	0.98877	0	positive	3	0.0090763	0.018455	0.979663	1	negative	C vs B	0.018455	negative
PRDM15	4	0.0068456	0.018467	0.98877	1	positive	4	0.46134	0.46161	0.990808	0	negative	C vs B	0.018467	positive
SEPT10	5	0.0066465	0.018476	0.98877	2	positive	5	0.62081	0.62081	0.990808	0	negative	C vs B	0.018476	positive
_multiple2_47214	1	0.98146	0.98149	0.999023	0	positive	1	0.018537	0.018491	0.979663	1	negative	C vs B	0.018491	negative
C12orf44	3	0.0089559	0.018509	0.98877	1	positive	3	0.37897	0.37876	0.990808	0	negative	C vs B	0.018509	positive
MRPS11	5	0.0066663	0.018524	0.98877	2	positive	5	0.29951	0.32817	0.990808	1	negative	C vs B	0.018524	positive
TMEM81	5	0.6557	0.65566	0.990061	0	positive	5	0.006744	0.01854	0.979663	1	negative	C vs B	0.01854	negative
CADPS	5	0.0066771	0.018551	0.98877	1	positive	5	0.90583	0.90583	0.995356	0	negative	C vs B	0.018551	positive
hsa-mir-519e	2	0.99022	0.99023	0.999365	0	positive	2	0.0097848	0.018553	0.979663	2	negative	C vs B	0.018553	negative
AANAT	2	0.0098008	0.018578	0.98877	2	positive	2	0.9902	0.99022	0.999566	0	negative	C vs B	0.018578	positive
NDST4	2	0.76392	0.76365	0.992752	0	positive	2	0.0098131	0.018601	0.979663	1	negative	C vs B	0.018601	negative
CNTNAP4	4	0.0069154	0.01863	0.98877	2	positive	4	0.21858	0.24388	0.990808	1	negative	C vs B	0.01863	positive
CKS2	5	0.0067267	0.018662	0.98877	3	positive	5	0.40821	0.41599	0.990808	1	negative	C vs B	0.018662	positive
PIK3CA	3	0.95933	0.95952	0.997279	0	positive	3	0.0091967	0.018664	0.979663	1	negative	C vs B	0.018664	negative
COX6B2	4	0.0069416	0.018691	0.98877	2	positive	4	0.043285	0.078261	0.987297	2	negative	C vs B	0.018691	positive
TIMM50	5	0.90136	0.90139	0.994976	0	positive	5	0.006811	0.018713	0.979663	1	negative	C vs B	0.018713	negative
HIST1H2AI	1	0.01882	0.018779	0.98877	1	positive	1	0.98118	0.98118	0.999145	0	negative	C vs B	0.018779	positive
PTPRJ	4	0.38689	0.38949	0.98877	1	positive	4	0.0069993	0.01883	0.979663	2	negative	C vs B	0.01883	negative
NonTargetingControlGuideForHuman_0573	1	0.98113	0.98112	0.999023	0	positive	1	0.018874	0.018831	0.979663	1	negative	C vs B	0.018831	negative
RARB	4	0.98188	0.98186	0.999023	0	positive	4	0.0070062	0.018848	0.979663	1	negative	C vs B	0.018848	negative
CLDN4	5	0.60231	0.60237	0.98877	0	positive	5	0.0068967	0.018926	0.979663	3	negative	C vs B	0.018926	negative
SCN11A	2	0.01001	0.018951	0.98877	2	positive	2	0.98999	0.99001	0.999566	0	negative	C vs B	0.018951	positive
MYO1A	2	0.010027	0.01898	0.98877	1	positive	2	0.65171	0.65173	0.990808	0	negative	C vs B	0.01898	positive
SERPINB13	3	0.39857	0.39836	0.98877	0	positive	3	0.0093973	0.019016	0.979663	1	negative	C vs B	0.019016	negative
ZNF580	1	0.98092	0.98092	0.999023	0	positive	1	0.019076	0.019043	0.979663	1	negative	C vs B	0.019043	negative
LIN37	4	0.68237	0.68284	0.99103	0	positive	4	0.0070943000000000004	0.019065	0.979663	2	negative	C vs B	0.019065	negative
SUB1	2	0.010134	0.019173	0.98877	1	positive	2	0.76345	0.76316	0.990808	0	negative	C vs B	0.019173	positive
CD19	4	0.0071669	0.019273	0.98877	1	positive	4	0.60703	0.60739	0.990808	0	negative	C vs B	0.019273	positive
YWHAQ	2	0.73919	0.7392	0.99103	0	positive	2	0.010215	0.019327	0.979663	1	negative	C vs B	0.019327	negative
CHEK1	4	0.0072005	0.019354	0.98877	2	positive	4	0.51515	0.51534	0.990808	0	negative	C vs B	0.019354	positive
ZNHIT3	4	0.0072019	0.019356	0.98877	3	positive	4	0.9258	0.92581	0.997391	0	negative	C vs B	0.019356	positive
MYL12B	3	0.53267	0.53243	0.98877	0	positive	3	0.0096119	0.019373	0.979663	2	negative	C vs B	0.019373	negative
SYNM	5	0.0070259	0.019405	0.98877	3	positive	5	0.99584	0.99583	0.999622	0	negative	C vs B	0.019405	positive
ANXA6	4	0.9991	0.9991	0.999771	0	positive	4	0.0072354	0.01942	0.979663	3	negative	C vs B	0.01942	negative
_multiple2_57231	1	0.019439	0.019434	0.98877	1	positive	1	0.98056	0.98055	0.998947	0	negative	C vs B	0.019434	positive
TP53TG5	4	0.17352	0.21406	0.98877	1	positive	4	0.0072739	0.019503	0.979663	2	negative	C vs B	0.019503	negative
hsa-mir-4299	2	0.010316	0.019504	0.98877	2	positive	2	0.98968	0.98972	0.999497	0	negative	C vs B	0.019504	positive
CUEDC2	2	0.010322	0.019518	0.98877	1	positive	2	0.95936	0.95957	0.998591	0	negative	C vs B	0.019518	positive
_multiple2_38261	1	0.98037	0.98036	0.998809	0	positive	1	0.019628	0.019631	0.979663	1	negative	C vs B	0.019631	negative
LYRM1	4	0.99922	0.99921	0.999771	0	positive	4	0.0073276	0.019637	0.979663	3	negative	C vs B	0.019637	negative
PRL	4	0.98715	0.98717	0.999365	0	positive	4	0.0073366	0.019657	0.979663	3	negative	C vs B	0.019657	negative
AQP2	5	0.25228	0.29966	0.98877	1	positive	5	0.0072124	0.019686	0.979663	1	negative	C vs B	0.019686	negative
ANKRD39	3	0.73703	0.73697	0.99103	0	positive	3	0.0097928	0.019708	0.979663	2	negative	C vs B	0.019708	negative
NXNL2	2	0.010429	0.019715	0.98877	1	positive	2	0.42794	0.42789	0.990808	0	negative	C vs B	0.019715	positive
RAP2B	3	0.0096603	0.019717	0.98877	2	positive	3	0.99649	0.99657	0.999622	0	negative	C vs B	0.019717	positive
_multiple2_27973	1	0.019722	0.019723	0.98877	1	positive	1	0.98028	0.98027	0.998839	0	negative	C vs B	0.019723	positive
GMPR2	3	0.0096781	0.019744	0.98877	1	positive	3	0.80296	0.80277	0.990808	0	negative	C vs B	0.019744	positive
ZBTB44	4	0.007381	0.019772	0.98877	1	positive	4	0.025555	0.050141	0.986187	2	negative	C vs B	0.019772	positive
MAX	2	0.010489	0.019842	0.98877	2	positive	2	0.98951	0.98954	0.999497	0	negative	C vs B	0.019842	positive
AOC3	3	0.85468	0.85471	0.993765	0	positive	3	0.0098786	0.019851	0.979663	1	negative	C vs B	0.019851	negative
DSCAML1	4	0.78217	0.78237	0.992752	0	positive	4	0.0074228	0.019878	0.979663	3	negative	C vs B	0.019878	negative
SLIT2	3	0.0097583	0.019899	0.98877	1	positive	3	0.90627	0.90638	0.995356	0	negative	C vs B	0.019899	positive
hsa-mir-6727	1	0.98009	0.98008	0.998802	0	positive	1	0.01991	0.019903	0.979663	1	negative	C vs B	0.019903	negative
hsa-mir-2909	3	0.4808	0.48053	0.98877	0	positive	3	0.0099187	0.019922	0.979663	1	negative	C vs B	0.019922	negative
JDP2	3	0.047922	0.084466	0.98877	1	positive	3	0.009944	0.019969	0.979663	2	negative	C vs B	0.019969	negative
RGAG4	3	0.0097984	0.019973	0.98877	1	positive	3	0.55228	0.55209	0.990808	0	negative	C vs B	0.019973	positive
ST6GALNAC6	5	0.0072793	0.019999	0.98877	1	positive	5	0.40462	0.41288	0.990808	1	negative	C vs B	0.019999	positive
MRE11A	3	0.73011	0.73005	0.99103	0	positive	3	0.0099989	0.020066	0.979663	1	negative	C vs B	0.020066	negative
STX6	3	0.0098786	0.020108	0.98877	1	positive	3	0.3314	0.33113	0.990808	1	negative	C vs B	0.020108	positive
_multiple2_37162	1	0.97982	0.97981	0.998802	0	positive	1	0.020179	0.020169	0.979663	1	negative	C vs B	0.020169	negative
IL17B	6	0.0066084	0.020198	0.98877	2	positive	6	0.48273	0.49018	0.990808	1	negative	C vs B	0.020198	positive
SPATA6L	5	0.007369	0.020216	0.98877	3	positive	5	0.11022	0.18035	0.989365	1	negative	C vs B	0.020216	positive
SMIM20	2	0.010697	0.020239	0.98877	1	positive	2	0.82173	0.82156	0.990808	0	negative	C vs B	0.020239	positive
hsa-mir-3908	3	0.0099588	0.020249	0.98877	1	positive	3	0.081054	0.11054	0.989365	1	negative	C vs B	0.020249	positive
MTA3	6	0.0066429	0.020279	0.98877	2	positive	6	0.26379	0.33029	0.990808	1	negative	C vs B	0.020279	positive
ACADS	6	0.34946	0.39449	0.98877	1	positive	6	0.0068838	0.020286	0.979663	2	negative	C vs B	0.020286	negative
PDCL	4	0.99054	0.99055	0.999365	0	positive	4	0.0075901	0.020315	0.979663	3	negative	C vs B	0.020315	negative
TMED8	5	0.0074131	0.020321	0.98877	1	positive	5	0.53289	0.53281	0.990808	0	negative	C vs B	0.020321	positive
ATP5D	5	0.0074227	0.020345	0.98877	3	positive	5	0.58182	0.58176	0.990808	0	negative	C vs B	0.020345	positive
DISC1	3	0.010039	0.02039	0.98877	1	positive	3	0.53551	0.53531	0.990808	0	negative	C vs B	0.02039	positive
CYR61	3	0.9499	0.9501	0.997279	0	positive	3	0.010209	0.020438	0.979663	2	negative	C vs B	0.020438	negative
RNMTL1	4	0.98957	0.9896	0.999365	0	positive	4	0.0076503	0.020449	0.979663	3	negative	C vs B	0.020449	negative
RELA	2	0.98919	0.98923	0.999365	0	positive	2	0.010809	0.020454	0.979663	2	negative	C vs B	0.020454	negative
hsa-mir-3127	3	0.010079	0.020462	0.98877	1	positive	3	0.57519	0.57501	0.990808	0	negative	C vs B	0.020462	positive
AMN	3	0.72044	0.72032	0.99103	0	positive	3	0.01024	0.020488	0.979663	1	negative	C vs B	0.020488	negative
hsa-mir-5571	2	0.010831	0.020492	0.98877	1	positive	2	0.90598	0.906	0.995356	0	negative	C vs B	0.020492	positive
_multiple2_60742	1	0.97946	0.97945	0.998802	0	positive	1	0.020543	0.020519	0.979663	1	negative	C vs B	0.020519	negative
CCS	3	0.98999	0.99015	0.999365	0	positive	3	0.01028	0.020561	0.979663	1	negative	C vs B	0.020561	negative
FAM167B	4	0.0077022	0.020575	0.98877	1	positive	4	0.70785	0.7082	0.990808	0	negative	C vs B	0.020575	positive
PI4KB	6	0.71371	0.71403	0.99103	0	positive	6	0.0070161	0.020583	0.979663	3	negative	C vs B	0.020583	negative
LRP5L	3	0.20114	0.21241	0.98877	1	positive	3	0.01032	0.020632	0.979663	1	negative	C vs B	0.020632	negative
_multiple2_106527	1	0.97932	0.97932	0.998802	0	positive	1	0.020677	0.020655	0.979663	1	negative	C vs B	0.020655	negative
USP35	5	0.0075469	0.020659	0.98877	2	positive	5	0.9876	0.98759	0.999304	0	negative	C vs B	0.020659	positive
EPB49	5	0.45313	0.4573	0.98877	1	positive	5	0.0076137	0.020662	0.979663	2	negative	C vs B	0.020662	negative
hsa-mir-371a	1	0.020731	0.020698	0.98877	1	positive	1	0.97927	0.97926	0.998768	0	negative	C vs B	0.020698	positive
KCNK7	3	0.90432	0.9044	0.994976	0	positive	3	0.01036	0.020707	0.979663	2	negative	C vs B	0.020707	negative
UBE2QL1	6	0.49752	0.50556	0.98877	1	positive	6	0.0070878	0.020755	0.979663	2	negative	C vs B	0.020755	negative
PARP8	3	0.27069	0.27409	0.98877	1	positive	3	0.0104	0.020781	0.979663	1	negative	C vs B	0.020781	negative
_multiple2_61767	1	0.97915	0.97914	0.998802	0	positive	1	0.020852	0.020811	0.979663	1	negative	C vs B	0.020811	negative
CD33	3	0.01028	0.020813	0.98877	1	positive	3	0.74017	0.74011	0.990808	0	negative	C vs B	0.020813	positive
CYP7B1	3	0.01032	0.020884	0.98877	1	positive	3	0.71153	0.71145	0.990808	0	negative	C vs B	0.020884	positive
PSMG2	3	0.76667	0.76664	0.992752	0	positive	3	0.010459	0.02089	0.979663	2	negative	C vs B	0.02089	negative
C8orf22	4	0.83019	0.83034	0.99337	0	positive	4	0.0078259	0.020894	0.979663	2	negative	C vs B	0.020894	negative
DLEC1	4	0.0078369	0.020934	0.98877	2	positive	4	0.032941	0.061886	0.986187	2	negative	C vs B	0.020934	positive
MOV10L1	5	0.0076766	0.020958	0.98877	3	positive	5	0.91181	0.9117	0.996012	0	negative	C vs B	0.020958	positive
PCSK9	5	0.0076806	0.020966	0.98877	2	positive	5	0.84531	0.84512	0.991257	0	negative	C vs B	0.020966	positive
C19orf12	4	0.0078627	0.020995	0.98877	1	positive	4	0.085195	0.14321	0.989365	2	negative	C vs B	0.020995	positive
_multiple2_126064	1	0.021081	0.021034	0.98877	1	positive	1	0.97892	0.97891	0.998768	0	negative	C vs B	0.021034	positive
SLC5A1	6	0.0069805	0.021041	0.98877	3	positive	6	0.87165	0.87162	0.992043	0	negative	C vs B	0.021041	positive
COQ3	6	0.51155	0.51753	0.98877	1	positive	6	0.007225	0.021065	0.979663	3	negative	C vs B	0.021065	negative
NUDT17	5	0.0077164	0.021066	0.98877	3	positive	5	0.43415	0.43854	0.990808	1	negative	C vs B	0.021066	positive
SMYD1	6	0.98942	0.98943	0.999365	0	positive	6	0.0072396	0.021097	0.979663	3	negative	C vs B	0.021097	negative
PHKG2	2	0.5643	0.56448	0.98877	0	positive	2	0.011179	0.021121	0.979663	1	negative	C vs B	0.021121	negative
PAG1	3	0.54927	0.54909	0.98877	0	positive	3	0.0106	0.021143	0.979663	1	negative	C vs B	0.021143	negative
NRBP2	4	0.95696	0.95691	0.997279	0	positive	4	0.0079367	0.021178	0.979663	3	negative	C vs B	0.021178	negative
TRMT11	3	0.01048	0.021179	0.98877	1	positive	3	0.97827	0.97838	0.998768	0	negative	C vs B	0.021179	positive
SPG11	4	0.90992	0.90989	0.994976	0	positive	4	0.0079483	0.021208	0.979663	2	negative	C vs B	0.021208	negative
NonTargetingControlGuideForHuman_0665	1	0.021256	0.02121	0.98877	1	positive	1	0.97874	0.97876	0.998768	0	negative	C vs B	0.02121	positive
FAM126A	1	0.021283	0.02124	0.98877	1	positive	1	0.97872	0.97873	0.998768	0	negative	C vs B	0.02124	positive
SIPA1	2	0.011244	0.021245	0.98877	2	positive	2	0.98876	0.9888	0.99935	0	negative	C vs B	0.021245	positive
ZFP36	4	0.0079697	0.021266	0.98877	1	positive	4	0.080937	0.13664	0.989365	2	negative	C vs B	0.021266	positive
FAIM3	3	0.010528	0.021267	0.98877	2	positive	3	0.71307	0.71298	0.990808	0	negative	C vs B	0.021267	positive
KRAS	3	0.010542	0.021288	0.98877	2	positive	3	0.14266	0.16043	0.989365	1	negative	C vs B	0.021288	positive
MYH7B	4	0.99771	0.99771	0.999771	0	positive	4	0.0079843	0.021302	0.979663	3	negative	C vs B	0.021302	negative
LRRK2	5	0.072268	0.1267	0.98877	1	positive	5	0.0078812	0.021313	0.979663	1	negative	C vs B	0.021313	negative
PHF2	2	0.5715	0.5717	0.98877	0	positive	2	0.011286	0.021327	0.979663	1	negative	C vs B	0.021327	negative
C1orf115	2	0.98871	0.98875	0.999365	0	positive	2	0.011292	0.021339	0.979663	2	negative	C vs B	0.021339	negative
REPS1	3	0.79281	0.79267	0.992752	0	positive	3	0.010726	0.02137	0.979663	2	negative	C vs B	0.02137	negative
_multiple2_154719	1	0.97853	0.97854	0.998802	0	positive	1	0.021471	0.021415	0.979663	1	negative	C vs B	0.021415	negative
hsa-mir-6503	4	0.99681	0.99681	0.999771	0	positive	4	0.0080321	0.021429	0.979663	3	negative	C vs B	0.021429	negative
TBCD	2	0.011347	0.021441	0.98877	2	positive	2	0.98865	0.98869	0.99935	0	negative	C vs B	0.021441	positive
ABHD2	6	0.4704	0.48328	0.98877	1	positive	6	0.0073824	0.021443	0.979663	3	negative	C vs B	0.021443	negative
MPL	4	0.27005	0.2887	0.98877	1	positive	4	0.0080435	0.021455	0.979663	2	negative	C vs B	0.021455	negative
SLC25A36	5	0.44608	0.45114	0.98877	1	positive	5	0.0079366	0.021472	0.979663	3	negative	C vs B	0.021472	negative
TIMP3	3	0.92078	0.92086	0.994976	0	positive	3	0.010795	0.021493	0.979663	2	negative	C vs B	0.021493	negative
KNDC1	4	0.99837	0.99836	0.999771	0	positive	4	0.0080584	0.021494	0.979663	3	negative	C vs B	0.021494	negative
C17orf53	3	0.86177	0.86175	0.99442	0	positive	3	0.010801	0.021507	0.979663	1	negative	C vs B	0.021507	negative
C1orf185	4	0.31917	0.32948	0.98877	1	positive	4	0.0080773	0.021549	0.979663	2	negative	C vs B	0.021549	negative
EPS15	4	0.0080767	0.021551	0.98877	1	positive	4	0.12123	0.17069	0.989365	1	negative	C vs B	0.021551	positive
GIPC2	1	0.021646	0.021585	0.98877	1	positive	1	0.97835	0.97835	0.998768	0	negative	C vs B	0.021585	positive
_multiple2_53278	1	0.021686	0.021628	0.98877	1	positive	1	0.97831	0.97831	0.998768	0	negative	C vs B	0.021628	positive
LRRC43	4	0.66123	0.66163	0.990675	0	positive	4	0.0081111	0.021639	0.979663	2	negative	C vs B	0.021639	negative
hsa-mir-3664	4	0.0081113	0.021646	0.98877	3	positive	4	0.558	0.55813	0.990808	0	negative	C vs B	0.021646	positive
RAD51C	5	0.33883	0.36299	0.98877	1	positive	5	0.0080149	0.021671	0.979663	1	negative	C vs B	0.021671	negative
DSCR6	1	0.97826	0.97826	0.998802	0	positive	1	0.02174	0.021684	0.979663	1	negative	C vs B	0.021684	negative
KCTD10	3	0.010801	0.021757	0.98877	1	positive	3	0.21795	0.22511	0.990808	1	negative	C vs B	0.021757	positive
HHAT	3	0.45603	0.45575	0.98877	0	positive	3	0.010945	0.021781	0.979663	2	negative	C vs B	0.021781	negative
DIO3	3	0.010819	0.021796	0.98877	2	positive	3	0.97697	0.97709	0.998768	0	negative	C vs B	0.021796	positive
PGP	4	0.97842	0.9785	0.998802	0	positive	4	0.0081862	0.021824	0.979663	3	negative	C vs B	0.021824	negative
hsa-mir-4443	1	0.97808	0.97808	0.998802	0	positive	1	0.021915	0.021862	0.979663	1	negative	C vs B	0.021862	negative
PCDHB4	3	0.97435	0.97448	0.998802	0	positive	3	0.011001	0.021871	0.979663	2	negative	C vs B	0.021871	negative
POLR1D	2	0.44859	0.44862	0.98877	0	positive	2	0.01158	0.021879	0.979663	1	negative	C vs B	0.021879	negative
MCM2	3	0.98527	0.98545	0.999365	0	positive	3	0.01101	0.021888	0.979663	2	negative	C vs B	0.021888	negative
GLYATL3	5	0.0080423	0.02189	0.98877	3	positive	5	0.78075	0.78063	0.990808	0	negative	C vs B	0.02189	positive
LCORL	4	0.0082226	0.021917	0.98877	3	positive	4	0.97376	0.97377	0.998591	0	negative	C vs B	0.021917	positive
S1PR3	2	0.98839	0.98842	0.999365	0	positive	2	0.011606	0.021926	0.979663	2	negative	C vs B	0.021926	negative
FAM71A	3	0.93526	0.9354	0.996358	0	positive	3	0.011041	0.021948	0.979663	1	negative	C vs B	0.021948	negative
TCP11	4	0.86317	0.86324	0.99442	0	positive	4	0.0082413	0.021961	0.979663	2	negative	C vs B	0.021961	negative
PSMD6	2	0.97756	0.97772	0.998802	0	positive	2	0.011633	0.021976	0.979663	1	negative	C vs B	0.021976	negative
OR6V1	6	0.95831	0.95827	0.997279	0	positive	6	0.0076092	0.021985	0.979663	3	negative	C vs B	0.021985	negative
DNAJB1	5	0.25547	0.30184	0.98877	1	positive	5	0.0081486	0.022019	0.979663	1	negative	C vs B	0.022019	negative
TMEM5	2	0.98834	0.98837	0.999365	0	positive	2	0.011659	0.022021	0.979663	2	negative	C vs B	0.022021	negative
TRPC6	4	0.10277	0.16346	0.98877	1	positive	4	0.0082713	0.022042	0.979663	3	negative	C vs B	0.022042	negative
_multiple2_7430	1	0.022104	0.022061	0.98877	1	positive	1	0.9779	0.97789	0.998768	0	negative	C vs B	0.022061	positive
TSPAN18	3	0.89085	0.89096	0.994976	0	positive	3	0.011123	0.022081	0.979663	2	negative	C vs B	0.022081	negative
AFP	3	0.010987	0.022093	0.98877	2	positive	3	0.74775	0.74773	0.990808	0	negative	C vs B	0.022093	positive
KAT5	4	0.60761	0.60798	0.98877	0	positive	4	0.0082907	0.022095	0.979663	1	negative	C vs B	0.022095	negative
ZFAND6	4	0.0082982	0.022115	0.98877	2	positive	4	0.61028	0.61067	0.990808	0	negative	C vs B	0.022115	positive
REPS2	3	0.011001	0.02212	0.98877	1	positive	3	0.97102	0.97109	0.998591	0	negative	C vs B	0.02212	positive
SPSB1	4	0.0083039	0.022129	0.98877	2	positive	4	0.72438	0.7247	0.990808	0	negative	C vs B	0.022129	positive
NRP2	2	0.98825	0.98829	0.999365	0	positive	2	0.011746	0.022178	0.979663	2	negative	C vs B	0.022178	negative
GTF2H4	5	0.9439	0.94411	0.997159	0	positive	5	0.0082155	0.022188	0.979663	1	negative	C vs B	0.022188	negative
SRF	4	0.0083442	0.022233	0.98877	1	positive	4	0.13343	0.1795	0.989365	1	negative	C vs B	0.022233	positive
P2RX1	5	0.87123	0.8711	0.994621	0	positive	5	0.0082356	0.022244	0.979663	3	negative	C vs B	0.022244	negative
FGL2	5	0.79181	0.79169	0.992752	0	positive	5	0.0082394	0.022252	0.979663	2	negative	C vs B	0.022252	negative
ING2	4	0.0083619	0.022277	0.98877	3	positive	4	0.96272	0.96268	0.998591	0	negative	C vs B	0.022277	positive
VWC2	3	0.82464	0.82451	0.99337	0	positive	3	0.011236	0.022279	0.979663	2	negative	C vs B	0.022279	negative
FAM149B1	6	0.0075149	0.022288	0.98877	2	positive	6	0.9994	0.99942	0.999807	0	negative	C vs B	0.022288	positive
DDI2	4	0.46239	0.46265	0.98877	0	positive	4	0.0083977	0.022352	0.979663	2	negative	C vs B	0.022352	negative
KLHL31	2	0.011839	0.022356	0.98877	2	positive	2	0.98816	0.9882	0.99935	0	negative	C vs B	0.022356	positive
URI1	4	0.0083963	0.022361	0.98877	3	positive	4	0.96063	0.96056	0.998591	0	negative	C vs B	0.022361	positive
HHATL	4	0.36317	0.36792	0.98877	1	positive	4	0.0084413	0.02242	0.979663	2	negative	C vs B	0.02242	negative
MIDN	2	0.98813	0.98816	0.999365	0	positive	2	0.011875	0.022421	0.979663	2	negative	C vs B	0.022421	negative
STXBP1	3	0.013604	0.026602	0.98877	1	positive	3	0.011322	0.02243	0.979663	1	negative	C vs B	0.02243	negative
DIAPH3	3	0.011194	0.022458	0.98877	2	positive	3	0.97077	0.97086	0.998591	0	negative	C vs B	0.022458	positive
MRPL37	1	0.97749	0.9775	0.998802	0	positive	1	0.022507	0.022458	0.979663	1	negative	C vs B	0.022458	negative
WAC	5	0.1131	0.18488	0.98877	1	positive	5	0.0083381	0.022489	0.979663	3	negative	C vs B	0.022489	negative
PLD6	4	0.0084512	0.022493	0.98877	1	positive	4	0.95129	0.95114	0.998591	0	negative	C vs B	0.022493	positive
BRAF	5	0.0082823	0.022494	0.98877	1	positive	5	0.9439	0.94411	0.998479	0	negative	C vs B	0.022494	positive
NOL7	5	0.0082904	0.022511	0.98877	2	positive	5	0.36793	0.38199	0.990808	1	negative	C vs B	0.022511	positive
GALNTL5	5	0.32312	0.35104	0.98877	1	positive	5	0.0083492	0.022516	0.979663	1	negative	C vs B	0.022516	negative
NRG3	4	0.78211	0.7823	0.992752	0	positive	4	0.0085047	0.022531	0.979663	2	negative	C vs B	0.022531	negative
DPCD	4	0.0084778	0.022562	0.98877	3	positive	4	0.42913	0.42937	0.990808	1	negative	C vs B	0.022562	positive
LOH12CR1	4	0.0084803	0.022568	0.98877	3	positive	4	0.99957	0.99955	0.999807	0	negative	C vs B	0.022568	positive
RETN	4	0.19423	0.22952	0.98877	1	positive	4	0.0085624	0.022625	0.981457	2	negative	C vs B	0.022625	negative
POLR2I	2	0.012001	0.022644	0.98877	2	positive	2	0.988	0.98805	0.999304	0	negative	C vs B	0.022644	positive
MRPS30	2	0.98798	0.98804	0.999365	0	positive	2	0.012019	0.022675	0.981457	2	negative	C vs B	0.022675	negative
SERP2	4	0.0085299	0.022688	0.98877	3	positive	4	0.84573	0.84578	0.991428	0	negative	C vs B	0.022688	positive
CYP46A1	5	0.0083635	0.022689	0.98877	3	positive	5	0.87067	0.87055	0.992043	0	negative	C vs B	0.022689	positive
FAM124B	4	0.69294	0.69333	0.99103	0	positive	4	0.0086087	0.022707	0.981457	2	negative	C vs B	0.022707	negative
SLC22A23	5	0.0083768	0.02272	0.98877	3	positive	5	0.97097	0.97102	0.998591	0	negative	C vs B	0.02272	positive
LRAT	3	0.85152	0.85151	0.993736	0	positive	3	0.011522	0.022744	0.981457	1	negative	C vs B	0.022744	negative
VEGFA	4	0.0085582	0.022757	0.98877	2	positive	4	0.99143	0.99146	0.999622	0	negative	C vs B	0.022757	positive
_multiple2_137693	1	0.02283	0.022787	0.98877	1	positive	1	0.97717	0.97717	0.998768	0	negative	C vs B	0.022787	positive
MKI67IP	2	0.012088	0.0228	0.98877	1	positive	2	0.036916	0.049675	0.986187	1	negative	C vs B	0.0228	positive
TMEM163	2	0.012119	0.022858	0.98877	2	positive	2	0.98788	0.98794	0.999304	0	negative	C vs B	0.022858	positive
hsa-mir-6801	3	0.011442	0.022863	0.98877	1	positive	3	0.32185	0.32181	0.990808	1	negative	C vs B	0.022863	positive
TMEM105	4	0.0086116	0.022896	0.98877	2	positive	4	0.51689	0.51711	0.990808	0	negative	C vs B	0.022896	positive
MSANTD3-TMEFF1	1	0.022978	0.022927	0.98877	1	positive	1	0.97702	0.97703	0.998768	0	negative	C vs B	0.022927	positive
ADAT2	2	0.28047	0.28052	0.98877	0	positive	2	0.012169	0.022951	0.985775	1	negative	C vs B	0.022951	negative
_multiple2_18824	1	0.97698	0.97699	0.998802	0	positive	1	0.023019	0.022968	0.985775	1	negative	C vs B	0.022968	negative
WDR3	5	0.0084811	0.022978	0.98877	2	positive	5	0.31297	0.33846	0.990808	1	negative	C vs B	0.022978	positive
RSPH4A	3	0.9228	0.92293	0.994976	0	positive	3	0.011675	0.023031	0.985775	2	negative	C vs B	0.023031	negative
CYP2A6	3	0.53026	0.53006	0.98877	0	positive	3	0.011682	0.023042	0.985775	1	negative	C vs B	0.023042	negative
PEX14	2	0.012222	0.023056	0.98877	1	positive	2	0.18127	0.18238	0.989365	1	negative	C vs B	0.023056	positive
WBP1L	3	0.011562	0.023061	0.98877	1	positive	3	0.83375	0.83365	0.990808	0	negative	C vs B	0.023061	positive
PDE1C	1	0.97685	0.97685	0.998802	0	positive	1	0.023153	0.023099	0.985775	1	negative	C vs B	0.023099	negative
NXPE2	4	0.80572	0.80586	0.993103	0	positive	4	0.0088422	0.023102	0.985775	2	negative	C vs B	0.023102	negative
SERPINA10	4	0.0087309	0.023208	0.98877	2	positive	4	0.45392	0.45415	0.990808	0	negative	C vs B	0.023208	positive
LOC730159	3	0.011656	0.023236	0.98877	2	positive	3	0.99419	0.99431	0.999622	0	negative	C vs B	0.023236	positive
ZNF426	4	0.11211	0.16999	0.98877	1	positive	4	0.0089325	0.023243	0.986016	1	negative	C vs B	0.023243	negative
BCOR	3	0.65161	0.6515	0.990061	0	positive	3	0.011802	0.023249	0.986016	2	negative	C vs B	0.023249	negative
_multiple2_26556	1	0.97664	0.97666	0.998802	0	positive	1	0.023355	0.023291	0.986016	1	negative	C vs B	0.023291	negative
_multiple2_50354	1	0.97662	0.97664	0.998802	0	positive	1	0.023382	0.02332	0.986016	1	negative	C vs B	0.02332	negative
hsa-mir-1178	2	0.98763	0.98768	0.999365	0	positive	2	0.012372	0.023323	0.986016	2	negative	C vs B	0.023323	negative
LOC388849	3	0.011733	0.02337	0.98877	2	positive	3	0.91616	0.9162	0.996863	0	negative	C vs B	0.02337	positive
MSH2	4	0.0088256	0.023453	0.98877	1	positive	4	0.48044	0.48064	0.990808	0	negative	C vs B	0.023453	positive
ZFYVE19	4	0.0088394	0.023484	0.98877	3	positive	4	0.90832	0.90825	0.995356	0	negative	C vs B	0.023484	positive
hsa-mir-5087	2	0.98753	0.98759	0.999365	0	positive	2	0.012468	0.023498	0.986187	2	negative	C vs B	0.023498	negative
TEX26	3	0.011835	0.02355	0.98877	2	positive	3	0.66747	0.66715	0.990808	0	negative	C vs B	0.02355	positive
SLMAP	4	0.0088674	0.023557	0.98877	3	positive	4	0.99256	0.9926	0.999622	0	negative	C vs B	0.023557	positive
NonTargetingControlGuideForHuman_0685	1	0.023638	0.023559	0.98877	1	positive	1	0.97636	0.97637	0.998591	0	negative	C vs B	0.023559	positive
VAX1	5	0.57752	0.57748	0.98877	0	positive	5	0.0087934	0.023574	0.986187	2	negative	C vs B	0.023574	negative
MYNN	5	0.94854	0.94871	0.997279	0	positive	5	0.0087962	0.023579	0.986187	3	negative	C vs B	0.023579	negative
NonTargetingControlGuideForHuman_0677	1	0.023665	0.023589	0.98877	1	positive	1	0.97634	0.97634	0.998591	0	negative	C vs B	0.023589	positive
WDR66	3	0.10316	0.13133	0.98877	1	positive	3	0.012003	0.023606	0.986187	1	negative	C vs B	0.023606	negative
ARHGEF16	5	0.0087485	0.02361	0.98877	2	positive	5	0.7969	0.79682	0.990808	0	negative	C vs B	0.02361	positive
KANSL3	5	0.0087501	0.023613	0.98877	1	positive	5	0.25079	0.29239	0.990808	1	negative	C vs B	0.023613	positive
APOBEC3H	3	0.011883	0.023638	0.98877	1	positive	3	0.85988	0.8599	0.992043	0	negative	C vs B	0.023638	positive
_multiple2_41218	1	0.023772	0.023697	0.98877	1	positive	1	0.97623	0.97623	0.998591	0	negative	C vs B	0.023697	positive
SLC52A2	6	0.0081377	0.02373	0.98877	2	positive	6	0.43181	0.4487	0.990808	1	negative	C vs B	0.02373	positive
DUT	1	0.97619	0.97619	0.998802	0	positive	1	0.023813	0.023737	0.986187	1	negative	C vs B	0.023737	negative
hsa-mir-4275	3	0.011947	0.023754	0.98877	2	positive	3	0.21648	0.22384	0.990808	1	negative	C vs B	0.023754	positive
EPS8L2	5	0.0088169	0.023763	0.98877	2	positive	5	0.81741	0.81736	0.990808	0	negative	C vs B	0.023763	positive
HRC	3	0.011963	0.023784	0.98877	1	positive	3	0.90495	0.90504	0.995356	0	negative	C vs B	0.023784	positive
GBGT1	5	0.44599	0.45108	0.98877	1	positive	5	0.0088761	0.023794	0.986187	2	negative	C vs B	0.023794	negative
PLEKHN1	5	0.30571	0.3379	0.98877	1	positive	5	0.0088837	0.023808	0.986187	2	negative	C vs B	0.023808	negative
ZMYND10	1	0.97611	0.97611	0.998802	0	positive	1	0.023893	0.023816	0.986187	1	negative	C vs B	0.023816	negative
_multiple5_38800	1	0.023988	0.023898	0.98877	1	positive	1	0.97601	0.97602	0.998591	0	negative	C vs B	0.023898	positive
PLD5	5	0.69935	0.69921	0.99103	0	positive	5	0.0089332	0.023936	0.986187	3	negative	C vs B	0.023936	negative
TSGA10IP	5	0.0088837	0.023941	0.98877	2	positive	5	0.64724	0.64723	0.990808	0	negative	C vs B	0.023941	positive
hsa-mir-6735	4	0.81888	0.81903	0.993133	0	positive	4	0.0093602	0.023956	0.986187	2	negative	C vs B	0.023956	negative
FAM206A	5	0.089155	0.15085	0.98877	2	positive	5	0.008944	0.023959	0.986187	2	negative	C vs B	0.023959	negative
MSTO1	2	0.012728	0.023966	0.98877	2	positive	2	0.98727	0.98735	0.999304	0	negative	C vs B	0.023966	positive
BRD4	4	0.0090394	0.023978	0.98877	2	positive	4	0.46256	0.46282	0.990808	0	negative	C vs B	0.023978	positive
SART3	2	0.98725	0.98732	0.999365	0	positive	2	0.012749	0.024022	0.986187	2	negative	C vs B	0.024022	negative
hsa-mir-6843	3	0.012123	0.024059	0.98877	1	positive	3	0.53669	0.53651	0.990808	0	negative	C vs B	0.024059	positive
hsa-mir-4729	2	0.012774	0.02406	0.98877	2	positive	2	0.98723	0.9873	0.999304	0	negative	C vs B	0.02406	positive
TUBA1C	4	0.0090833	0.024088	0.98877	3	positive	4	0.58063	0.58087	0.990808	0	negative	C vs B	0.024088	positive
ZNF207	4	0.0090929	0.024115	0.98877	1	positive	4	0.32809	0.33476	0.990808	1	negative	C vs B	0.024115	positive
hsa-mir-4494	3	0.012163	0.024128	0.98877	2	positive	3	0.67917	0.67888	0.990808	0	negative	C vs B	0.024128	positive
BTBD2	3	0.85411	0.85414	0.993736	0	positive	3	0.01231	0.024138	0.986187	2	negative	C vs B	0.024138	negative
HERC1	1	0.9757	0.97572	0.998802	0	positive	1	0.024297	0.0242	0.986187	1	negative	C vs B	0.0242	negative
ADH6	4	0.0091404	0.02424	0.98877	3	positive	4	0.8886	0.88859	0.993405	0	negative	C vs B	0.02424	positive
ELFN2	5	0.0090174	0.024249	0.98877	3	positive	5	0.90256	0.90257	0.994922	0	negative	C vs B	0.024249	positive
CHSY3	6	0.91123	0.91135	0.994976	0	positive	6	0.008592	0.024251	0.986187	3	negative	C vs B	0.024251	negative
hsa-mir-8063	4	0.0091534	0.024268	0.98877	3	positive	4	0.66518	0.66563	0.990808	0	negative	C vs B	0.024268	positive
ASPH	3	0.012243	0.024271	0.98877	1	positive	3	0.25252	0.25627	0.990808	1	negative	C vs B	0.024271	positive
GDAP1	4	0.0091561	0.024276	0.98877	2	positive	4	0.22188	0.24646	0.990808	1	negative	C vs B	0.024276	positive
RBFOX2	3	0.015821000000000002	0.030443	0.98877	2	positive	3	0.012403	0.0243	0.986187	1	negative	C vs B	0.0243	negative
PC	6	0.0084081	0.02434	0.98877	2	positive	6	0.12911	0.20902	0.990808	2	negative	C vs B	0.02434	positive
SETD5	6	0.008413	0.024352	0.98877	2	positive	6	0.97262	0.9726	0.998591	0	negative	C vs B	0.024352	positive
NonTargetingControlGuideForHuman_0972	1	0.024486	0.024382	0.98877	1	positive	1	0.97551	0.97553	0.998591	0	negative	C vs B	0.024382	positive
TIMM9	4	0.0091998	0.024396	0.98877	2	positive	4	0.67636	0.67687	0.990808	0	negative	C vs B	0.024396	positive
WDR70	3	0.012323	0.024401	0.98877	1	positive	3	0.61621	0.61614	0.990808	0	negative	C vs B	0.024401	positive
PKM	4	0.90622	0.90621	0.994976	0	positive	4	0.0096459	0.024428	0.986187	2	negative	C vs B	0.024428	negative
BMI1	5	0.0090958	0.024429	0.98877	3	positive	5	0.81848	0.81841	0.990808	0	negative	C vs B	0.024429	positive
ARPP19	4	0.92487	0.92488	0.994976	0	positive	4	0.0096581	0.024454	0.986187	2	negative	C vs B	0.024454	negative
KIRREL2	3	0.48426	0.48403	0.98877	0	positive	3	0.012503	0.02446	0.986187	2	negative	C vs B	0.02446	negative
DCBLD1	4	0.13696	0.18758	0.98877	1	positive	4	0.0096808	0.024489	0.986187	1	negative	C vs B	0.024489	negative
ZNF28	4	0.0092533	0.024529	0.98877	2	positive	4	0.080128	0.13538	0.989365	1	negative	C vs B	0.024529	positive
RFX3	6	0.0085027	0.024557	0.98877	2	positive	6	0.05432	0.1088	0.989365	2	negative	C vs B	0.024557	positive
PHF20L1	5	0.0091509	0.024563	0.98877	1	positive	5	0.70329	0.70309	0.990808	0	negative	C vs B	0.024563	positive
ASPHD1	3	0.012429	0.024578	0.98877	2	positive	3	0.38366	0.3835	0.990808	0	negative	C vs B	0.024578	positive
NonTargetingControlGuideForHuman_0374	1	0.024687	0.024579	0.98877	1	positive	1	0.97531	0.97533	0.998591	0	negative	C vs B	0.024579	positive
hsa-mir-10b	2	0.49811	0.49835	0.98877	0	positive	2	0.013078	0.024607	0.986187	1	negative	C vs B	0.024607	negative
ZBTB18	5	0.0091721	0.024615	0.98877	2	positive	5	0.40768	0.41552	0.990808	1	negative	C vs B	0.024615	positive
TSSK6	1	0.97527	0.97529	0.998802	0	positive	1	0.024728	0.024627	0.986187	1	negative	C vs B	0.024627	negative
C15orf60	3	0.84697	0.84694	0.993736	0	positive	3	0.012603	0.024633	0.986187	2	negative	C vs B	0.024633	negative
PEX13	2	0.82717	0.827	0.99337	0	positive	2	0.013105	0.024653	0.986187	1	negative	C vs B	0.024653	negative
AGXT2L2	1	0.024755	0.024654	0.98877	1	positive	1	0.97525	0.97526	0.998591	0	negative	C vs B	0.024654	positive
CARD9	1	0.97523	0.97525	0.998802	0	positive	1	0.024768	0.024669	0.986187	1	negative	C vs B	0.024669	negative
DDX53	2	0.013111	0.02467	0.98877	2	positive	2	0.98689	0.98696	0.999304	0	negative	C vs B	0.02467	positive
TANGO2	4	0.69385	0.69426	0.99103	0	positive	4	0.0097877	0.024671	0.986187	2	negative	C vs B	0.024671	negative
SCP2D1	4	0.48983	0.49001	0.98877	0	positive	4	0.0097933	0.02468	0.986187	2	negative	C vs B	0.02468	negative
hsa-mir-6840	4	0.96749	0.96743	0.998206	0	positive	4	0.0097994	0.024688	0.986187	2	negative	C vs B	0.024688	negative
hsa-mir-588	1	0.97519	0.9752	0.998802	0	positive	1	0.024809	0.02471	0.986187	1	negative	C vs B	0.02471	negative
TRAF4	3	0.99185	0.99196	0.999365	0	positive	3	0.012653	0.024716	0.986187	2	negative	C vs B	0.024716	negative
SSTR4	4	0.0093261	0.024727	0.98877	3	positive	4	0.99342	0.99346	0.999622	0	negative	C vs B	0.024727	positive
IFIT1	4	0.97765	0.97774	0.998802	0	positive	4	0.009855	0.024775	0.986187	2	negative	C vs B	0.024775	negative
GLOD5	4	0.0093602	0.02482	0.98877	1	positive	4	0.36513	0.36807	0.990808	1	negative	C vs B	0.02482	positive
NETO2	3	0.012598	0.024865	0.98877	2	positive	3	0.99627	0.99636	0.999622	0	negative	C vs B	0.024865	positive
HSD17B13	3	0.012603	0.024874	0.98877	1	positive	3	0.37541	0.37514	0.990808	0	negative	C vs B	0.024874	positive
SNAI2	5	0.0092845	0.024895	0.98877	1	positive	5	0.40088	0.4097	0.990808	1	negative	C vs B	0.024895	positive
CLDN14	2	0.013238	0.024911	0.98877	1	positive	2	0.035648	0.048539	0.986187	1	negative	C vs B	0.024911	positive
SSC5D	3	0.12594	0.14962	0.98877	1	positive	3	0.012763	0.024911	0.986187	1	negative	C vs B	0.024911	negative
MEN1	3	0.99211	0.99223	0.999384	0	positive	3	0.012764	0.024912	0.986187	2	negative	C vs B	0.024912	negative
_multiple2_21825	1	0.025024	0.024932	0.98877	1	positive	1	0.97498	0.97498	0.998591	0	negative	C vs B	0.024932	positive
EXOG	3	0.012683	0.025006	0.98877	1	positive	3	0.20787	0.21629	0.990808	1	negative	C vs B	0.025006	positive
hsa-mir-30c-2	2	0.013312	0.02504	0.98877	2	positive	2	0.98669	0.98678	0.999304	0	negative	C vs B	0.02504	positive
THOP1	2	0.013318	0.025051	0.98877	1	positive	2	0.14483	0.14788	0.989365	1	negative	C vs B	0.025051	positive
GDF2	4	0.0094671	0.025084	0.98877	1	positive	4	0.45754	0.4578	0.990808	0	negative	C vs B	0.025084	positive
CLCNKA	4	0.0096153	0.0254	0.98877	2	positive	4	0.010055	0.025112	0.986187	1	negative	C vs B	0.025112	negative
SIN3B	4	0.0094813	0.02512	0.98877	2	positive	4	0.24399	0.26411	0.990808	1	negative	C vs B	0.02512	positive
PFKFB2	3	0.57815	0.57802	0.98877	0	positive	3	0.012883	0.025124	0.986187	1	negative	C vs B	0.025124	negative
ANKRD36	3	0.012784	0.025184	0.98877	2	positive	3	0.9691	0.96922	0.998591	0	negative	C vs B	0.025184	positive
C7orf49	4	0.0095205	0.025221	0.98877	1	positive	4	0.31521	0.32367	0.990808	1	negative	C vs B	0.025221	positive
C2orf91	3	0.012803	0.025224	0.98877	1	positive	3	0.44624	0.44599	0.990808	0	negative	C vs B	0.025224	positive
EIF3C	1	0.025333	0.025231	0.98877	1	positive	1	0.97467	0.97467	0.998591	0	negative	C vs B	0.025231	positive
CLCA1	6	0.62682	0.6271	0.98877	0	positive	6	0.0089984	0.025239	0.986187	3	negative	C vs B	0.025239	negative
NPFFR1	3	0.72483	0.72471	0.99103	0	positive	3	0.012964	0.025265	0.986187	1	negative	C vs B	0.025265	negative
HEPH	4	0.009536	0.025266	0.98877	2	positive	4	0.58074	0.58098	0.990808	0	negative	C vs B	0.025266	positive
DMD	5	0.40195	0.41352	0.98877	1	positive	5	0.0094877	0.025275	0.986187	3	negative	C vs B	0.025275	negative
NTN4	2	0.013467	0.025315	0.98877	2	positive	2	0.98653	0.98663	0.999304	0	negative	C vs B	0.025315	positive
SNTB1	4	0.009574	0.025335	0.98877	2	positive	4	0.48661	0.48681	0.990808	0	negative	C vs B	0.025335	positive
RYK	4	0.35314	0.35891	0.98877	1	positive	4	0.010215	0.025364	0.986187	1	negative	C vs B	0.025364	negative
RAVER2	3	0.8275	0.82733	0.99337	0	positive	3	0.013057	0.025419	0.986187	2	negative	C vs B	0.025419	negative
TBX4	4	0.0096274	0.02542	0.98877	1	positive	4	0.98944	0.98947	0.999497	0	negative	C vs B	0.02542	positive
RING1	3	0.012964	0.025502	0.98877	1	positive	3	0.69013	0.6899	0.990808	0	negative	C vs B	0.025502	positive
hsa-mir-219b	2	0.013568	0.025511	0.98877	2	positive	2	0.98643	0.98653	0.999304	0	negative	C vs B	0.025511	positive
OR5K3	4	0.0096808	0.025514	0.98877	1	positive	4	0.89383	0.89379	0.993847	0	negative	C vs B	0.025514	positive
PAX8	3	0.9657	0.96582	0.998064	0	positive	3	0.013123	0.025526	0.986187	2	negative	C vs B	0.025526	negative
TRAF3IP3	3	0.96766	0.96776	0.998301	0	positive	3	0.013124	0.025526	0.986187	2	negative	C vs B	0.025526	negative
_multiple2_155943	1	0.025629	0.025538	0.98877	1	positive	1	0.97437	0.97439	0.998591	0	negative	C vs B	0.025538	positive
GATM	4	0.87543	0.87551	0.994621	0	positive	4	0.010322	0.025552	0.986187	2	negative	C vs B	0.025552	negative
STARD4	5	0.0095516	0.025554	0.98877	1	positive	5	0.77524	0.77507	0.990808	0	negative	C vs B	0.025554	positive
SIGLEC6	3	0.013004	0.025559	0.98877	1	positive	3	0.37151	0.37125	0.990808	0	negative	C vs B	0.025559	positive
ZNF226	5	0.57711	0.57707	0.98877	0	positive	5	0.0096441	0.025649	0.986187	2	negative	C vs B	0.025649	negative
SRSF7	3	0.90417	0.90425	0.994976	0	positive	3	0.013204	0.025665	0.986187	2	negative	C vs B	0.025665	negative
OASL	5	0.0096103	0.02569	0.98877	3	positive	5	0.88755	0.88755	0.993405	0	negative	C vs B	0.02569	positive
OR4N2	4	0.0097877	0.025695	0.98877	1	positive	4	0.21454	0.2407	0.990808	1	negative	C vs B	0.025695	positive
ANKEF1	4	0.92339	0.92341	0.994976	0	positive	4	0.010429	0.025743	0.986187	1	negative	C vs B	0.025743	negative
RHBDF1	4	0.0098303	0.025763	0.98877	2	positive	4	0.20012	0.22946	0.990808	1	negative	C vs B	0.025763	positive
HS6ST3	5	0.91923	0.91931	0.994976	0	positive	5	0.009709	0.025807	0.986187	3	negative	C vs B	0.025807	negative
PRSS53	3	0.17593	0.19086	0.98877	1	positive	3	0.013284	0.025809	0.986187	1	negative	C vs B	0.025809	negative
APEX2	1	0.025939	0.025833	0.98877	1	positive	1	0.97406	0.9741	0.998591	0	negative	C vs B	0.025833	positive
GPR21	2	0.013746	0.025857	0.98877	1	positive	2	0.40566	0.40554	0.990808	0	negative	C vs B	0.025857	positive
OR51A2	1	0.025993	0.025892	0.98877	1	positive	1	0.97401	0.97404	0.998591	0	negative	C vs B	0.025892	positive
JOSD2	4	0.92117	0.92115	0.994976	0	positive	4	0.01052	0.025897	0.986187	2	negative	C vs B	0.025897	negative
TRIM5	6	0.12607	0.20635	0.98877	2	positive	6	0.0092898	0.025902	0.986187	2	negative	C vs B	0.025902	negative
ADIPOR1	5	0.75687	0.75665	0.991703	0	positive	5	0.0097519	0.025904	0.986187	2	negative	C vs B	0.025904	negative
POLE2	4	0.53773	0.53789	0.98877	0	positive	4	0.010536	0.02592	0.986187	2	negative	C vs B	0.02592	negative
MTRNR2L8	1	0.97389	0.97392	0.998802	0	positive	1	0.026114	0.026012	0.986187	1	negative	C vs B	0.026012	negative
hsa-mir-4743	2	0.98615	0.98625	0.999365	0	positive	2	0.013848	0.026029	0.986187	2	negative	C vs B	0.026029	negative
P2RX5	2	0.98614	0.98624	0.999365	0	positive	2	0.013861	0.026049	0.986187	2	negative	C vs B	0.026049	negative
DDX39A	2	0.013864	0.026055	0.98877	2	positive	2	0.98614	0.98624	0.999304	0	negative	C vs B	0.026055	positive
SLC35E2B	2	0.82426	0.82411	0.99337	0	positive	2	0.01388	0.026081	0.986187	1	negative	C vs B	0.026081	negative
GBA2	3	0.058084	0.096237	0.98877	1	positive	3	0.013444	0.026094	0.986187	1	negative	C vs B	0.026094	negative
ZNF581	4	0.82696	0.82709	0.99337	0	positive	4	0.010648	0.0261	0.986187	2	negative	C vs B	0.0261	negative
hsa-mir-3691	2	0.013907	0.026133	0.98877	1	positive	2	0.93831	0.93839	0.997739	0	negative	C vs B	0.026133	positive
SPANXN4	3	0.71442	0.71433	0.99103	0	positive	3	0.013484	0.026162	0.986187	1	negative	C vs B	0.026162	negative
PSG11	2	0.013933	0.026187	0.98877	1	positive	2	0.84489	0.84491	0.991211	0	negative	C vs B	0.026187	positive
ZNF491	4	0.010108	0.026214	0.98877	1	positive	4	0.44885	0.44901	0.990808	0	negative	C vs B	0.026214	positive
AFAP1	2	0.98604	0.98614	0.999365	0	positive	2	0.013962	0.026239	0.986187	2	negative	C vs B	0.026239	negative
SCARA5	4	0.010135	0.026253	0.98877	2	positive	4	0.77215	0.77242	0.990808	0	negative	C vs B	0.026253	positive
HES3	3	0.013404	0.026263	0.98877	1	positive	3	0.10109	0.12649	0.989365	1	negative	C vs B	0.026263	positive
VMA21	4	0.010162	0.026299	0.98877	1	positive	4	0.93952	0.93943	0.997739	0	negative	C vs B	0.026299	positive
TRIM38	1	0.97358	0.97361	0.998802	0	positive	1	0.026423	0.026328	0.986187	1	negative	C vs B	0.026328	negative
NEIL3	3	0.013444	0.026329	0.98877	1	positive	3	0.32325	0.32316	0.990808	1	negative	C vs B	0.026329	positive
EMR3	5	0.0098941	0.026358	0.98877	3	positive	5	0.20074	0.25747	0.990808	1	negative	C vs B	0.026358	positive
C10orf129	5	0.0099041	0.026376	0.98877	2	positive	5	0.75779	0.75759	0.990808	0	negative	C vs B	0.026376	positive
PQLC2	5	0.38023	0.39558	0.98877	1	positive	5	0.0099586	0.026382	0.986187	3	negative	C vs B	0.026382	negative
SCFD2	3	0.013484	0.026397	0.98877	1	positive	3	0.52657	0.52635	0.990808	0	negative	C vs B	0.026397	positive
GHR	6	0.0092898	0.026401	0.98877	2	positive	6	0.25435	0.32422	0.990808	1	negative	C vs B	0.026401	positive
ATP2A1	5	0.0099263	0.026427	0.98877	3	positive	5	0.81576	0.81577	0.990808	0	negative	C vs B	0.026427	positive
MED7	4	0.65259	0.65303	0.990061	0	positive	4	0.010856	0.026447	0.986187	2	negative	C vs B	0.026447	negative
FCRL3	2	0.014087	0.026456	0.98877	2	positive	2	0.98591	0.98602	0.999304	0	negative	C vs B	0.026456	positive
RTN2	3	0.40861	0.40847	0.98877	0	positive	3	0.013724	0.026575	0.986187	1	negative	C vs B	0.026575	negative
CXXC5	3	0.94813	0.94832	0.997279	0	positive	3	0.013746	0.026606	0.986187	2	negative	C vs B	0.026606	negative
SLC25A47	1	0.02672	0.026621	0.98877	1	positive	1	0.97328	0.97333	0.998591	0	negative	C vs B	0.026621	positive
TIMM13	4	0.010375	0.026669000000000002	0.98877	1	positive	4	0.070464	0.12063	0.989365	2	negative	C vs B	0.026669000000000002	positive
hsa-mir-548ag-2	2	0.2257	0.2261	0.98877	1	positive	2	0.014227	0.026708	0.986187	1	negative	C vs B	0.026708	negative
AJAP1	3	0.056259	0.094796	0.98877	1	positive	3	0.013825	0.026736	0.986187	2	negative	C vs B	0.026736	negative
C12orf68	4	0.080267	0.13572	0.98877	2	positive	4	0.011049	0.026766	0.986187	2	negative	C vs B	0.026766	negative
SLC15A3	6	0.99124	0.99122	0.999365	0	positive	6	0.0096903	0.026839	0.986187	1	negative	C vs B	0.026839	negative
TAAR9	4	0.78147	0.78167	0.992752	0	positive	4	0.011102	0.026855	0.986187	2	negative	C vs B	0.026855	negative
ELMO3	3	0.013764	0.026866	0.98877	1	positive	3	0.87588	0.87602	0.992043	0	negative	C vs B	0.026866	positive
FAM50A	3	0.013783	0.026898	0.98877	2	positive	3	0.3855	0.38533	0.990808	0	negative	C vs B	0.026898	positive
UBE2D4	5	0.95333	0.95346	0.997279	0	positive	5	0.010183	0.026931	0.986187	3	negative	C vs B	0.026931	negative
MICU2	4	0.010536	0.026936	0.98877	1	positive	4	0.67692	0.6774	0.990808	0	negative	C vs B	0.026936	positive
_multiple2_31381	1	0.97296	0.97297	0.998802	0	positive	1	0.027042	0.026946	0.986187	1	negative	C vs B	0.026946	negative
PALLD	4	0.010559	0.026975	0.98877	2	positive	4	0.32589	0.33286	0.990808	1	negative	C vs B	0.026975	positive
TTYH3	3	0.013844	0.027005	0.98877	1	positive	3	0.98315	0.98329	0.999304	0	negative	C vs B	0.027005	positive
DCTN2	5	0.92512	0.92526	0.994976	0	positive	5	0.010223	0.027026	0.986187	3	negative	C vs B	0.027026	negative
OTOP2	4	0.39262	0.39482	0.98877	1	positive	4	0.01123	0.027065	0.986187	1	negative	C vs B	0.027065	negative
RUFY2	4	0.52455	0.52487	0.98877	0	positive	4	0.011246	0.027091	0.986187	2	negative	C vs B	0.027091	negative
PPIL6	2	0.97679	0.97694	0.998802	0	positive	2	0.014441	0.027104	0.986187	1	negative	C vs B	0.027104	negative
CLDN10	3	0.68393	0.68367	0.99103	0	positive	3	0.014044	0.027118	0.986187	1	negative	C vs B	0.027118	negative
SUCLA2	6	0.8405	0.8404	0.993736	0	positive	6	0.0098069	0.027122	0.986187	3	negative	C vs B	0.027122	negative
CASP12	5	0.010219	0.02714	0.98877	2	positive	5	0.99818	0.9982	0.999795	0	negative	C vs B	0.02714	positive
FAM170A	4	0.43529	0.43561	0.98877	1	positive	4	0.011283	0.027155	0.986187	1	negative	C vs B	0.027155	negative
TM7SF2	5	0.040995	0.081859	0.98877	2	positive	5	0.010286	0.027169	0.986187	1	negative	C vs B	0.027169	negative
GAS6	4	0.010696	0.027184	0.98877	1	positive	4	0.51201	0.51216	0.990808	0	negative	C vs B	0.027184	positive
FFAR3	2	0.014498	0.027206	0.98877	2	positive	2	0.9855	0.98562	0.999304	0	negative	C vs B	0.027206	positive
PHF13	4	0.62395	0.62446	0.98877	0	positive	4	0.011331	0.027235	0.986187	2	negative	C vs B	0.027235	negative
NMUR1	2	0.98548	0.9856	0.999365	0	positive	2	0.014524	0.027251	0.986187	2	negative	C vs B	0.027251	negative
BMPR1B	3	0.48213	0.48189	0.98877	0	positive	3	0.014124	0.027264	0.986187	2	negative	C vs B	0.027264	negative
CPLX2	1	0.027365	0.027265	0.98877	1	positive	1	0.97263	0.97264	0.998591	0	negative	C vs B	0.027265	positive
TUBGCP3	4	0.010749	0.027277	0.98877	1	positive	4	0.46225	0.46251	0.990808	0	negative	C vs B	0.027277	positive
SOWAHA	3	0.014019	0.027302	0.98877	2	positive	3	0.6717	0.67131	0.990808	0	negative	C vs B	0.027302	positive
NUDT12	4	0.01077	0.027311	0.98877	2	positive	4	0.34282	0.34778	0.990808	1	negative	C vs B	0.027311	positive
BPIFB3	3	0.01404	0.027342	0.98877	2	positive	3	0.95434	0.9546	0.998591	0	negative	C vs B	0.027342	positive
MGAT5B	5	0.39586	0.40844	0.98877	1	positive	5	0.010363	0.027349	0.986187	3	negative	C vs B	0.027349	negative
hsa-mir-7515	3	0.014061	0.027383	0.98877	2	positive	3	0.95224	0.95248	0.998591	0	negative	C vs B	0.027383	positive
TMEM186	3	0.3083	0.30928	0.98877	1	positive	3	0.014204	0.027401	0.986187	1	negative	C vs B	0.027401	negative
FUT6	5	0.010353	0.02745	0.98877	1	positive	5	0.48523	0.48584	0.990808	1	negative	C vs B	0.02745	positive
LOC100507462	4	0.010854	0.027456	0.98877	2	positive	4	0.57284	0.57297	0.990808	0	negative	C vs B	0.027456	positive
CASP10	6	0.0097456	0.02746	0.98877	3	positive	6	0.107	0.17951	0.989365	1	negative	C vs B	0.02746	positive
_multiple2_101277	1	0.97242	0.97243	0.998802	0	positive	1	0.027581	0.027485	0.986187	1	negative	C vs B	0.027485	negative
_multiple2_21816	1	0.97237	0.97237	0.998802	0	positive	1	0.027635	0.027543	0.986187	1	negative	C vs B	0.027543	negative
CWC22	3	0.014164	0.027567	0.98877	2	positive	3	0.61124	0.61115	0.990808	0	negative	C vs B	0.027567	positive
NonTargetingControlGuideForHuman_0340	1	0.027662	0.027571	0.98877	1	positive	1	0.97234	0.97235	0.998591	0	negative	C vs B	0.027571	positive
_multiple3_152296	1	0.027702	0.027611	0.98877	1	positive	1	0.9723	0.9723	0.998591	0	negative	C vs B	0.027611	positive
ACTA2	2	0.014735	0.027633	0.98877	1	positive	2	0.90739	0.90742	0.995356	0	negative	C vs B	0.027633	positive
CARD11	3	0.26499	0.26886	0.98877	1	positive	3	0.014325	0.027635	0.986187	2	negative	C vs B	0.027635	negative
NRG1	4	0.011016	0.027719	0.98877	2	positive	4	0.68087	0.68138	0.990808	0	negative	C vs B	0.027719	positive
hsa-mir-592	3	0.96724	0.96734	0.998206	0	positive	3	0.014404	0.027757	0.986187	1	negative	C vs B	0.027757	negative
hsa-mir-6893	2	0.98275	0.98282	0.999069	0	positive	2	0.014815	0.027775	0.986187	2	negative	C vs B	0.027775	negative
CHAC2	5	0.69031	0.69018	0.99103	0	positive	5	0.010553	0.027825	0.986187	1	negative	C vs B	0.027825	negative
OPA1	5	0.80833	0.8083	0.993103	0	positive	5	0.010556	0.027832	0.986187	2	negative	C vs B	0.027832	negative
AGPAT9	2	0.98515	0.98528	0.999365	0	positive	2	0.014847	0.027835	0.986187	2	negative	C vs B	0.027835	negative
RDH12	3	0.098194	0.12732	0.98877	1	positive	3	0.014444	0.027837	0.986187	2	negative	C vs B	0.027837	negative
NCOA5	4	0.48585	0.48605	0.98877	0	positive	4	0.011724	0.027861	0.986187	2	negative	C vs B	0.027861	negative
MTRNR2L7	2	0.9851	0.98523	0.999365	0	positive	2	0.014896	0.02792	0.986187	2	negative	C vs B	0.02792	negative
TEX19	3	0.014364	0.027923	0.98877	1	positive	3	0.54689	0.54674	0.990808	0	negative	C vs B	0.027923	positive
TMEM185B	5	0.5381	0.53807	0.98877	0	positive	5	0.010613	0.027964	0.986187	2	negative	C vs B	0.027964	negative
NUGGC	3	0.45968	0.45938	0.98877	0	positive	3	0.014524	0.027978	0.986187	1	negative	C vs B	0.027978	negative
PKP2	5	0.010578	0.028001	0.98877	3	positive	5	0.9849	0.98498	0.999304	0	negative	C vs B	0.028001	positive
_multiple2_12835	1	0.97185	0.97187	0.998802	0	positive	1	0.028146	0.028053	0.986187	1	negative	C vs B	0.028053	negative
NonTargetingControlGuideForHuman_0681	1	0.028159	0.028064	0.98877	1	positive	1	0.97184	0.97186	0.998591	0	negative	C vs B	0.028064	positive
ALYREF	4	0.58198	0.58221	0.98877	0	positive	4	0.011852	0.028078	0.986187	2	negative	C vs B	0.028078	negative
DNASE2	5	0.01062	0.028101	0.98877	1	positive	5	0.030885	0.065261	0.986187	2	negative	C vs B	0.028101	positive
_multiple4_7429	1	0.0282	0.028101	0.98877	1	positive	1	0.9718	0.97181	0.998591	0	negative	C vs B	0.028101	positive
GPR55	5	0.20085	0.26477	0.98877	1	positive	5	0.010679	0.028119	0.986187	2	negative	C vs B	0.028119	negative
C17orf49	4	0.10678	0.16624	0.98877	1	positive	4	0.011879	0.02812	0.986187	2	negative	C vs B	0.02812	negative
hsa-mir-6786	2	0.015002	0.028129	0.98877	1	positive	2	0.64131	0.64127	0.990808	0	negative	C vs B	0.028129	positive
OR2A5	5	0.63683	0.63678	0.990061	0	positive	5	0.010686	0.028139	0.986187	1	negative	C vs B	0.028139	negative
NUDCD2	3	0.70551	0.70542	0.99103	0	positive	3	0.014613	0.028155	0.986187	2	negative	C vs B	0.028155	negative
hsa-mir-4643	3	0.014538	0.02824	0.98877	2	positive	3	0.95398	0.95425	0.998591	0	negative	C vs B	0.02824	positive
ZFP106	4	0.011336	0.028241	0.98877	2	positive	4	0.88191	0.88196	0.992692	0	negative	C vs B	0.028241	positive
ACHE	4	0.046197	0.083405000000000007	0.98877	1	positive	4	0.011973	0.028285	0.986187	2	negative	C vs B	0.028285	negative
GPX4	3	0.86674	0.86675	0.994545	0	positive	3	0.014688	0.028294	0.986187	2	negative	C vs B	0.028294	negative
KLHL9	4	0.011371	0.028297	0.98877	2	positive	4	0.93841	0.93828	0.997739	0	negative	C vs B	0.028297	positive
RECK	1	0.97158	0.9716	0.998802	0	positive	1	0.028415	0.02832	0.986187	1	negative	C vs B	0.02832	negative
CCDC121	3	0.014581	0.028322	0.98877	2	positive	3	0.75821	0.75819	0.990808	0	negative	C vs B	0.028322	positive
RBL2	2	0.29695	0.29715	0.98877	0	positive	2	0.015109	0.028332	0.986187	1	negative	C vs B	0.028332	negative
FOXJ2	6	0.10015	0.17236	0.98877	2	positive	6	0.010331	0.028347	0.986187	1	negative	C vs B	0.028347	negative
UQCR10	5	0.67231	0.67218	0.99103	0	positive	5	0.010788	0.028387	0.986187	3	negative	C vs B	0.028387	negative
TMEM61	4	0.011443	0.028407	0.98877	1	positive	4	0.3116	0.32053	0.990808	1	negative	C vs B	0.028407	positive
NLRP3	3	0.016122	0.030958	0.98877	1	positive	3	0.014763	0.028427	0.986187	1	negative	C vs B	0.028427	negative
OR8J1	4	0.011457	0.028432	0.98877	2	positive	4	0.90227	0.90225	0.994865	0	negative	C vs B	0.028432	positive
CHST1	3	0.014644	0.028442	0.98877	2	positive	3	0.98665	0.98682	0.999304	0	negative	C vs B	0.028442	positive
TEX13B	5	0.010769	0.028454	0.98877	2	positive	5	0.70716	0.707	0.990808	0	negative	C vs B	0.028454	positive
CCDC178	5	0.010769	0.028454	0.98877	3	positive	5	0.68971	0.68954	0.990808	0	negative	C vs B	0.028454	positive
MYO1B	5	0.89916	0.89919	0.994976	0	positive	5	0.010852	0.02853	0.986187	2	negative	C vs B	0.02853	negative
ATP6V0A2	4	0.97845	0.97853	0.998802	0	positive	4	0.012137	0.028549	0.986187	1	negative	C vs B	0.028549	negative
TRPV5	5	0.12586	0.20278	0.98877	1	positive	5	0.010864	0.028559	0.986187	3	negative	C vs B	0.028559	negative
CD24	4	0.01155	0.028585	0.98877	1	positive	4	0.046213	0.082878	0.98797	2	negative	C vs B	0.028585	positive
TMEM233	4	0.04096	0.075275	0.98877	2	positive	4	0.01219	0.02864	0.986187	1	negative	C vs B	0.02864	negative
MAP2K5	5	0.010852	0.028643	0.98877	2	positive	5	0.30982	0.33602	0.990808	1	negative	C vs B	0.028643	positive
HK1	3	0.014775	0.028673	0.98877	2	positive	3	0.41766	0.41746	0.990808	0	negative	C vs B	0.028673	positive
SFT2D2	5	0.010868	0.028688	0.98877	2	positive	5	0.52844	0.52834	0.990808	0	negative	C vs B	0.028688	positive
RGS4	6	0.9155	0.91566	0.994976	0	positive	6	0.010479	0.028697	0.986187	3	negative	C vs B	0.028697	negative
NKX6-1	3	0.014803	0.028716	0.98877	1	positive	3	0.79721	0.79703	0.990808	0	negative	C vs B	0.028716	positive
_multiple2_155609	1	0.97115	0.97118	0.998802	0	positive	1	0.028846	0.028718	0.986187	1	negative	C vs B	0.028718	negative
HAL	4	0.011657	0.028756	0.98877	2	positive	4	0.48882	0.489	0.990808	0	negative	C vs B	0.028756	positive
_multiple2_2252	1	0.0289	0.028779	0.98877	1	positive	1	0.9711	0.97113	0.998591	0	negative	C vs B	0.028779	positive
ST6GALNAC1	4	0.01171	0.028837	0.98877	1	positive	4	0.78891	0.7891	0.990808	0	negative	C vs B	0.028837	positive
STAP1	3	0.014883	0.028849	0.98877	1	positive	3	0.43594	0.43571	0.990808	0	negative	C vs B	0.028849	positive
EMC2	4	0.15911	0.20352	0.98877	1	positive	4	0.012342	0.028891	0.986187	2	negative	C vs B	0.028891	negative
hsa-mir-1234	3	0.014923	0.028924	0.98877	1	positive	3	0.053654	0.089075	0.98797	1	negative	C vs B	0.028924	positive
C16orf87	3	0.66896	0.6686	0.991007	0	positive	3	0.015083	0.028981	0.986187	1	negative	C vs B	0.028981	negative
CCKAR	4	0.011798	0.028982	0.98877	2	positive	4	0.81749	0.81763	0.990808	0	negative	C vs B	0.028982	positive
SLFN12	3	0.014963	0.028992	0.98877	1	positive	3	0.85828	0.85827	0.992043	0	negative	C vs B	0.028992	positive
EPGN	6	0.010411	0.029014	0.98877	3	positive	6	0.54583	0.54677	0.990808	1	negative	C vs B	0.029014	positive
TCP10L	4	0.51345	0.51364	0.98877	0	positive	4	0.012457	0.029064	0.986187	2	negative	C vs B	0.029064	negative
NonTargetingControlGuideForHuman_0187	1	0.029155	0.029068	0.98877	1	positive	1	0.97084	0.9709	0.998591	0	negative	C vs B	0.029068	positive
ACSBG1	5	0.60845	0.60851	0.98877	0	positive	5	0.011093	0.029113	0.986187	2	negative	C vs B	0.029113	negative
CLVS2	1	0.029209	0.029124	0.98877	1	positive	1	0.97079	0.97084	0.998591	0	negative	C vs B	0.029124	positive
hsa-mir-4722	1	0.029223	0.029136	0.98877	1	positive	1	0.97078	0.97083	0.998591	0	negative	C vs B	0.029136	positive
TAOK1	6	0.010488	0.029188	0.98877	2	positive	6	0.4672	0.4771	0.990808	1	negative	C vs B	0.029188	positive
TPO	5	0.011086	0.02921	0.98877	2	positive	5	0.6845	0.68434	0.990808	0	negative	C vs B	0.02921	positive
RP2	2	0.015616	0.029249	0.98877	1	positive	2	0.95632	0.95651	0.998591	0	negative	C vs B	0.029249	positive
ECHDC2	3	0.99491	0.99503	0.999586	0	positive	3	0.015258	0.029269	0.986187	2	negative	C vs B	0.029269	negative
CCDC176	2	0.015631	0.029284	0.98877	2	positive	2	0.98437	0.9845	0.999304	0	negative	C vs B	0.029284	positive
GJB4	3	0.01516	0.029334	0.98877	2	positive	3	0.95824	0.95846	0.998591	0	negative	C vs B	0.029334	positive
GPHA2	4	0.74054	0.74083	0.99103	0	positive	4	0.012625	0.029337	0.986187	2	negative	C vs B	0.029337	negative
ZC3H15	5	0.011153	0.029359	0.98877	1	positive	5	0.80894	0.8089	0.990808	0	negative	C vs B	0.029359	positive
GOLGA7	1	0.029465	0.029367	0.98877	1	positive	1	0.97054	0.97059	0.998591	0	negative	C vs B	0.029367	positive
LOC440563	4	0.012034	0.029377	0.98877	2	positive	4	0.93985	0.93974	0.997739	0	negative	C vs B	0.029377	positive
METTL10	2	0.015696	0.029393	0.98877	1	positive	2	0.47894	0.47917	0.990808	0	negative	C vs B	0.029393	positive
hsa-mir-4511	2	0.9843	0.98443	0.999365	0	positive	2	0.015699	0.029396	0.986187	2	negative	C vs B	0.029396	negative
JUN	5	0.62442	0.6244	0.98877	0	positive	5	0.01122	0.029402	0.986187	2	negative	C vs B	0.029402	negative
AKAP3	3	0.21307	0.22272	0.98877	1	positive	3	0.015384	0.029489	0.986187	2	negative	C vs B	0.029489	negative
NCAPH	4	0.22518	0.25317	0.98877	1	positive	4	0.012723	0.029507	0.986187	1	negative	C vs B	0.029507	negative
ANKRD29	1	0.029653	0.029564	0.98877	1	positive	1	0.97035	0.97041	0.998591	0	negative	C vs B	0.029564	positive
SLC39A1	5	0.011252	0.029584	0.98877	2	positive	5	0.39049	0.40075	0.990808	1	negative	C vs B	0.029584	positive
hsa-mir-5696	2	0.015803	0.029589	0.98877	1	positive	2	0.60256	0.60263	0.990808	0	negative	C vs B	0.029589	positive
C22orf31	5	0.011263	0.029607	0.98877	3	positive	5	0.35092	0.36828	0.990808	1	negative	C vs B	0.029607	positive
ZNF808	1	0.97023	0.9703	0.998721	0	positive	1	0.029774	0.02969	0.986187	1	negative	C vs B	0.02969	negative
SGMS1	3	0.45058	0.45032	0.98877	0	positive	3	0.015523	0.029714	0.986187	1	negative	C vs B	0.029714	negative
GRAMD1C	5	0.027365	0.062021	0.98877	2	positive	5	0.011353	0.029718	0.986187	1	negative	C vs B	0.029718	negative
S100A6	4	0.47122000000000003	0.47139	0.98877	0	positive	4	0.012883	0.029765	0.986187	1	negative	C vs B	0.029765	negative
NonTargetingControlGuideForHuman_0474	1	0.029869	0.029769	0.98877	1	positive	1	0.97013	0.97021	0.998591	0	negative	C vs B	0.029769	positive
hsa-mir-518a-2	1	0.97013	0.97021	0.998721	0	positive	1	0.029869	0.029769	0.986187	1	negative	C vs B	0.029769	negative
MIF	3	0.18219	0.19618	0.98877	1	positive	3	0.015571	0.029795	0.986187	2	negative	C vs B	0.029795	negative
hsa-mir-3941	3	0.015455	0.02982	0.98877	2	positive	3	0.092303	0.11938	0.989365	1	negative	C vs B	0.02982	positive
FUT11	5	0.011361	0.029848	0.98877	2	positive	5	0.58416	0.58415	0.990808	0	negative	C vs B	0.029848	positive
EPHX2	4	0.14013	0.18988	0.98877	1	positive	4	0.012937	0.029856	0.986187	1	negative	C vs B	0.029856	negative
OR4M1	2	0.98403	0.98414	0.999365	0	positive	2	0.01597	0.029862	0.986187	2	negative	C vs B	0.029862	negative
C11orf68	5	0.75347	0.75328	0.99103	0	positive	5	0.01142	0.029876	0.986187	2	negative	C vs B	0.029876	negative
KIRREL3	4	0.01235	0.029897	0.98877	1	positive	4	0.80371	0.80384	0.990808	0	negative	C vs B	0.029897	positive
LDB3	4	0.53069	0.53094	0.98877	0	positive	4	0.012974	0.029919	0.986187	2	negative	C vs B	0.029919	negative
WDR35	5	0.011399	0.029937	0.98877	3	positive	5	0.7171	0.71689	0.990808	0	negative	C vs B	0.029937	positive
ZFP57	3	0.21349	0.22308	0.98877	1	positive	3	0.015654	0.029939	0.986187	2	negative	C vs B	0.029939	negative
NonTargetingControlGuideForHuman_0180	1	0.96993	0.97002	0.998721	0	positive	1	0.03007	0.029967	0.986187	1	negative	C vs B	0.029967	negative
TBC1D1	5	0.01142	0.029984	0.98877	1	positive	5	0.40746	0.41536	0.990808	1	negative	C vs B	0.029984	positive
TMEM59	6	0.43448	0.45537	0.98877	1	positive	6	0.011051	0.029994	0.986187	1	negative	C vs B	0.029994	negative
TNPO3	5	0.29885	0.33291	0.98877	1	positive	5	0.011487	0.030032	0.986187	1	negative	C vs B	0.030032	negative
_multiple2_155930	1	0.96981	0.9699	0.998664	0	positive	1	0.030191	0.030086	0.986187	1	negative	C vs B	0.030086	negative
C20orf144	5	0.011474	0.030109	0.98877	3	positive	5	0.78322	0.78308	0.990808	0	negative	C vs B	0.030109	positive
SP1	3	0.99627	0.99637	0.999771	0	positive	3	0.015762	0.030131	0.986187	1	negative	C vs B	0.030131	negative
ALDH9A1	4	0.01251	0.030133	0.98877	1	positive	4	0.73166	0.73194	0.990808	0	negative	C vs B	0.030133	positive
YTHDC2	4	0.012528	0.03016	0.98877	2	positive	4	0.82104	0.82121	0.990808	0	negative	C vs B	0.03016	positive
KL	5	0.8107	0.8107	0.993103	0	positive	5	0.011553	0.030192	0.986187	1	negative	C vs B	0.030192	negative
GDF10	5	0.011514	0.030204	0.98877	2	positive	5	0.09268	0.15518	0.989365	1	negative	C vs B	0.030204	positive
ZNF418	4	0.012563	0.03022	0.98877	1	positive	4	0.81311	0.81323	0.990808	0	negative	C vs B	0.03022	positive
GSKIP	2	0.016204	0.030257	0.98877	1	positive	2	0.97541	0.97555	0.998591	0	negative	C vs B	0.030257	positive
WDR12	3	0.78266	0.78255	0.992752	0	positive	3	0.015842	0.030267	0.986187	1	negative	C vs B	0.030267	negative
DTNA	6	0.35676	0.39942	0.98877	1	positive	6	0.011171	0.030278	0.986187	2	negative	C vs B	0.030278	negative
NEURL1B	2	0.01623	0.030296	0.98877	1	positive	2	0.48855	0.48884	0.990808	0	negative	C vs B	0.030296	positive
CSRP1	4	0.58116	0.58141	0.98877	0	positive	4	0.013228	0.030325	0.986187	2	negative	C vs B	0.030325	negative
GRID1	2	0.7961	0.79587	0.992752	0	positive	2	0.016257	0.030345	0.986187	1	negative	C vs B	0.030345	negative
NonTargetingControlGuideForHuman_0332	1	0.030488	0.030357	0.98877	1	positive	1	0.96951	0.9696	0.998591	0	negative	C vs B	0.030357	positive
IMPDH1	4	0.01267	0.030404	0.98877	1	positive	4	0.79864	0.7988	0.990808	0	negative	C vs B	0.030404	positive
PIGU	5	0.0116	0.030409	0.98877	3	positive	5	0.66235	0.66224	0.990808	0	negative	C vs B	0.030409	positive
PATL2	5	0.011608	0.030423	0.98877	3	positive	5	0.51112	0.51114	0.990808	0	negative	C vs B	0.030423	positive
_multiple2_137760	1	0.030555	0.030423	0.98877	1	positive	1	0.96945	0.96953	0.998591	0	negative	C vs B	0.030423	positive
ITLN2	2	0.51304	0.51322	0.98877	0	positive	2	0.016311	0.030435	0.986187	1	negative	C vs B	0.030435	negative
NTN5	4	0.012723	0.030495	0.98877	1	positive	4	0.99229	0.99231	0.999622	0	negative	C vs B	0.030495	positive
_multiple2_6555	1	0.030622	0.0305	0.98877	1	positive	1	0.96938	0.96946	0.998591	0	negative	C vs B	0.0305	positive
RBMS2	2	0.016364	0.030534	0.98877	1	positive	2	0.78642	0.7862	0.990808	0	negative	C vs B	0.030534	positive
VMO1	3	0.015921	0.030627	0.98877	2	positive	3	0.94725	0.94745	0.998591	0	negative	C vs B	0.030627	positive
PRKD3	4	0.43914	0.43938	0.98877	1	positive	4	0.013416	0.030637	0.986187	1	negative	C vs B	0.030637	negative
PRAME	3	0.015927	0.030638	0.98877	2	positive	3	0.83915	0.83907	0.990808	0	negative	C vs B	0.030638	positive
hsa-mir-4681	2	0.98356	0.98366	0.99923	0	positive	2	0.016436	0.030663	0.986187	2	negative	C vs B	0.030663	negative
CCDC110	4	0.66537	0.66583	0.990675	0	positive	4	0.013435	0.030664	0.986187	2	negative	C vs B	0.030664	negative
UBE2J1	3	0.01596	0.030697	0.98877	2	positive	3	0.9892	0.98936	0.999497	0	negative	C vs B	0.030697	positive
GNB2L1	3	0.015962	0.030699	0.98877	1	positive	3	0.028054	0.051161	0.986187	1	negative	C vs B	0.030699	positive
IQCH	4	0.42042	0.42115	0.98877	1	positive	4	0.013469	0.030719	0.986187	2	negative	C vs B	0.030719	negative
SIRPB1	3	0.99336	0.99351	0.999384	0	positive	3	0.016112	0.030723	0.986187	2	negative	C vs B	0.030723	negative
hsa-mir-590	2	0.016474	0.030728	0.98877	2	positive	2	0.98353	0.98362	0.999304	0	negative	C vs B	0.030728	positive
USF2	3	0.47704	0.47683	0.98877	0	positive	3	0.016122	0.030745	0.986187	1	negative	C vs B	0.030745	negative
NonTargetingControlGuideForHuman_0970	1	0.030918	0.030796	0.98877	1	positive	1	0.96908	0.96917	0.998591	0	negative	C vs B	0.030796	positive
_multiple2_6279	1	0.030945	0.030818	0.98877	1	positive	1	0.96905	0.96914	0.998591	0	negative	C vs B	0.030818	positive
hsa-mir-4531	1	0.96904	0.96912	0.998539	0	positive	1	0.030959	0.030831	0.986187	1	negative	C vs B	0.030831	negative
hsa-mir-3689d-1	4	0.012937	0.030842	0.98877	1	positive	4	0.67821	0.67869	0.990808	0	negative	C vs B	0.030842	positive
ZNF532	5	0.57738	0.57734	0.98877	0	positive	5	0.01183	0.030842	0.986187	2	negative	C vs B	0.030842	negative
ADRA2B	3	0.016078	0.03088	0.98877	2	positive	3	0.98252	0.98267	0.999304	0	negative	C vs B	0.03088	positive
FARSA	4	0.81752	0.81765	0.993103	0	positive	4	0.013576	0.030894	0.986187	2	negative	C vs B	0.030894	negative
METRNL	4	0.36013	0.36517	0.98877	1	positive	4	0.013607	0.030942	0.986187	2	negative	C vs B	0.030942	negative
PRPS1L1	4	0.11663	0.1731	0.98877	1	positive	4	0.013628	0.030984	0.986187	2	negative	C vs B	0.030984	negative
TRIM39	2	0.01664	0.031009	0.98877	2	positive	2	0.98336	0.98345	0.999304	0	negative	C vs B	0.031009	positive
GBP7	3	0.016162	0.031038	0.98877	1	positive	3	0.53101	0.5308	0.990808	0	negative	C vs B	0.031038	positive
PRDM13	2	0.016657	0.031042	0.98877	1	positive	2	0.58716	0.5873	0.990808	0	negative	C vs B	0.031042	positive
hsa-mir-4282	3	0.016173	0.031054	0.98877	2	positive	3	0.96563	0.96576	0.998591	0	negative	C vs B	0.031054	positive
ZNF14	6	0.35013	0.39495	0.98877	1	positive	6	0.011531	0.03109	0.986187	2	negative	C vs B	0.03109	negative
RRP15	2	0.9833	0.98339	0.999071	0	positive	2	0.016695	0.031114	0.986187	2	negative	C vs B	0.031114	negative
AADACL4	5	0.99836	0.9984	0.999771	0	positive	5	0.011963	0.031161	0.986187	3	negative	C vs B	0.031161	negative
S100P	4	0.013143	0.031172	0.98877	2	positive	4	0.97177	0.97176	0.998591	0	negative	C vs B	0.031172	positive
_multiple2_319	1	0.031295	0.031177	0.98877	1	positive	1	0.96871	0.96879	0.998591	0	negative	C vs B	0.031177	positive
CSB-PGBD3	1	0.96866	0.96875	0.998408	0	positive	1	0.031335	0.03122	0.986187	1	negative	C vs B	0.03122	negative
MCC	4	0.013203	0.031268	0.98877	1	positive	4	0.40987	0.41043	0.990808	1	negative	C vs B	0.031268	positive
NonTargetingControlGuideForHuman_0837	1	0.031389	0.03127	0.98877	1	positive	1	0.96861	0.96869	0.998591	0	negative	C vs B	0.03127	positive
FNDC7	3	0.59663	0.59654	0.98877	0	positive	3	0.016427	0.031278	0.986187	2	negative	C vs B	0.031278	negative
hsa-mir-564	2	0.016793	0.031289	0.98877	2	positive	2	0.98321	0.98329	0.999304	0	negative	C vs B	0.031289	positive
SIGLEC7	4	0.75754	0.75783	0.99223	0	positive	4	0.013837	0.031337	0.986187	2	negative	C vs B	0.031337	negative
FAM193B	4	0.034821	0.065607	0.98877	1	positive	4	0.013881	0.031403	0.986187	2	negative	C vs B	0.031403	negative
LRRTM3	4	0.01331	0.031439	0.98877	1	positive	4	0.25618	0.27412	0.990808	1	negative	C vs B	0.031439	positive
_multiple2_63608	1	0.96844	0.96853	0.998408	0	positive	1	0.031564	0.031452	0.986187	1	negative	C vs B	0.031452	negative
SAAL1	2	0.016898	0.031484	0.98877	1	positive	2	0.32627	0.32616	0.990808	0	negative	C vs B	0.031484	positive
SAMSN1	6	0.14928	0.2369	0.98877	1	positive	6	0.011718	0.0315	0.986187	2	negative	C vs B	0.0315	negative
OSBPL2	3	0.016441	0.031517	0.98877	1	positive	3	0.2429	0.24752	0.990808	1	negative	C vs B	0.031517	positive
ONECUT1	4	0.013363	0.031521	0.98877	2	positive	4	0.90461	0.90457	0.995356	0	negative	C vs B	0.031521	positive
THAP10	3	0.88248	0.88261	0.994881	0	positive	3	0.016561	0.031525	0.986187	1	negative	C vs B	0.031525	negative
LAP3	4	0.01337	0.031534	0.98877	2	positive	4	0.91012	0.91008	0.995666	0	negative	C vs B	0.031534	positive
EVPL	5	0.79231	0.79219	0.992752	0	positive	5	0.012133	0.031562	0.986187	2	negative	C vs B	0.031562	negative
NonTargetingControlGuideForHuman_0545	1	0.031672	0.031566	0.98877	1	positive	1	0.96833	0.96842	0.998591	0	negative	C vs B	0.031566	positive
TMEM115	2	0.016951	0.031588	0.98877	1	positive	2	0.50756	0.50777	0.990808	0	negative	C vs B	0.031588	positive
FAM199X	4	0.91803	0.918	0.994976	0	positive	4	0.014019	0.031628	0.986187	2	negative	C vs B	0.031628	negative
FAM84A	2	0.016978	0.031634	0.98877	2	positive	2	0.98302	0.9831	0.999304	0	negative	C vs B	0.031634	positive
hsa-mir-548az	4	0.80085	0.80099	0.992822	0	positive	4	0.014055	0.031683	0.986187	1	negative	C vs B	0.031683	negative
IZUMO1	3	0.74225	0.74218	0.99103	0	positive	3	0.016689	0.031737	0.986187	2	negative	C vs B	0.031737	negative
BRWD3	5	0.39712	0.40951	0.98877	1	positive	5	0.012221	0.03176	0.986187	2	negative	C vs B	0.03176	negative
SP3	3	0.91739	0.91749	0.994976	0	positive	3	0.016701	0.031761	0.986187	2	negative	C vs B	0.031761	negative
hsa-mir-148a	3	0.016601	0.031804	0.98877	1	positive	3	0.49106	0.49079	0.990808	0	negative	C vs B	0.031804	positive
KCNK16	1	0.96809	0.9682	0.998398	0	positive	1	0.031914	0.03182	0.986187	1	negative	C vs B	0.03182	negative
NonTargetingControlGuideForHuman_0102	1	0.031927	0.031834	0.98877	1	positive	1	0.96807	0.96818	0.998591	0	negative	C vs B	0.031834	positive
CCDC77	5	0.98702	0.98702	0.999365	0	positive	5	0.012264	0.031861	0.986187	2	negative	C vs B	0.031861	negative
DYRK2	2	0.92512	0.92511	0.994976	0	positive	2	0.017111	0.031866	0.986187	1	negative	C vs B	0.031866	negative
NLRP10	4	0.013576	0.031871	0.98877	1	positive	4	0.020855	0.042661	0.986187	1	negative	C vs B	0.031871	positive
COL8A1	3	0.99033	0.99047	0.999365	0	positive	3	0.016769	0.031873	0.986187	2	negative	C vs B	0.031873	negative
TTC32	6	0.011691	0.031889	0.98877	1	positive	6	0.035123	0.082753	0.98797	1	negative	C vs B	0.031889	positive
ANGPTL3	4	0.96649	0.96644	0.998086	0	positive	4	0.014187	0.031889	0.986187	2	negative	C vs B	0.031889	negative
MYH10	3	0.95375	0.95402	0.997279	0	positive	3	0.016781	0.031897	0.986187	2	negative	C vs B	0.031897	negative
EFCAB4B	3	0.4051	0.40496	0.98877	0	positive	3	0.016801	0.031928	0.986187	2	negative	C vs B	0.031928	negative
KRTAP4-11	3	0.77109	0.77109	0.992752	0	positive	3	0.016841	0.031992	0.986187	1	negative	C vs B	0.031992	negative
CTXN2	4	0.90459	0.90455	0.994976	0	positive	4	0.014297	0.032068	0.986187	2	negative	C vs B	0.032068	negative
OR1J1	5	0.012326	0.032095	0.98877	2	positive	5	0.33067	0.35217	0.990808	1	negative	C vs B	0.032095	positive
CYP20A1	2	0.017235	0.032098	0.98877	2	positive	2	0.98276	0.98283	0.999304	0	negative	C vs B	0.032098	positive
FAM198A	3	0.016798	0.032133	0.98877	2	positive	3	0.88966	0.88975	0.993649	0	negative	C vs B	0.032133	positive
hsa-mir-4266	2	0.98274	0.9828	0.999069	0	positive	2	0.017263	0.032145	0.986187	2	negative	C vs B	0.032145	negative
TMEM104	3	0.91832	0.91841	0.994976	0	positive	3	0.016935	0.032153	0.986187	2	negative	C vs B	0.032153	negative
PCGF1	2	0.017271	0.032157	0.98877	1	positive	2	0.97217	0.97232	0.998591	0	negative	C vs B	0.032157	positive
AQP3	3	0.016832	0.032186	0.98877	2	positive	3	0.70318	0.70309	0.990808	0	negative	C vs B	0.032186	positive
BLM	2	0.98272	0.98279	0.999069	0	positive	2	0.017285	0.032191	0.986187	2	negative	C vs B	0.032191	negative
RAB1A	3	0.016881	0.032263	0.98877	1	positive	3	0.62658	0.6265	0.990808	0	negative	C vs B	0.032263	positive
NonTargetingControlGuideForHuman_0589	1	0.96764	0.96775	0.998301	0	positive	1	0.032358	0.032269	0.986187	1	negative	C vs B	0.032269	negative
PITPNB	4	0.95448	0.95437	0.997279	0	positive	4	0.014428	0.032288	0.986187	1	negative	C vs B	0.032288	negative
CARD14	3	0.60127	0.6012	0.98877	0	positive	3	0.017033	0.03232	0.986187	2	negative	C vs B	0.03232	negative
POLR2J2	1	0.032439	0.032359	0.98877	1	positive	1	0.96756	0.96767	0.998591	0	negative	C vs B	0.032359	positive
NR4A1	4	0.37408	0.37778	0.98877	1	positive	4	0.014482	0.032376	0.986187	2	negative	C vs B	0.032376	negative
RTEL1	3	0.01696	0.0324	0.98877	1	positive	3	0.92891	0.92907	0.997391	0	negative	C vs B	0.0324	positive
GSR	4	0.99377	0.9938	0.999384	0	positive	4	0.014519	0.032434	0.986187	2	negative	C vs B	0.032434	negative
ELAVL2	4	0.93847	0.93834	0.996484	0	positive	4	0.014535	0.032465	0.986187	1	negative	C vs B	0.032465	negative
HSFX1	1	0.032547	0.032466	0.98877	1	positive	1	0.96745	0.96757	0.998591	0	negative	C vs B	0.032466	positive
SF3B2	5	0.012486	0.032472	0.98877	1	positive	5	0.96484	0.965	0.998591	0	negative	C vs B	0.032472	positive
SPDYE3	2	0.017458	0.032491	0.98877	1	positive	2	0.67207	0.67208	0.990808	0	negative	C vs B	0.032491	positive
ERN2	3	0.01704	0.032541	0.98877	2	positive	3	0.99361	0.99375	0.999622	0	negative	C vs B	0.032541	positive
NonTargetingControlGuideForHuman_0484	1	0.96737	0.96749	0.998206	0	positive	1	0.032627	0.032544	0.986187	1	negative	C vs B	0.032544	negative
THBS3	4	0.014002	0.032575	0.98877	2	positive	4	0.24294	0.26325	0.990808	1	negative	C vs B	0.032575	positive
C2CD2	3	0.7668	0.76679	0.992752	0	positive	3	0.017183	0.032585	0.986187	2	negative	C vs B	0.032585	negative
SIX5	2	0.24421	0.2444	0.98877	1	positive	2	0.017565	0.032676	0.986187	1	negative	C vs B	0.032676	negative
NMT2	4	0.014085	0.032704	0.98877	2	positive	4	0.29165	0.30344	0.990808	1	negative	C vs B	0.032704	positive
MLLT1	5	0.012599	0.032717	0.98877	2	positive	5	0.25749	0.29714	0.990808	1	negative	C vs B	0.032717	positive
NEK8	3	0.55548	0.55527	0.98877	0	positive	3	0.01727	0.032733	0.986187	2	negative	C vs B	0.032733	negative
CD34	4	0.014109	0.032736	0.98877	1	positive	4	0.38738	0.38876	0.990808	1	negative	C vs B	0.032736	positive
_multiple2_60756	1	0.032829	0.032755	0.98877	1	positive	1	0.96717	0.96729	0.998591	0	negative	C vs B	0.032755	positive
MOCOS	5	0.012631	0.032799	0.98877	3	positive	5	0.92588	0.92601	0.997391	0	negative	C vs B	0.032799	positive
hsa-mir-4327	4	0.82385	0.82403	0.99337	0	positive	4	0.014748	0.032816	0.986187	1	negative	C vs B	0.032816	negative
S1PR2	3	0.0172	0.032819	0.98877	1	positive	3	0.36494	0.36457	0.990808	0	negative	C vs B	0.032819	positive
PLA2G4B	4	0.014162	0.032826	0.98877	1	positive	4	0.29373	0.30518	0.990808	1	negative	C vs B	0.032826	positive
TMEM31	3	0.61785	0.61781	0.98877	0	positive	3	0.017359	0.032875	0.986187	1	negative	C vs B	0.032875	negative
ZNF662	4	0.014215	0.032899	0.98877	1	positive	4	0.52075	0.52101	0.990808	0	negative	C vs B	0.032899	positive
_multiple3_46814	1	0.033018	0.032952	0.98877	1	positive	1	0.96698	0.9671	0.998591	0	negative	C vs B	0.032952	positive
C2orf44	4	0.67837	0.67885	0.99103	0	positive	4	0.014824	0.032954	0.986187	2	negative	C vs B	0.032954	negative
MAP1S	3	0.017288	0.03297	0.98877	2	positive	3	0.5667	0.5665	0.990808	0	negative	C vs B	0.03297	positive
CES5A	3	0.017305	0.032995	0.98877	2	positive	3	0.65255	0.65245	0.990808	0	negative	C vs B	0.032995	positive
CCDC36	3	0.017311	0.033005	0.98877	2	positive	3	0.85345	0.85346	0.992043	0	negative	C vs B	0.033005	positive
_multiple2_13156	1	0.96685	0.96697	0.998206	0	positive	1	0.033152	0.033081	0.986187	1	negative	C vs B	0.033081	negative
DGAT1	3	0.99407	0.99419	0.999501	0	positive	3	0.01748	0.033087	0.986187	2	negative	C vs B	0.033087	negative
NEFL	4	0.93901	0.93889	0.996484	0	positive	4	0.014899	0.033107	0.986187	2	negative	C vs B	0.033107	negative
RHCE	3	0.017387	0.033121	0.98877	2	positive	3	0.17908	0.19125	0.990808	1	negative	C vs B	0.033121	positive
POTEH	1	0.96679	0.96692	0.998201	0	positive	1	0.033206	0.03313	0.986187	1	negative	C vs B	0.03313	negative
NonTargetingControlGuideForHuman_0605	1	0.033233	0.033155	0.98877	1	positive	1	0.96677	0.96689	0.998591	0	negative	C vs B	0.033155	positive
EFNB3	4	0.014386	0.033187	0.98877	2	positive	4	0.08799	0.14719	0.989365	1	negative	C vs B	0.033187	positive
EHHADH	5	0.012806	0.033192	0.98877	3	positive	5	0.57454	0.57449	0.990808	0	negative	C vs B	0.033192	positive
MED12L	4	0.014428	0.033254	0.98877	1	positive	4	0.87498	0.87508	0.992043	0	negative	C vs B	0.033254	positive
BRCA1	4	0.014437	0.033268	0.98877	2	positive	4	0.76278	0.76307	0.990808	0	negative	C vs B	0.033268	positive
hsa-mir-337	1	0.96662	0.96676	0.998138	0	positive	1	0.033381	0.033294	0.986187	1	negative	C vs B	0.033294	negative
ZNRF2	2	0.17827	0.18007	0.98877	1	positive	2	0.018285	0.033296	0.986187	1	negative	C vs B	0.033296	negative
RPA2	4	0.69138	0.69177	0.99103	0	positive	4	0.015019	0.033298	0.986187	2	negative	C vs B	0.033298	negative
GTF2A1	4	0.014482	0.033342	0.98877	2	positive	4	0.67333	0.67381	0.990808	0	negative	C vs B	0.033342	positive
EPB41	2	0.017982	0.033419	0.98877	2	positive	2	0.98202	0.9821	0.999291	0	negative	C vs B	0.033419	positive
MED24	2	0.017989	0.033431	0.98877	2	positive	2	0.98201	0.9821	0.999291	0	negative	C vs B	0.033431	positive
GPRC6A	5	0.67495	0.67479	0.99103	0	positive	5	0.012973	0.033484	0.986187	2	negative	C vs B	0.033484	negative
IDO1	6	0.012405	0.033522	0.98877	3	positive	6	0.593	0.59335	0.990808	0	negative	C vs B	0.033522	positive
MAGED4	2	0.90084	0.90085	0.994976	0	positive	2	0.018552	0.033533	0.986187	1	negative	C vs B	0.033533	negative
ZNF512B	3	0.017632	0.033574	0.98877	2	positive	3	0.075433	0.10605	0.989365	1	negative	C vs B	0.033574	positive
LPAR1	6	0.012437	0.033592	0.98877	2	positive	6	0.667	0.66731	0.990808	0	negative	C vs B	0.033592	positive
CA5B	4	0.08008	0.13544	0.98877	2	positive	4	0.015227	0.033629	0.986187	2	negative	C vs B	0.033629	negative
hsa-mir-6839	2	0.45214	0.45224	0.98877	0	positive	2	0.018685	0.033643	0.986187	1	negative	C vs B	0.033643	negative
OR10K2	4	0.85134	0.85132	0.993736	0	positive	4	0.015238	0.033644	0.986187	2	negative	C vs B	0.033644	negative
AKAP7	5	0.013009	0.033654	0.98877	2	positive	5	0.82048	0.82044	0.990808	0	negative	C vs B	0.033654	positive
GSDMB	5	0.013019	0.033672	0.98877	1	positive	5	0.1607	0.23101	0.990808	1	negative	C vs B	0.033672	positive
_multiple2_104680	1	0.96623	0.96639	0.998086	0	positive	1	0.033771	0.033686	0.986187	1	negative	C vs B	0.033686	negative
LY75-CD302	2	0.018152	0.033716	0.98877	1	positive	2	0.82141	0.82125	0.990808	0	negative	C vs B	0.033716	positive
ADAM22	4	0.98022	0.98027	0.998802	0	positive	4	0.015291	0.033723	0.986187	2	negative	C vs B	0.033723	negative
hsa-mir-522	2	0.018159	0.033729	0.98877	2	positive	2	0.98184	0.98194	0.999291	0	negative	C vs B	0.033729	positive
PTPN12	3	0.91156	0.91163	0.994976	0	positive	3	0.017843	0.033748	0.986187	2	negative	C vs B	0.033748	negative
hsa-mir-5192	4	0.014748	0.033778	0.98877	1	positive	4	0.16128	0.19999	0.990808	1	negative	C vs B	0.033778	positive
hsa-mir-4472-2	2	0.018188	0.033782	0.98877	2	positive	2	0.98181	0.98191	0.999291	0	negative	C vs B	0.033782	positive
CDRT15	3	0.017798	0.033874	0.98877	1	positive	3	0.91505	0.9151	0.99662	0	negative	C vs B	0.033874	positive
EMG1	4	0.94793	0.94781	0.997279	0	positive	4	0.015386	0.033877	0.986187	1	negative	C vs B	0.033877	negative
CCDC152	3	0.97831	0.97842	0.998802	0	positive	3	0.017938	0.033896	0.986187	2	negative	C vs B	0.033896	negative
CSK	5	0.01315	0.033996	0.98877	3	positive	5	0.86696	0.86682	0.992043	0	negative	C vs B	0.033996	positive
CXorf36	3	0.69749	0.69734	0.99103	0	positive	3	0.017998	0.034001	0.986187	1	negative	C vs B	0.034001	negative
NUDT14	4	0.014907	0.034082	0.98877	1	positive	4	0.51985	0.52009	0.990808	0	negative	C vs B	0.034082	positive
RIMS1	2	0.018365	0.034092	0.98877	1	positive	2	0.078662	0.08695	0.98797	1	negative	C vs B	0.034092	positive
NonTargetingControlGuideForHuman_0360	1	0.034202	0.034117	0.98877	1	positive	1	0.9658	0.96597	0.998591	0	negative	C vs B	0.034117	positive
SLC25A51	4	0.014944	0.03413	0.98877	2	positive	4	0.0778	0.13178	0.989365	1	negative	C vs B	0.03413	positive
FAM175A	3	0.017961	0.034144	0.98877	2	positive	3	0.94942	0.94963	0.998591	0	negative	C vs B	0.034144	positive
MAGEB6	4	0.7596	0.75988	0.992295	0	positive	4	0.01558	0.03419	0.986187	2	negative	C vs B	0.03419	negative
_multiple2_57657	1	0.9657	0.96586	0.998064	0	positive	1	0.034296	0.034203	0.986187	1	negative	C vs B	0.034203	negative
_multiple2_48924	1	0.034309	0.034216	0.98877	1	positive	1	0.96569	0.96585	0.998591	0	negative	C vs B	0.034216	positive
_multiple2_16618	1	0.034323	0.034229	0.98877	1	positive	1	0.96568	0.96584	0.998591	0	negative	C vs B	0.034229	positive
hsa-mir-604	4	0.015014	0.034247	0.98877	1	positive	4	0.15442	0.19491	0.990808	1	negative	C vs B	0.034247	positive
FAM227A	1	0.96565	0.96581	0.998064	0	positive	1	0.03435	0.034258	0.986187	1	negative	C vs B	0.034258	negative
LSG1	3	0.64237	0.64228	0.990061	0	positive	3	0.018157	0.03427	0.986187	1	negative	C vs B	0.03427	negative
PSG9	1	0.034444	0.034353	0.98877	1	positive	1	0.96556	0.96572	0.998591	0	negative	C vs B	0.034353	positive
SLURP1	2	0.39500999999999997	0.39489	0.98877	0	positive	2	0.019458	0.034353	0.986187	1	negative	C vs B	0.034353	negative
SLC39A7	1	0.96554	0.96571	0.998064	0	positive	1	0.034457	0.034365	0.986187	1	negative	C vs B	0.034365	negative
_multiple2_59374	1	0.034484	0.034395	0.98877	1	positive	1	0.96552	0.96569	0.998591	0	negative	C vs B	0.034395	positive
ENPP7	5	0.013326	0.034401	0.98877	2	positive	5	0.48661	0.48716	0.990808	1	negative	C vs B	0.034401	positive
PSMD4	3	0.018117	0.03441	0.98877	1	positive	3	0.95339	0.95367	0.998591	0	negative	C vs B	0.03441	positive
SLC22A10	3	0.9379	0.93809	0.996484	0	positive	3	0.018252	0.034423	0.986187	2	negative	C vs B	0.034423	negative
CCR8	3	0.018127	0.034428	0.98877	2	positive	3	0.99208	0.99219	0.999622	0	negative	C vs B	0.034428	positive
CNTNAP3	2	0.84875	0.84869000000000006	0.993736	0	positive	2	0.019565	0.034444	0.986187	1	negative	C vs B	0.034444	negative
SF1	3	0.39308	0.39288	0.98877	0	positive	3	0.018288	0.034487	0.986187	2	negative	C vs B	0.034487	negative
ALDH7A1	4	0.42644	0.42697	0.98877	1	positive	4	0.015757	0.034487	0.986187	2	negative	C vs B	0.034487	negative
TNNT2	4	0.01517	0.034493	0.98877	2	positive	4	0.90346	0.90343	0.995062	0	negative	C vs B	0.034493	positive
ADSSL1	4	0.32071	0.33078	0.98877	1	positive	4	0.015764	0.034498	0.986187	2	negative	C vs B	0.034498	negative
C10orf91	5	0.24188	0.2924	0.98877	1	positive	5	0.013418	0.03453	0.986187	2	negative	C vs B	0.03453	negative
PRAM1	3	0.018197	0.034537	0.98877	1	positive	3	0.48797	0.48767	0.990808	0	negative	C vs B	0.034537	positive
RAB1B	3	0.653	0.65292	0.990061	0	positive	3	0.018347	0.034591	0.986187	2	negative	C vs B	0.034591	negative
ZNF528	3	0.01824	0.034603	0.98877	2	positive	3	0.58715	0.587	0.990808	0	negative	C vs B	0.034603	positive
PUM2	4	0.01528	0.034662	0.98877	1	positive	4	0.76894	0.76925	0.990808	0	negative	C vs B	0.034662	positive
MTRNR2L5	3	0.97459	0.9747	0.998802	0	positive	3	0.018419	0.034703	0.986187	2	negative	C vs B	0.034703	negative
WARS	5	0.013463	0.034716	0.98877	2	positive	5	0.25014	0.29195	0.990808	1	negative	C vs B	0.034716	positive
SLC9A2	3	0.018317	0.034746	0.98877	1	positive	3	0.24662	0.25083	0.990808	1	negative	C vs B	0.034746	positive
PDP1	3	0.11348	0.1396	0.98877	1	positive	3	0.018455	0.034771	0.986187	2	negative	C vs B	0.034771	negative
SMEK1	2	0.018818	0.034912	0.98877	1	positive	2	0.92991	0.92995	0.99757	0	negative	C vs B	0.034912	positive
PABPC1L	3	0.018431	0.034928	0.98877	2	positive	3	0.28821	0.2894	0.990808	1	negative	C vs B	0.034928	positive
LOC100653515	3	0.71135	0.71128	0.99103	0	positive	3	0.018556	0.034951	0.986187	1	negative	C vs B	0.034951	negative
hsa-mir-6736	3	0.018476	0.035007	0.98877	1	positive	3	0.88739	0.88753	0.993405	0	negative	C vs B	0.035007	positive
ZNF623	5	0.7382	0.73803	0.99103	0	positive	5	0.013627	0.035008	0.986187	2	negative	C vs B	0.035008	negative
RAP2C	5	0.14923	0.23182	0.98877	1	positive	5	0.013655	0.035084	0.986187	2	negative	C vs B	0.035084	negative
THUMPD2	3	0.18385	0.19756	0.98877	1	positive	3	0.018636	0.035091	0.986187	1	negative	C vs B	0.035091	negative
EEF2K	6	0.44028	0.45982	0.98877	1	positive	6	0.013285	0.035109	0.986187	2	negative	C vs B	0.035109	negative
SMCR9	5	0.71296	0.71279	0.99103	0	positive	5	0.013685	0.035155	0.986187	1	negative	C vs B	0.035155	negative
OR6M1	6	0.013129	0.035177	0.98877	2	positive	6	0.29295	0.34933	0.990808	1	negative	C vs B	0.035177	positive
VAV1	5	0.013664	0.035186	0.98877	2	positive	5	0.05651	0.10276	0.989365	1	negative	C vs B	0.035186	positive
FAM189A1	4	0.12951	0.18221	0.98877	1	positive	4	0.016184	0.035202	0.986187	1	negative	C vs B	0.035202	negative
ST20	4	0.015626	0.035214	0.98877	2	positive	4	0.55346	0.55357	0.990808	0	negative	C vs B	0.035214	positive
MYCN	1	0.035292	0.03522	0.98877	1	positive	1	0.96471	0.96486	0.998591	0	negative	C vs B	0.03522	positive
C11orf40	3	0.018596	0.035221	0.98877	1	positive	3	0.77126	0.77127	0.990808	0	negative	C vs B	0.035221	positive
NonTargetingControlGuideForHuman_0767	1	0.96469	0.96484	0.998001	0	positive	1	0.035305	0.035235	0.986187	1	negative	C vs B	0.035235	negative
ZCCHC6	2	0.019005	0.035246	0.98877	1	positive	2	0.88545	0.8855	0.993066	0	negative	C vs B	0.035246	positive
TRAIP	4	0.015649	0.035257	0.98877	2	positive	4	0.96436	0.96431	0.998591	0	negative	C vs B	0.035257	positive
XYLB	3	0.018659	0.035332	0.98877	2	positive	3	0.98784	0.98802	0.999304	0	negative	C vs B	0.035332	positive
SPC24	4	0.015695	0.035335	0.98877	2	positive	4	0.78243	0.78262	0.990808	0	negative	C vs B	0.035335	positive
INTS9	4	0.015703	0.03535	0.98877	2	positive	4	0.54308	0.5432	0.990808	0	negative	C vs B	0.03535	positive
KCNK1	4	0.046613	0.084057	0.98877	1	positive	4	0.016291	0.035367	0.986187	1	negative	C vs B	0.035367	negative
DAZL	2	0.13692	0.14129	0.98877	1	positive	2	0.020604	0.035374	0.986187	1	negative	C vs B	0.035374	negative
INTS6	4	0.23667	0.26207	0.98877	1	positive	4	0.016323	0.03542	0.986187	2	negative	C vs B	0.03542	negative
DDR1	2	0.81279	0.81262	0.993103	0	positive	2	0.020657	0.035421	0.986187	1	negative	C vs B	0.035421	negative
NUP153	3	0.018707	0.035424	0.98877	2	positive	3	0.99167	0.9918	0.999622	0	negative	C vs B	0.035424	positive
MLXIP	4	0.015759	0.035437	0.98877	1	positive	4	0.053808	0.094766	0.98797	2	negative	C vs B	0.035437	positive
_multiple2_137680	1	0.035534	0.035444	0.98877	1	positive	1	0.96447	0.96461	0.998591	0	negative	C vs B	0.035444	positive
BZW1	4	0.01578	0.035469	0.98877	2	positive	4	0.43662	0.43678	0.990808	0	negative	C vs B	0.035469	positive
PTPLA	1	0.96444	0.96459	0.998001	0	positive	1	0.035561	0.035469	0.986187	1	negative	C vs B	0.035469	negative
DDOST	3	0.36643	0.36609	0.98877	0	positive	3	0.018875	0.035531	0.986187	1	negative	C vs B	0.035531	negative
DNAJC8	5	0.9839	0.984	0.999311	0	positive	5	0.013835	0.035536	0.986187	3	negative	C vs B	0.035536	negative
DPEP3	4	0.3768	0.38025	0.98877	1	positive	4	0.016417	0.035579	0.986187	2	negative	C vs B	0.035579	negative
ST3GAL1	6	0.013316	0.035582	0.98877	3	positive	6	0.77122	0.77136	0.990808	0	negative	C vs B	0.035582	positive
FREM2	4	0.99357	0.9936	0.999384	0	positive	4	0.016425	0.035596	0.986187	2	negative	C vs B	0.035596	negative
KANK1	3	0.026905	0.049398	0.98877	1	positive	3	0.018915	0.035603	0.986187	1	negative	C vs B	0.035603	negative
OR13C2	6	0.42477	0.44807	0.98877	1	positive	6	0.013507	0.035617	0.986187	2	negative	C vs B	0.035617	negative
PRDX6	5	0.10635	0.17537	0.98877	1	positive	5	0.013888	0.035663	0.986187	3	negative	C vs B	0.035663	negative
_multiple2_7681	1	0.035776	0.035687	0.98877	1	positive	1	0.96422	0.96437	0.998591	0	negative	C vs B	0.035687	positive
hsa-mir-937	3	0.018888	0.035749	0.98877	2	positive	3	0.99543	0.99556	0.999622	0	negative	C vs B	0.035749	positive
LIN7B	5	0.013901	0.03577	0.98877	3	positive	5	0.96528	0.96541	0.998591	0	negative	C vs B	0.03577	positive
COL2A1	5	0.62941	0.62934	0.989157	0	positive	5	0.013951	0.035789	0.986187	1	negative	C vs B	0.035789	negative
ABT1	2	0.58442	0.58459	0.98877	0	positive	2	0.021136	0.035842	0.986187	1	negative	C vs B	0.035842	negative
IKZF2	4	0.016025	0.035881	0.98877	1	positive	4	0.97726	0.97736	0.998768	0	negative	C vs B	0.035881	positive
DHRS7C	1	0.036005	0.035916	0.98877	1	positive	1	0.96399	0.96415	0.998591	0	negative	C vs B	0.035916	positive
CDH13	4	0.01605	0.035931	0.98877	2	positive	4	0.36067	0.36399	0.990808	1	negative	C vs B	0.035931	positive
DNAH5	4	0.016078	0.035984	0.98877	1	positive	4	0.89415	0.89411	0.993847	0	negative	C vs B	0.035984	positive
NonTargetingControlGuideForHuman_0651	1	0.96391	0.96406	0.997993	0	positive	1	0.036086	0.035989	0.986187	1	negative	C vs B	0.035989	negative
NonTargetingControlGuideForHuman_0036	1	0.036113	0.036013	0.98877	1	positive	1	0.96389	0.96404	0.998591	0	negative	C vs B	0.036013	positive
TXNDC8	3	0.94549	0.94567	0.997279	0	positive	3	0.019154	0.036021	0.986187	1	negative	C vs B	0.036021	negative
OR4A15	3	0.019064	0.036064	0.98877	2	positive	3	0.99603	0.99613	0.999622	0	negative	C vs B	0.036064	positive
CELA2B	3	0.95884	0.95904	0.997279	0	positive	3	0.019194	0.036093	0.986187	1	negative	C vs B	0.036093	negative
WDR72	3	0.019095	0.036116	0.98877	2	positive	3	0.84193	0.84185	0.990808	0	negative	C vs B	0.036116	positive
PCDHB14	2	0.019778	0.036121	0.98877	1	positive	2	0.45525	0.45538	0.990808	0	negative	C vs B	0.036121	positive
RNF4	2	0.019804	0.036141	0.98877	1	positive	2	0.78977	0.78957	0.990808	0	negative	C vs B	0.036141	positive
FST	4	0.26647	0.28584	0.98877	1	positive	4	0.016769	0.036157	0.986187	1	negative	C vs B	0.036157	negative
HS3ST5	3	0.92555	0.92566	0.994976	0	positive	3	0.019241	0.036167	0.986187	2	negative	C vs B	0.036167	negative
hsa-mir-200a	2	0.054139	0.066237	0.98877	1	positive	2	0.021536	0.036172	0.986187	1	negative	C vs B	0.036172	negative
HNRPLL	2	0.019884	0.03622	0.98877	1	positive	2	0.4585	0.45864	0.990808	0	negative	C vs B	0.03622	positive
E2F1	4	0.93579	0.93569	0.996484	0	positive	4	0.016827	0.036235	0.986187	2	negative	C vs B	0.036235	negative
HTR1F	4	0.082646	0.13937	0.98877	2	positive	4	0.016875	0.036317	0.986187	1	negative	C vs B	0.036317	negative
hsa-mir-4694	3	0.99595	0.99605	0.99976	0	positive	3	0.019375	0.036378	0.986187	2	negative	C vs B	0.036378	negative
_multiple2_138109	1	0.036476	0.036395	0.98877	1	positive	1	0.96352	0.96366	0.998591	0	negative	C vs B	0.036395	positive
RBM48	3	0.019274	0.036411	0.98877	1	positive	3	0.64093	0.64089	0.990808	0	negative	C vs B	0.036411	positive
TMEM169	4	0.67922	0.67972	0.99103	0	positive	4	0.016938	0.03642	0.986187	2	negative	C vs B	0.03642	negative
SYCE3	5	0.9725	0.97255	0.998802	0	positive	5	0.014217	0.036426	0.986187	2	negative	C vs B	0.036426	negative
TRIM67	4	0.016362	0.036431	0.98877	2	positive	4	0.76459	0.76487	0.990808	0	negative	C vs B	0.036431	positive
MARVELD2	2	0.020151	0.036461	0.98877	1	positive	2	0.48313	0.48339	0.990808	0	negative	C vs B	0.036461	positive
_multiple3_111547	1	0.036557	0.036473	0.98877	1	positive	1	0.96344	0.96359	0.998591	0	negative	C vs B	0.036473	positive
hsa-mir-5590	2	0.020177	0.036482	0.98877	1	positive	2	0.4669	0.46714	0.990808	0	negative	C vs B	0.036482	positive
ING5	5	0.014217	0.036499	0.98877	1	positive	5	0.8249	0.82479	0.990808	0	negative	C vs B	0.036499	positive
CYLC2	2	0.84992	0.84983	0.993736	0	positive	2	0.021935	0.036539	0.986187	1	negative	C vs B	0.036539	negative
ALPK3	3	0.97404	0.97414	0.998802	0	positive	3	0.019492	0.036577	0.986187	2	negative	C vs B	0.036577	negative
GPATCH4	4	0.18235	0.2206	0.98877	1	positive	4	0.017035	0.036578	0.986187	1	negative	C vs B	0.036578	negative
VIT	4	0.01645	0.03658	0.98877	1	positive	4	0.83403	0.83419	0.990808	0	negative	C vs B	0.03658	positive
MNAT1	5	0.10515	0.17365	0.98877	2	positive	5	0.014283	0.036587	0.986187	1	negative	C vs B	0.036587	negative
DEPDC1B	4	0.016464	0.036604	0.98877	2	positive	4	0.95237	0.95226	0.998591	0	negative	C vs B	0.036604	positive
ELMOD3	5	0.014258	0.036605	0.98877	2	positive	5	0.99854	0.99857	0.999795	0	negative	C vs B	0.036605	positive
SMARCAD1	4	0.92411	0.92411	0.994976	0	positive	4	0.017088	0.036668	0.986187	1	negative	C vs B	0.036668	negative
PRRC2C	4	0.45985	0.46015	0.98877	0	positive	4	0.017097	0.036686	0.986187	2	negative	C vs B	0.036686	negative
GAS7	6	0.013809	0.036702	0.98877	2	positive	6	0.091388	0.15869	0.989365	1	negative	C vs B	0.036702	positive
SMCO2	2	0.02055	0.036812	0.98877	1	positive	2	0.87797	0.87805	0.99212	0	negative	C vs B	0.036812	positive
ATXN2	4	0.46002	0.46032	0.98877	0	positive	4	0.017194	0.036848	0.986187	1	negative	C vs B	0.036848	negative
PPP1R2	3	0.62379	0.62374	0.98877	0	positive	3	0.019652	0.036851	0.986187	2	negative	C vs B	0.036851	negative
RPRD1A	4	0.016663	0.036925	0.98877	1	positive	4	0.81308	0.8132	0.990808	0	negative	C vs B	0.036925	positive
ALG12	4	0.91145	0.91138	0.994976	0	positive	4	0.017241	0.036928	0.986187	2	negative	C vs B	0.036928	negative
CYB561A3	5	0.49508	0.4959	0.98877	1	positive	5	0.014434	0.036939	0.986187	3	negative	C vs B	0.036939	negative
PNMT	6	0.85008	0.84999	0.993736	0	positive	6	0.014087	0.036946	0.986187	2	negative	C vs B	0.036946	negative
LSM3	3	0.019596	0.036954	0.98877	2	positive	3	0.083189	0.11223	0.989365	1	negative	C vs B	0.036954	positive
CDIP1	6	0.013917	0.036955	0.98877	3	positive	6	0.99877	0.99877	0.999795	0	negative	C vs B	0.036955	positive
IARS	3	0.59427	0.59423	0.98877	0	positive	3	0.019712	0.036956	0.986187	1	negative	C vs B	0.036956	negative
ALKBH1	5	0.014418	0.036977	0.98877	2	positive	5	0.54365	0.54362	0.990808	0	negative	C vs B	0.036977	positive
CCDC148	6	0.013928	0.036984	0.98877	1	positive	6	0.022341	0.055562	0.986187	3	negative	C vs B	0.036984	positive
CBLL1	3	0.019627	0.037003	0.98877	2	positive	3	0.73431	0.73423	0.990808	0	negative	C vs B	0.037003	positive
_multiple2_11731	1	0.9629	0.96305	0.997703	0	positive	1	0.037095	0.037009	0.986187	1	negative	C vs B	0.037009	negative
NABP2	4	0.42963	0.43011	0.98877	1	positive	4	0.0173	0.037025	0.986187	1	negative	C vs B	0.037025	negative
IL18R1	4	0.016747	0.037054	0.98877	2	positive	4	0.99492	0.99493	0.999622	0	negative	C vs B	0.037054	positive
SLC46A2	5	0.91292	0.91283	0.994976	0	positive	5	0.014483	0.037056	0.986187	1	negative	C vs B	0.037056	negative
TCAP	2	0.020843	0.037064	0.98877	1	positive	2	0.34302	0.34295	0.990808	0	negative	C vs B	0.037064	positive
DUS2L	1	0.96281	0.96296	0.997656	0	positive	1	0.037189	0.037104	0.986187	1	negative	C vs B	0.037104	negative
hsa-mir-3656	3	0.99705	0.9971	0.999771	0	positive	3	0.019792	0.037105	0.986187	2	negative	C vs B	0.037105	negative
SCN2A	6	0.042792	0.096560000000000007	0.98877	2	positive	6	0.014167	0.037119	0.986187	2	negative	C vs B	0.037119	negative
hsa-mir-23b	3	0.86581	0.86583	0.994545	0	positive	3	0.0198	0.037125	0.986187	2	negative	C vs B	0.037125	negative
LOC339862	4	0.016822	0.037163	0.98877	1	positive	4	0.43932	0.43947	0.990808	0	negative	C vs B	0.037163	positive
IL22	5	0.014503	0.037175	0.98877	2	positive	5	0.6911	0.69095	0.990808	0	negative	C vs B	0.037175	positive
_multiple3_146751	1	0.037284	0.037203	0.98877	1	positive	1	0.96272	0.96286	0.998591	0	negative	C vs B	0.037203	positive
AP1S3	3	0.019744	0.037208	0.98877	2	positive	3	0.51818	0.51796	0.990808	0	negative	C vs B	0.037208	positive
GRM8	4	0.39391	0.39603	0.98877	1	positive	4	0.017442	0.037251	0.986187	2	negative	C vs B	0.037251	negative
TMEM52	3	0.71283	0.71273	0.99103	0	positive	3	0.019924	0.037341	0.986187	2	negative	C vs B	0.037341	negative
NEK3	3	0.019831	0.037366	0.98877	1	positive	3	0.27046	0.27275	0.990808	1	negative	C vs B	0.037366	positive
CD38	6	0.86644	0.86642	0.994545	0	positive	6	0.014273	0.037372	0.986187	3	negative	C vs B	0.037372	negative
RAB41	3	0.98477	0.98497	0.999365	0	positive	3	0.019951	0.037378	0.986187	2	negative	C vs B	0.037378	negative
RNFT1	5	0.78415	0.78401	0.992752	0	positive	5	0.01462	0.037382	0.986187	3	negative	C vs B	0.037382	negative
NonTargetingControlGuideForHuman_0155	1	0.037566	0.037483	0.98877	1	positive	1	0.96243	0.96259	0.998591	0	negative	C vs B	0.037483	positive
ME1	5	0.014638	0.037488	0.98877	3	positive	5	0.94666	0.94683	0.998532	0	negative	C vs B	0.037488	positive
CLDN22	2	0.021376	0.037514	0.98877	1	positive	2	0.78065	0.78043	0.990808	0	negative	C vs B	0.037514	positive
ST18	5	0.70257	0.7024	0.99103	0	positive	5	0.014682	0.037537	0.986187	1	negative	C vs B	0.037537	negative
CNIH2	4	0.017194	0.037778	0.98877	1	positive	4	0.43834	0.4385	0.990808	0	negative	C vs B	0.037778	positive
PCDHB11	5	0.014757	0.037789	0.98877	3	positive	5	0.94473	0.94491	0.998479	0	negative	C vs B	0.037789	positive
IL4I1	5	0.80835	0.80832	0.993103	0	positive	5	0.014815	0.03787	0.986187	2	negative	C vs B	0.03787	negative
FCGRT	5	0.84792	0.84769	0.993736	0	positive	5	0.014817	0.037872	0.986187	2	negative	C vs B	0.037872	negative
BANP	3	0.47636	0.47617	0.98877	0	positive	3	0.020223	0.037875	0.986187	2	negative	C vs B	0.037875	negative
C12orf65	4	0.99273	0.99276	0.999384	0	positive	4	0.017888	0.037927	0.986187	2	negative	C vs B	0.037927	negative
ATP6V1E2	5	0.014817	0.037937	0.98877	2	positive	5	0.80707	0.80701	0.990808	0	negative	C vs B	0.037937	positive
DSTYK	3	0.020154	0.037937	0.98877	2	positive	3	0.43591	0.43568	0.990808	0	negative	C vs B	0.037937	positive
DCP1B	2	0.97252	0.97268	0.998802	0	positive	2	0.023531	0.037974	0.986187	1	negative	C vs B	0.037974	negative
ACTN2	3	0.020179	0.037977	0.98877	2	positive	3	0.96708	0.9672	0.998591	0	negative	C vs B	0.037977	positive
SLC35B2	4	0.90415	0.90411	0.994976	0	positive	4	0.017953	0.038025	0.986187	2	negative	C vs B	0.038025	negative
TSNARE1	6	0.014384	0.038029	0.98877	3	positive	6	0.22883	0.30841	0.990808	1	negative	C vs B	0.038029	positive
PLGLB1	1	0.96188	0.96204	0.997279	0	positive	1	0.038118	0.03804	0.986187	1	negative	C vs B	0.03804	negative
DES	5	0.090967	0.1535	0.98877	2	positive	5	0.014893	0.038057	0.986187	2	negative	C vs B	0.038057	negative
FAM120A	5	0.014872	0.038069	0.98877	3	positive	5	0.99698	0.99699	0.999622	0	negative	C vs B	0.038069	positive
ZNF30	5	0.43984	0.44564	0.98877	1	positive	5	0.014932	0.038153	0.986187	3	negative	C vs B	0.038153	negative
hsa-mir-6832	2	0.022095	0.038162	0.98877	1	positive	2	0.41551	0.41534	0.990808	0	negative	C vs B	0.038162	positive
FAM160A2	6	0.014478	0.038242	0.98877	3	positive	6	0.93696	0.93718	0.997739	0	negative	C vs B	0.038242	positive
PSPN	5	0.014948	0.038257	0.98877	2	positive	5	0.52541	0.52537	0.990808	0	negative	C vs B	0.038257	positive
ERO1L	5	0.01495	0.038263	0.98877	2	positive	5	0.051521	0.095467	0.98797	2	negative	C vs B	0.038263	positive
NIPSNAP1	4	0.017513	0.038293	0.98877	1	positive	4	0.93863	0.9385	0.997739	0	negative	C vs B	0.038293	positive
CHGB	5	0.98201	0.98213	0.999069	0	positive	5	0.014997	0.038314	0.986187	3	negative	C vs B	0.038314	negative
FAM173A	2	0.022254	0.038318	0.98877	1	positive	2	0.98024	0.98036	0.998839	0	negative	C vs B	0.038318	positive
SLC46A3	2	0.022281	0.038342	0.98877	1	positive	2	0.89119	0.89111	0.993729	0	negative	C vs B	0.038342	positive
KRTAP5-5	4	0.017555	0.038355	0.98877	2	positive	4	0.28995	0.30199	0.990808	1	negative	C vs B	0.038355	positive
RTN4RL2	4	0.1854	0.22286	0.98877	1	positive	4	0.01815	0.038356	0.986187	1	negative	C vs B	0.038356	negative
DPY19L3	6	0.014551	0.038407	0.98877	3	positive	6	0.39888	0.42339	0.990808	1	negative	C vs B	0.038407	positive
GPR112	3	0.020429	0.038415	0.98877	2	positive	3	0.47352	0.47335	0.990808	0	negative	C vs B	0.038415	positive
OR1K1	4	0.017619	0.038451	0.98877	2	positive	4	0.95333	0.95325	0.998591	0	negative	C vs B	0.038451	positive
IL2RG	6	0.28815	0.35435	0.98877	1	positive	6	0.014756	0.038471	0.986187	3	negative	C vs B	0.038471	negative
HIST1H3I	1	0.96141	0.96156	0.997279	0	positive	1	0.038589	0.038499	0.986187	1	negative	C vs B	0.038499	negative
hsa-mir-375	3	0.98327	0.98342	0.999071	0	positive	3	0.020587	0.038503	0.986187	2	negative	C vs B	0.038503	negative
SHISA6	5	0.69102	0.69087	0.99103	0	positive	5	0.015094	0.038552	0.986187	3	negative	C vs B	0.038552	negative
FOXG1	4	0.017725	0.038604	0.98877	1	positive	4	0.84934	0.84935	0.991428	0	negative	C vs B	0.038604	positive
ZNF22	1	0.9613	0.96145	0.997279	0	positive	1	0.038697	0.038615	0.986187	1	negative	C vs B	0.038615	negative
RNF207	3	0.24411	0.25007	0.98877	1	positive	3	0.020656	0.03862	0.986187	2	negative	C vs B	0.03862	negative
_multiple2_133067	1	0.96124	0.96139	0.997279	0	positive	1	0.038764	0.038672	0.986187	1	negative	C vs B	0.038672	negative
NonTargetingControlGuideForHuman_0101	1	0.038845	0.038753	0.98877	1	positive	1	0.96116	0.9613	0.998591	0	negative	C vs B	0.038753	positive
PAWR	6	0.33597	0.38532	0.98877	1	positive	6	0.014885	0.038754	0.986187	1	negative	C vs B	0.038754	negative
SERPINB9	4	0.74878	0.74903	0.99103	0	positive	4	0.01843	0.038809	0.986187	2	negative	C vs B	0.038809	negative
UBTF	2	0.5851	0.58526	0.98877	0	positive	2	0.024568	0.03886	0.986187	1	negative	C vs B	0.03886	negative
FAM135B	4	0.017929	0.03891	0.98877	2	positive	4	0.95946	0.9594	0.998591	0	negative	C vs B	0.03891	positive
GLUD2	6	0.014805	0.038966	0.98877	1	positive	6	0.6938	0.69395	0.990808	0	negative	C vs B	0.038966	positive
SEC61G	3	0.020747	0.038974	0.98877	1	positive	3	0.26742	0.26992	0.990808	1	negative	C vs B	0.038974	positive
HHEX	4	0.01797	0.038976	0.98877	2	positive	4	0.87667	0.87678	0.992043	0	negative	C vs B	0.038976	positive
hsa-mir-4454	3	0.38471	0.38453	0.98877	0	positive	3	0.020867	0.03899	0.986187	1	negative	C vs B	0.03899	negative
CCL8	2	0.023053	0.039008	0.98877	1	positive	2	0.84344	0.84344	0.990808	0	negative	C vs B	0.039008	positive
LRBA	4	0.018002	0.039031	0.98877	2	positive	4	0.84262	0.84262	0.990808	0	negative	C vs B	0.039031	positive
APPL2	6	0.014843	0.039042	0.98877	3	positive	6	0.72037	0.72063	0.990808	0	negative	C vs B	0.039042	positive
ATG4A	2	0.85729	0.85729	0.994076	0	positive	2	0.024808	0.039055	0.986187	1	negative	C vs B	0.039055	negative
PCP4L1	3	0.88891	0.88903	0.994976	0	positive	3	0.020907	0.03906	0.986187	1	negative	C vs B	0.03906	negative
NonTargetingControlGuideForHuman_0682	1	0.96082	0.96096	0.997279	0	positive	1	0.039181	0.039087	0.986187	1	negative	C vs B	0.039087	negative
DPM1	4	0.018044	0.039095	0.98877	1	positive	4	0.45286	0.4531	0.990808	0	negative	C vs B	0.039095	positive
CPT1B	3	0.57749	0.57733	0.98877	0	positive	3	0.020934	0.039106	0.986187	2	negative	C vs B	0.039106	negative
_multiple2_8031	1	0.96079	0.96092	0.997279	0	positive	1	0.039208	0.039111	0.986187	1	negative	C vs B	0.039111	negative
GYPB	2	0.14194	0.14591	0.98877	1	positive	2	0.024887	0.039122	0.986187	1	negative	C vs B	0.039122	negative
ZNF142	3	0.047649	0.083995	0.98877	1	positive	3	0.020979	0.039189	0.986187	2	negative	C vs B	0.039189	negative
NonTargetingControlGuideForHuman_0852	1	0.96071	0.96084	0.997279	0	positive	1	0.039289	0.039203	0.986187	1	negative	C vs B	0.039203	negative
CRTAC1	1	0.039329	0.039239	0.98877	1	positive	1	0.96067	0.9608	0.998591	0	negative	C vs B	0.039239	positive
BIK	3	0.60048	0.60039	0.98877	0	positive	3	0.021011	0.03924	0.986187	2	negative	C vs B	0.03924	negative
hsa-mir-6822	3	0.020907	0.039243	0.98877	1	positive	3	0.38346	0.38331	0.990808	0	negative	C vs B	0.039243	positive
TARDBP	3	0.67959	0.67929	0.99103	0	positive	3	0.021026	0.039265	0.986187	1	negative	C vs B	0.039265	negative
ZBTB7B	4	0.01815	0.039274	0.98877	1	positive	4	0.442	0.4422	0.990808	0	negative	C vs B	0.039274	positive
HEATR2	4	0.32849	0.33737	0.98877	1	positive	4	0.018734	0.039289	0.986187	1	negative	C vs B	0.039289	negative
_multiple2_37646	1	0.96055	0.9607	0.997279	0	positive	1	0.03945	0.03936	0.986187	1	negative	C vs B	0.03936	negative
POLRMT	1	0.96054	0.96068	0.997279	0	positive	1	0.039464	0.03937	0.986187	1	negative	C vs B	0.03937	negative
CCP110	4	0.6906	0.69099	0.99103	0	positive	4	0.018787	0.039371	0.986187	1	negative	C vs B	0.039371	negative
ZNF75D	3	0.27916	0.28191	0.98877	1	positive	3	0.021106	0.039413	0.986187	2	negative	C vs B	0.039413	negative
WDR4	2	0.023505	0.039419	0.98877	1	positive	2	0.73771	0.73773	0.990808	0	negative	C vs B	0.039419	positive
ZBTB49	4	0.018256	0.039434	0.98877	2	positive	4	0.55487	0.55498	0.990808	0	negative	C vs B	0.039434	positive
KLK10	4	0.018257	0.039434	0.98877	2	positive	4	0.99178	0.9918	0.999622	0	negative	C vs B	0.039434	positive
BIRC8	2	0.023531	0.039442	0.98877	1	positive	2	0.94219	0.94226	0.998133	0	negative	C vs B	0.039442	positive
SV2C	4	0.2791	0.29613	0.98877	1	positive	4	0.018837	0.039453	0.986187	2	negative	C vs B	0.039453	negative
S1PR5	1	0.039612	0.039509	0.98877	1	positive	1	0.96039	0.96054	0.998591	0	negative	C vs B	0.039509	positive
HIGD1C	3	0.24062	0.24695	0.98877	1	positive	3	0.021164	0.039513	0.986187	2	negative	C vs B	0.039513	negative
_multiple2_22657	1	0.96037	0.96052	0.997279	0	positive	1	0.039625	0.039523	0.986187	1	negative	C vs B	0.039523	negative
hsa-mir-4300	2	0.5671	0.56728	0.98877	0	positive	2	0.025392	0.039559	0.986187	1	negative	C vs B	0.039559	negative
DOCK10	3	0.66047	0.66018	0.990675	0	positive	3	0.021208	0.039583	0.986187	2	negative	C vs B	0.039583	negative
OR4E2	6	0.54871	0.5506	0.98877	1	positive	6	0.015258	0.039598	0.986187	2	negative	C vs B	0.039598	negative
ETHE1	1	0.039719	0.039621	0.98877	1	positive	1	0.96028	0.96043	0.998591	0	negative	C vs B	0.039621	positive
PSEN1	4	0.086553	0.14534	0.98877	2	positive	4	0.018946	0.039636	0.986187	1	negative	C vs B	0.039636	negative
DLAT	1	0.96025	0.9604	0.997279	0	positive	1	0.039746	0.039647	0.986187	1	negative	C vs B	0.039647	negative
hsa-mir-4533	3	0.021145	0.039667	0.98877	1	positive	3	0.7181	0.71799	0.990808	0	negative	C vs B	0.039667	positive
ADORA1	4	0.018438	0.039735	0.98877	2	positive	4	0.65666	0.65712	0.990808	0	negative	C vs B	0.039735	positive
LOC147646	2	0.023877	0.039738	0.98877	1	positive	2	0.13652	0.14014	0.989365	1	negative	C vs B	0.039738	positive
EYA2	5	0.84837	0.84816	0.993736	0	positive	5	0.015599	0.039769	0.986187	2	negative	C vs B	0.039769	negative
TTLL6	3	0.9946	0.9947	0.999501	0	positive	3	0.021344	0.039819	0.986187	2	negative	C vs B	0.039819	negative
MLF1	6	0.24392	0.3268	0.98877	1	positive	6	0.015363	0.039822	0.986187	1	negative	C vs B	0.039822	negative
NonTargetingControlGuideForHuman_0632	1	0.039948	0.03983	0.98877	1	positive	1	0.96005	0.96019	0.998591	0	negative	C vs B	0.03983	positive
ARPC5L	2	0.51838	0.51861	0.98877	0	positive	2	0.025711	0.03985	0.986187	1	negative	C vs B	0.03985	negative
ABI3	1	0.96	0.96014	0.997279	0	positive	1	0.040002	0.039894	0.986187	1	negative	C vs B	0.039894	negative
CETN2	2	0.9251	0.9251	0.994976	0	positive	2	0.025791	0.03991	0.986187	1	negative	C vs B	0.03991	negative
IFITM10	3	0.021305	0.039927	0.98877	1	positive	3	0.365	0.36462	0.990808	0	negative	C vs B	0.039927	positive
_multiple4_37897	1	0.04011	0.04	0.98877	1	positive	1	0.95989	0.96004	0.998591	0	negative	C vs B	0.04	positive
INSR	5	0.42362	0.43164	0.98877	1	positive	5	0.015711	0.040045	0.986187	3	negative	C vs B	0.040045	negative
RNF31	4	0.018645	0.040075	0.98877	2	positive	4	0.88837	0.88837	0.993405	0	negative	C vs B	0.040075	positive
NonTargetingControlGuideForHuman_0700	1	0.040217	0.040117	0.98877	1	positive	1	0.95978	0.95994	0.998591	0	negative	C vs B	0.040117	positive
TTC16	5	0.015721	0.040123	0.98877	3	positive	5	0.90001	0.90006	0.994692	0	negative	C vs B	0.040123	positive
NonTargetingControlGuideForHuman_0535	1	0.95977	0.95992	0.997279	0	positive	1	0.040231	0.040134	0.986187	1	negative	C vs B	0.040134	negative
KPNA4	4	0.57796	0.57815	0.98877	0	positive	4	0.019265	0.040139	0.986187	1	negative	C vs B	0.040139	negative
MRPS18B	3	0.59159	0.59146	0.98877	0	positive	3	0.021543	0.040159	0.986187	1	negative	C vs B	0.040159	negative
C2orf42	5	0.015746	0.040184	0.98877	2	positive	5	0.090749	0.15235	0.989365	1	negative	C vs B	0.040184	positive
C10orf131	1	0.040284	0.040187	0.98877	1	positive	1	0.95972	0.95988	0.998591	0	negative	C vs B	0.040187	positive
SSX7	4	0.018734	0.040199	0.98877	1	positive	4	0.081795	0.138	0.989365	1	negative	C vs B	0.040199	positive
NBPF3	4	0.091902	0.1534	0.98877	1	positive	4	0.019298	0.040202	0.986187	2	negative	C vs B	0.040202	negative
RNF175	4	0.018795	0.040301	0.98877	2	positive	4	0.99205	0.99206	0.999622	0	negative	C vs B	0.040301	positive
SPNS3	3	0.021535	0.040322	0.98877	2	positive	3	0.61448	0.61444	0.990808	0	negative	C vs B	0.040322	positive
KCTD8	4	0.63515	0.63562	0.990061	0	positive	4	0.019371	0.040323	0.986187	1	negative	C vs B	0.040323	negative
DNM3	3	0.021543	0.040337	0.98877	1	positive	3	0.6135	0.61344	0.990808	0	negative	C vs B	0.040337	positive
C16orf97	4	0.73885	0.7391	0.99103	0	positive	4	0.019424	0.040399	0.986187	1	negative	C vs B	0.040399	negative
NPW	3	0.021606	0.040442	0.98877	2	positive	3	0.99663	0.99672	0.999622	0	negative	C vs B	0.040442	positive
APC	4	0.018893	0.040461	0.98877	2	positive	4	0.40456	0.40529	0.990808	1	negative	C vs B	0.040461	positive
_multiple2_3090	1	0.95943	0.95962	0.997279	0	positive	1	0.040567	0.040464	0.986187	1	negative	C vs B	0.040464	negative
TMC5	5	0.555	0.55502	0.98877	0	positive	5	0.015893	0.040465	0.986187	2	negative	C vs B	0.040465	negative
TRIM16L	4	0.64396	0.64442	0.990061	0	positive	4	0.019477	0.040486	0.986187	2	negative	C vs B	0.040486	negative
MS4A6E	4	0.018912	0.04049	0.98877	2	positive	4	0.63804	0.63849	0.990808	0	negative	C vs B	0.04049	positive
MS4A12	3	0.021663	0.040531	0.98877	1	positive	3	0.17593	0.18855	0.990808	1	negative	C vs B	0.040531	positive
SIN3A	5	0.45059	0.45508	0.98877	1	positive	5	0.015945	0.040594	0.986187	2	negative	C vs B	0.040594	negative
NLRC4	3	0.021716	0.040632	0.98877	2	positive	3	0.92242	0.92254	0.996963	0	negative	C vs B	0.040632	positive
HGSNAT	2	0.076956	0.086565	0.98877	1	positive	2	0.026614	0.040642	0.986187	1	negative	C vs B	0.040642	negative
ZNF225	4	0.23231	0.25871	0.98877	1	positive	4	0.019583	0.040649	0.986187	1	negative	C vs B	0.040649	negative
SRFBP1	4	0.019021	0.040653	0.98877	2	positive	4	0.93929	0.93917	0.997739	0	negative	C vs B	0.040653	positive
RGPD2	3	0.24233	0.2485	0.98877	1	positive	3	0.021862	0.04069	0.986187	1	negative	C vs B	0.04069	negative
_multiple2_3676	1	0.95914	0.95932	0.997279	0	positive	1	0.040863	0.040739	0.986187	1	negative	C vs B	0.040739	negative
CRYBA1	5	0.02633	0.0605	0.98877	2	positive	5	0.016012	0.040743	0.986187	1	negative	C vs B	0.040743	negative
RPS19	4	0.019096	0.040772	0.98877	2	positive	4	0.1696	0.20623	0.990808	1	negative	C vs B	0.040772	positive
MAMLD1	5	0.016012	0.040793	0.98877	1	positive	5	0.75354	0.75334	0.990808	0	negative	C vs B	0.040793	positive
CABIN1	3	0.021819	0.040803	0.98877	2	positive	3	0.26568	0.26833	0.990808	1	negative	C vs B	0.040803	positive
KRTAP19-1	3	0.021822	0.04081	0.98877	2	positive	3	0.99537	0.9955	0.999622	0	negative	C vs B	0.04081	positive
RNF166	5	0.016021	0.040819	0.98877	2	positive	5	0.70481	0.70466	0.990808	0	negative	C vs B	0.040819	positive
ZDHHC20	1	0.040944	0.040825	0.98877	1	positive	1	0.95906	0.95924	0.998591	0	negative	C vs B	0.040825	positive
LYSMD2	3	0.76071	0.76069	0.992295	0	positive	3	0.021941	0.040835	0.986187	2	negative	C vs B	0.040835	negative
SNX20	3	0.97397	0.97406	0.998802	0	positive	3	0.021968	0.040885	0.986187	2	negative	C vs B	0.040885	negative
ERV3-1	5	0.016052	0.040892	0.98877	3	positive	5	0.80134	0.80131	0.990808	0	negative	C vs B	0.040892	positive
RHOH	3	0.50428	0.50403	0.98877	0	positive	3	0.021975	0.040892	0.986187	2	negative	C vs B	0.040892	negative
GRK6	4	0.67432	0.67482	0.99103	0	positive	4	0.019742	0.040902	0.986187	1	negative	C vs B	0.040902	negative
TMEM134	2	0.33449	0.33436	0.98877	0	positive	2	0.026933	0.040909	0.986187	1	negative	C vs B	0.040909	negative
SPZ1	3	0.021901	0.040943	0.98877	1	positive	3	0.74302	0.74299	0.990808	0	negative	C vs B	0.040943	positive
TNFSF13B	4	0.019212	0.040954	0.98877	1	positive	4	0.69913	0.69949	0.990808	0	negative	C vs B	0.040954	positive
LIMK1	3	0.87705	0.87716	0.994808	0	positive	3	0.022014	0.04096	0.986187	2	negative	C vs B	0.04096	negative
KRTAP3-3	2	0.025339	0.040966	0.98877	1	positive	2	0.82769	0.82756	0.990808	0	negative	C vs B	0.040966	positive
HIST1H4F	3	0.55562	0.55541	0.98877	0	positive	3	0.022021	0.04097	0.986187	2	negative	C vs B	0.04097	negative
OR11L1	6	0.91867	0.91884	0.994976	0	positive	6	0.015887	0.041036	0.986187	2	negative	C vs B	0.041036	negative
TP53BP1	4	0.019265	0.041044	0.98877	1	positive	4	0.8882	0.8882	0.993405	0	negative	C vs B	0.041044	positive
hsa-mir-8058	3	0.96709	0.9672	0.998206	0	positive	3	0.022066	0.04105	0.986187	2	negative	C vs B	0.04105	negative
RNF214	5	0.01612	0.041053	0.98877	2	positive	5	0.42888	0.43389	0.990808	1	negative	C vs B	0.041053	positive
ZNF263	3	0.54149	0.54133	0.98877	0	positive	3	0.022072	0.041061	0.986187	2	negative	C vs B	0.041061	negative
FOXK2	1	0.95881	0.95899	0.997279	0	positive	1	0.041186	0.04107	0.986187	1	negative	C vs B	0.04107	negative
KCNN3	3	0.53877	0.53862	0.98877	0	positive	3	0.0221	0.041101	0.986187	1	negative	C vs B	0.041101	negative
PCDHA7	2	0.025472	0.041102	0.98877	1	positive	2	0.95469	0.95487	0.998591	0	negative	C vs B	0.041102	positive
LRTM1	6	0.015765	0.041136	0.98877	3	positive	6	0.54332	0.5444	0.990808	1	negative	C vs B	0.041136	positive
RNF7	4	0.019349	0.041189	0.98877	2	positive	4	0.76236	0.76265	0.990808	0	negative	C vs B	0.041189	positive
DNAJC5G	5	0.52892	0.52883	0.98877	0	positive	5	0.016211	0.041219	0.986187	2	negative	C vs B	0.041219	negative
C9orf62	2	0.025605	0.041223	0.98877	1	positive	2	0.40872000000000003	0.40855	0.990808	0	negative	C vs B	0.041223	positive
GNG10	4	0.019371	0.041226	0.98877	1	positive	4	0.026934	0.052338	0.986187	1	negative	C vs B	0.041226	positive
SCYL3	3	0.57556	0.57538	0.98877	0	positive	3	0.02218	0.041235	0.986187	1	negative	C vs B	0.041235	negative
CXCR3	4	0.71282	0.71312	0.99103	0	positive	4	0.019953	0.041239	0.986187	2	negative	C vs B	0.041239	negative
MMD	2	0.025631	0.041242	0.98877	1	positive	2	0.11963	0.12437	0.989365	1	negative	C vs B	0.041242	positive
SPG20	4	0.94366	0.94356	0.99698	0	positive	4	0.019962	0.041255	0.986187	2	negative	C vs B	0.041255	negative
POU5F2	3	0.24802	0.25353	0.98877	1	positive	3	0.022216	0.041295	0.986187	2	negative	C vs B	0.041295	negative
FOLR3	2	0.64515	0.64514	0.990061	0	positive	2	0.027384	0.041298	0.986187	1	negative	C vs B	0.041298	negative
OTOA	6	0.015877	0.041373	0.98877	3	positive	6	0.24756	0.31992	0.990808	1	negative	C vs B	0.041373	positive
FAM24A	2	0.728	0.72797	0.99103	0	positive	2	0.02749	0.04139	0.986187	1	negative	C vs B	0.04139	negative
CLEC12B	3	0.22567	0.23371	0.98877	1	positive	3	0.022288	0.04142	0.986187	2	negative	C vs B	0.04142	negative
FDXACB1	3	0.71615	0.71608	0.99103	0	positive	3	0.022294	0.041431	0.986187	2	negative	C vs B	0.041431	negative
THBS1	3	0.022203	0.041453	0.98877	2	positive	3	0.95502	0.95525	0.998591	0	negative	C vs B	0.041453	positive
DSG1	6	0.015921	0.041478	0.98877	1	positive	6	0.036941	0.085253	0.98797	2	negative	C vs B	0.041478	positive
NAT6	4	0.27378	0.29176	0.98877	1	positive	4	0.020113	0.041485	0.986187	1	negative	C vs B	0.041485	negative
DAW1	4	0.21293	0.24372	0.98877	1	positive	4	0.020116	0.041491	0.986187	2	negative	C vs B	0.041491	negative
FAM181A	2	0.025977	0.04153	0.98877	1	positive	2	0.97292	0.97307	0.998591	0	negative	C vs B	0.04153	positive
_multiple2_123172	1	0.041617	0.041532	0.98877	1	positive	1	0.95838	0.95855	0.998591	0	negative	C vs B	0.041532	positive
CDK5RAP2	4	0.019583	0.041549	0.98877	1	positive	4	0.78092	0.7811	0.990808	0	negative	C vs B	0.041549	positive
SYNC	4	0.91123	0.91116	0.994976	0	positive	4	0.020151	0.041552	0.986187	2	negative	C vs B	0.041552	negative
_multiple2_62012	1	0.041657	0.041574	0.98877	1	positive	1	0.95834	0.95851	0.998591	0	negative	C vs B	0.041574	positive
CDC25A	5	0.016344	0.041579	0.98877	2	positive	5	0.63901	0.6389	0.990808	0	negative	C vs B	0.041579	positive
TRPV3	4	0.019636	0.041628	0.98877	1	positive	4	0.84285	0.84286	0.990808	0	negative	C vs B	0.041628	positive
_multiple2_18560	1	0.041724	0.041645	0.98877	1	positive	1	0.95828	0.95844	0.998591	0	negative	C vs B	0.041645	positive
SEPT5	4	0.65047	0.6509	0.990061	0	positive	4	0.02022	0.041658	0.986187	2	negative	C vs B	0.041658	negative
DNAH11	3	0.022339	0.041676	0.98877	1	positive	3	0.85317	0.85317	0.992043	0	negative	C vs B	0.041676	positive
OR8G1	4	0.019671	0.041681	0.98877	2	positive	4	0.16434000000000001	0.20231	0.990808	1	negative	C vs B	0.041681	positive
NonTargetingControlGuideForHuman_0952	1	0.95824	0.95841	0.997279	0	positive	1	0.041765	0.041683	0.986187	1	negative	C vs B	0.041683	negative
hsa-mir-1181	4	0.25454	0.27635	0.98877	1	positive	4	0.020272	0.04174	0.986187	1	negative	C vs B	0.04174	negative
_multiple2_3325	1	0.95817	0.95834	0.997279	0	positive	1	0.041832	0.041749	0.986187	1	negative	C vs B	0.041749	negative
hsa-mir-3912	3	0.022379	0.041752	0.98877	1	positive	3	0.8992	0.89935	0.994648	0	negative	C vs B	0.041752	positive
REEP2	2	0.47355	0.47382	0.98877	0	positive	2	0.027915	0.041755	0.986187	1	negative	C vs B	0.041755	negative
ERCC6	2	0.86591	0.86597	0.994545	0	positive	2	0.027994	0.041817	0.986187	1	negative	C vs B	0.041817	negative
CWC27	4	0.019765	0.041836	0.98877	2	positive	4	0.79164	0.79179	0.990808	0	negative	C vs B	0.041836	positive
PPFIA3	3	0.18526	0.19877	0.98877	1	positive	3	0.022538	0.041845	0.986187	1	negative	C vs B	0.041845	negative
GPBAR1	4	0.39627	0.39826	0.98877	1	positive	4	0.020378	0.041901	0.986187	1	negative	C vs B	0.041901	negative
MRFAP1L1	3	0.022498	0.041957	0.98877	1	positive	3	0.97427	0.97439	0.998591	0	negative	C vs B	0.041957	positive
NOC3L	4	0.7336	0.73389	0.99103	0	positive	4	0.020431	0.041984	0.986187	2	negative	C vs B	0.041984	negative
SUZ12	2	0.026534	0.042015	0.98877	1	positive	2	0.2127	0.21305	0.990808	1	negative	C vs B	0.042015	positive
CLCN2	3	0.022538	0.042018	0.98877	1	positive	3	0.44474	0.44452	0.990808	0	negative	C vs B	0.042018	positive
RBM42	5	0.089764	0.15172	0.98877	2	positive	5	0.016543	0.042025	0.986187	1	negative	C vs B	0.042025	negative
IMPA2	2	0.76147	0.76118	0.992443	0	positive	2	0.02826	0.042065	0.986187	1	negative	C vs B	0.042065	negative
MYH14	4	0.95157	0.95145	0.997279	0	positive	4	0.020484	0.042078	0.986187	1	negative	C vs B	0.042078	negative
FUCA2	4	0.23496	0.26077	0.98877	1	positive	4	0.020488	0.042083	0.986187	2	negative	C vs B	0.042083	negative
ACVR1B	5	0.58156	0.58149	0.98877	0	positive	5	0.016599	0.04216	0.986187	2	negative	C vs B	0.04216	negative
_multiple2_37810	1	0.042249	0.042164	0.98877	1	positive	1	0.95775	0.95792	0.998591	0	negative	C vs B	0.042164	positive
ALKBH5	6	0.01624	0.042177	0.98877	1	positive	6	0.095595	0.1643	0.989365	2	negative	C vs B	0.042177	positive
ATOX1	5	0.016609	0.042223	0.98877	2	positive	5	0.46783	0.46927	0.990808	1	negative	C vs B	0.042223	positive
C6orf211	3	0.022675	0.042244	0.98877	2	positive	3	0.23253	0.23812	0.990808	1	negative	C vs B	0.042244	positive
C15orf40	4	0.020065	0.042296	0.98877	2	positive	4	0.11014	0.16272	0.989365	1	negative	C vs B	0.042296	positive
TNFSF12-TNFSF13	3	0.72211	0.722	0.99103	0	positive	3	0.022816	0.042336	0.986187	1	negative	C vs B	0.042336	negative
NonTargetingControlGuideForHuman_0568	1	0.95754	0.9577	0.997279	0	positive	1	0.042465	0.042384	0.986187	1	negative	C vs B	0.042384	negative
STX19	3	0.83559	0.83546	0.99337	0	positive	3	0.022856	0.042408	0.986187	1	negative	C vs B	0.042408	negative
AZIN1	4	0.071095	0.12184	0.98877	1	positive	4	0.020696	0.042417	0.986187	1	negative	C vs B	0.042417	negative
GSTO1	4	0.63937	0.63983	0.990061	0	positive	4	0.020705	0.042434	0.986187	2	negative	C vs B	0.042434	negative
hsa-mir-626	2	0.66252	0.66246	0.990675	0	positive	2	0.028684	0.04244	0.986187	1	negative	C vs B	0.04244	negative
STX12	4	0.35933	0.36443	0.98877	1	positive	4	0.020749	0.0425	0.986187	1	negative	C vs B	0.0425	negative
ARHGAP35	5	0.48819	0.48942	0.98877	1	positive	5	0.016751	0.04252	0.986187	3	negative	C vs B	0.04252	negative
_multiple2_60179	1	0.95737	0.95752	0.997279	0	positive	1	0.042626	0.042543	0.986187	1	negative	C vs B	0.042543	negative
BCAT2	4	0.020219	0.042551	0.98877	1	positive	4	0.95742	0.95736	0.998591	0	negative	C vs B	0.042551	positive
DAAM1	4	0.94369	0.94359	0.99698	0	positive	4	0.020802	0.042576	0.986187	2	negative	C vs B	0.042576	negative
_multiple2_148459	1	0.95731	0.95745	0.997279	0	positive	1	0.042693	0.042606	0.986187	1	negative	C vs B	0.042606	negative
hsa-mir-188	2	0.17561	0.17752	0.98877	1	positive	2	0.028976	0.042698	0.986187	1	negative	C vs B	0.042698	negative
TTLL3	3	0.022935	0.042713	0.98877	2	positive	3	0.86954	0.86962	0.992043	0	negative	C vs B	0.042713	positive
YAP1	4	0.020325	0.042716	0.98877	2	positive	4	0.61962	0.62005999999999994	0.990808	0	negative	C vs B	0.042716	positive
ENDOU	6	0.82816	0.82812	0.99337	0	positive	6	0.016638	0.042721	0.986187	1	negative	C vs B	0.042721	negative
CKLF	3	0.97977	0.97988	0.998802	0	positive	3	0.023094	0.0428	0.986187	1	negative	C vs B	0.0428	negative
RNASE13	5	0.016862	0.042821	0.98877	2	positive	5	0.79447	0.79436	0.990808	0	negative	C vs B	0.042821	positive
NDUFA3	4	0.95919	0.95913	0.997279	0	positive	4	0.020959	0.04283	0.986187	2	negative	C vs B	0.04283	negative
AGPAT1	5	0.016875	0.042852	0.98877	1	positive	5	0.06636	0.11701	0.989365	1	negative	C vs B	0.042852	positive
LPHN1	2	0.49366	0.49389	0.98877	0	positive	2	0.029162	0.042873	0.986187	1	negative	C vs B	0.042873	negative
HARS	3	0.023045	0.042887	0.98877	2	positive	3	0.36503	0.36465	0.990808	0	negative	C vs B	0.042887	positive
BECN1	6	0.016558	0.042898	0.98877	2	positive	6	0.39262	0.41878	0.990808	1	negative	C vs B	0.042898	positive
SLC6A8	2	0.027596	0.042925	0.98877	1	positive	2	0.97574	0.9759	0.998591	0	negative	C vs B	0.042925	positive
SCRN3	6	0.9957	0.99572	0.999709	0	positive	6	0.016759	0.042993	0.986187	2	negative	C vs B	0.042993	negative
PTPN11	3	0.43276	0.43255	0.98877	0	positive	3	0.023253	0.043071	0.986187	1	negative	C vs B	0.043071	negative
C1orf106	4	0.41763	0.41852	0.98877	1	positive	4	0.02112	0.043081	0.986187	1	negative	C vs B	0.043081	negative
PCDH20	5	0.017008	0.043137	0.98877	1	positive	5	0.87822	0.87812	0.99212	0	negative	C vs B	0.043137	positive
CPLX3	2	0.61465	0.61463	0.98877	0	positive	2	0.02948	0.043153	0.986187	1	negative	C vs B	0.043153	negative
CSN3	4	0.056906	0.099993	0.98877	1	positive	4	0.021173	0.043158	0.986187	1	negative	C vs B	0.043158	negative
RNASE3	3	0.023214	0.043169	0.98877	1	positive	3	0.13675	0.15555	0.989365	1	negative	C vs B	0.043169	positive
NonTargetingControlGuideForHuman_0129	1	0.95675	0.9569	0.997279	0	positive	1	0.043245	0.043174	0.986187	1	negative	C vs B	0.043174	negative
SCO1	5	0.18504	0.25443	0.98877	1	positive	5	0.01704	0.043175	0.986187	3	negative	C vs B	0.043175	negative
SMC3	2	0.15389	0.15703	0.98877	1	positive	2	0.029533	0.043201	0.986187	1	negative	C vs B	0.043201	negative
_multiple2_57699	1	0.043272	0.043203	0.98877	1	positive	1	0.95673	0.95687	0.998591	0	negative	C vs B	0.043203	positive
PRDM2	3	0.10882	0.13585	0.98877	1	positive	3	0.023345	0.043212	0.986187	2	negative	C vs B	0.043212	negative
MRPS28	4	0.020696	0.043302	0.98877	1	positive	4	0.92301	0.92301	0.997038	0	negative	C vs B	0.043302	positive
ARNT2	5	0.92318	0.92329	0.994976	0	positive	5	0.017106	0.043328	0.986187	3	negative	C vs B	0.043328	negative
SLC38A5	4	0.26592	0.28539	0.98877	1	positive	4	0.021279	0.043331	0.986187	1	negative	C vs B	0.043331	negative
MB	5	0.017096	0.043349	0.98877	3	positive	5	0.99175	0.9918	0.999622	0	negative	C vs B	0.043349	positive
SLC8A3	6	0.016771	0.04336	0.98877	2	positive	6	0.41296	0.43409	0.990808	1	negative	C vs B	0.04336	positive
HOXB4	2	0.92433	0.92432	0.994976	0	positive	2	0.029718	0.043365	0.986187	1	negative	C vs B	0.043365	negative
C1orf54	4	0.58943	0.58974	0.98877	0	positive	4	0.021332	0.043404	0.986187	1	negative	C vs B	0.043404	negative
_multiple2_57351	1	0.95653	0.95665	0.997279	0	positive	1	0.043474	0.043413	0.986187	1	negative	C vs B	0.043413	negative
FCN1	3	0.023373	0.043417	0.98877	1	positive	3	0.43423	0.43399	0.990808	0	negative	C vs B	0.043417	positive
HAPLN4	6	0.095703	0.16651	0.98877	1	positive	6	0.016956	0.043439	0.986187	3	negative	C vs B	0.043439	negative
MTNR1B	4	0.020802	0.04346	0.98877	1	positive	4	0.23544	0.25724	0.990808	1	negative	C vs B	0.04346	positive
ARF1	2	0.63611	0.63613	0.990061	0	positive	2	0.029851	0.043475	0.986187	1	negative	C vs B	0.043475	negative
TMEM170A	5	0.48606	0.48745	0.98877	1	positive	5	0.017171	0.043481	0.986187	3	negative	C vs B	0.043481	negative
ATAT1	4	0.90838	0.90832	0.994976	0	positive	4	0.02139	0.043493	0.986187	2	negative	C vs B	0.043493	negative
LRPPRC	4	0.020855	0.043545	0.98877	1	positive	4	0.71299	0.7133	0.990808	0	negative	C vs B	0.043545	positive
CDH6	3	0.023492	0.04363	0.98877	1	positive	3	0.64379	0.64373	0.990808	0	negative	C vs B	0.04363	positive
SPATA7	4	0.11712	0.17344	0.98877	1	positive	4	0.021491	0.04366	0.986187	2	negative	C vs B	0.04366	negative
WDR55	3	0.80647	0.8063	0.993103	0	positive	3	0.023626	0.043689	0.986187	2	negative	C vs B	0.043689	negative
CARHSP1	2	0.98038	0.98049	0.998889	0	positive	2	0.03009	0.043693	0.986187	1	negative	C vs B	0.043693	negative
CIRBP	2	0.028498	0.043712	0.98877	1	positive	2	0.88328	0.88333	0.992713	0	negative	C vs B	0.043712	positive
MAP1LC3C	2	0.83985	0.83986	0.993736	0	positive	2	0.030116	0.043713	0.986187	1	negative	C vs B	0.043713	negative
SREBF2	3	0.54314	0.54298	0.98877	0	positive	3	0.023694	0.04382	0.986187	2	negative	C vs B	0.04382	negative
_multiple4_112338	1	0.043931	0.043857	0.98877	1	positive	1	0.95607	0.95618	0.998591	0	negative	C vs B	0.043857	positive
NonTargetingControlGuideForHuman_0701	1	0.95607	0.95618	0.997279	0	positive	1	0.043931	0.043857	0.986187	1	negative	C vs B	0.043857	negative
NUP214	4	0.021067	0.04388	0.98877	1	positive	4	0.75773	0.75801	0.990808	0	negative	C vs B	0.04388	positive
CDR2L	3	0.38716	0.387	0.98877	0	positive	3	0.02373	0.04388	0.986187	1	negative	C vs B	0.04388	negative
VWA2	4	0.88639	0.88638	0.994976	0	positive	4	0.021638	0.043891	0.986187	2	negative	C vs B	0.043891	negative
FBXO38	4	0.65225	0.65269	0.990061	0	positive	4	0.02165	0.043911	0.986187	1	negative	C vs B	0.043911	negative
C3orf38	3	0.99458	0.99468	0.999501	0	positive	3	0.02377	0.043948	0.986187	2	negative	C vs B	0.043948	negative
SPTBN2	5	0.017358	0.043968	0.98877	3	positive	5	0.79651	0.79643	0.990808	0	negative	C vs B	0.043968	positive
POM121	4	0.27813	0.29535	0.98877	1	positive	4	0.021692	0.043982	0.986187	2	negative	C vs B	0.043982	negative
FMNL2	2	0.82275	0.82259	0.99337	0	positive	2	0.030434	0.043984	0.986187	1	negative	C vs B	0.043984	negative
METTL2B	3	0.97239	0.97248	0.998802	0	positive	3	0.02381	0.044015	0.986187	1	negative	C vs B	0.044015	negative
MSMB	5	0.11426	0.18652	0.98877	1	positive	5	0.017398	0.044019	0.986187	3	negative	C vs B	0.044019	negative
_multiple2_60705	1	0.95591	0.95601	0.997279	0	positive	1	0.044093	0.044024	0.986187	1	negative	C vs B	0.044024	negative
PROK1	5	0.47859	0.48045	0.98877	1	positive	5	0.017406	0.044032	0.986187	1	negative	C vs B	0.044032	negative
ARHGAP33	3	0.58961	0.58949	0.98877	0	positive	3	0.023822	0.044034	0.986187	2	negative	C vs B	0.044034	negative
MNF1	3	0.023734	0.044052	0.98877	2	positive	3	0.77356	0.77354	0.990808	0	negative	C vs B	0.044052	positive
SLC38A7	3	0.95655	0.9568	0.997279	0	positive	3	0.023849	0.044085	0.986187	1	negative	C vs B	0.044085	negative
MB21D1	5	0.96962	0.96969	0.998579	0	positive	5	0.017433	0.044094	0.986187	2	negative	C vs B	0.044094	negative
GPT	3	0.023781	0.044134	0.98877	2	positive	3	0.52534	0.52513	0.990808	0	negative	C vs B	0.044134	positive
OR2A12	3	0.99294	0.99307	0.999384	0	positive	3	0.023909	0.044188	0.986187	2	negative	C vs B	0.044188	negative
SBDS	4	0.021293	0.044228	0.98877	2	positive	4	0.68663	0.68707	0.990808	0	negative	C vs B	0.044228	positive
ST6GALNAC4	4	0.021332	0.044282	0.98877	1	positive	4	0.64688	0.64735	0.990808	0	negative	C vs B	0.044282	positive
_multiple2_142032	1	0.95561	0.9557	0.997279	0	positive	1	0.044389	0.044342	0.986187	1	negative	C vs B	0.044342	negative
YY1AP1	2	0.15782	0.16072	0.98877	1	positive	2	0.030832	0.044345	0.986187	1	negative	C vs B	0.044345	negative
hsa-mir-92b	1	0.04447	0.044424	0.98877	1	positive	1	0.95553	0.95563	0.998591	0	negative	C vs B	0.044424	positive
IGIP	4	0.67057	0.67109	0.99103	0	positive	4	0.021967	0.044434	0.986187	2	negative	C vs B	0.044434	negative
PLAUR	3	0.023969	0.044449	0.98877	1	positive	3	0.35925	0.35891	0.990808	0	negative	C vs B	0.044449	positive
CDCA2	5	0.9992	0.99922	0.999771	0	positive	5	0.017587	0.044469	0.986187	3	negative	C vs B	0.044469	negative
YEATS2	5	0.017587	0.044505	0.98877	2	positive	5	0.87779	0.8777	0.992045	0	negative	C vs B	0.044505	positive
TMEM219	4	0.021479	0.044512	0.98877	2	positive	4	0.50974	0.50989	0.990808	0	negative	C vs B	0.044512	positive
MAG	3	0.024048	0.044584	0.98877	2	positive	3	0.97865	0.97876	0.998768	0	negative	C vs B	0.044584	positive
_multiple2_19793	1	0.044645	0.0446	0.98877	1	positive	1	0.95536	0.95544	0.998591	0	negative	C vs B	0.0446	positive
C16orf70	3	0.024072	0.044628	0.98877	2	positive	3	0.98661	0.98677	0.999304	0	negative	C vs B	0.044628	positive
MLN	3	0.024088	0.044659	0.98877	1	positive	3	0.69963	0.69952	0.990808	0	negative	C vs B	0.044659	positive
MOXD1	5	0.10007	0.1665	0.98877	2	positive	5	0.017671	0.044664	0.986187	1	negative	C vs B	0.044664	negative
_multiple3_48750	1	0.044712	0.04467	0.98877	1	positive	1	0.95529	0.95536	0.998591	0	negative	C vs B	0.04467	positive
TMEM160	3	0.918	0.91809	0.994976	0	positive	3	0.024201	0.044685	0.986187	2	negative	C vs B	0.044685	negative
NonTargetingControlGuideForHuman_0113	1	0.044725	0.044686	0.98877	1	positive	1	0.95527	0.95535	0.998591	0	negative	C vs B	0.044686	positive
HTR4	4	0.92676	0.92678	0.994976	0	positive	4	0.02213	0.04469	0.986187	2	negative	C vs B	0.04469	negative
CALM2	4	0.021597	0.044703	0.98877	1	positive	4	0.79222	0.79238	0.990808	0	negative	C vs B	0.044703	positive
LGI1	3	0.024127	0.044716	0.98877	1	positive	3	0.31682	0.31688	0.990808	1	negative	C vs B	0.044716	positive
TWF2	3	0.024133	0.044725	0.98877	2	positive	3	0.97137	0.97145	0.998591	0	negative	C vs B	0.044725	positive
SLC25A38	2	0.63833	0.63834	0.990061	0	positive	2	0.031335	0.044789	0.986187	1	negative	C vs B	0.044789	negative
C20orf85	4	0.9563	0.95624	0.997279	0	positive	4	0.022202	0.0448	0.986187	2	negative	C vs B	0.0448	negative
UBE3C	5	0.12801	0.20583	0.98877	2	positive	5	0.017737	0.044819	0.986187	2	negative	C vs B	0.044819	negative
TAB2	5	0.017725	0.044822	0.98877	3	positive	5	0.67333	0.67318	0.990808	0	negative	C vs B	0.044822	positive
_multiple2_111855	1	0.04486	0.044824	0.98877	1	positive	1	0.95514	0.95522	0.998591	0	negative	C vs B	0.044824	positive
SEMA6B	2	0.029851	0.044902	0.98877	1	positive	2	0.42543	0.42531	0.990808	0	negative	C vs B	0.044902	positive
CAPZA3	4	0.026882	0.053063	0.98877	2	positive	4	0.022285	0.044935	0.986187	1	negative	C vs B	0.044935	negative
hsa-mir-3692	2	0.93994	0.94001	0.99673	0	positive	2	0.031547	0.044982	0.986187	1	negative	C vs B	0.044982	negative
DDB1	3	0.024296	0.045014	0.98877	2	positive	3	0.79556	0.79536	0.990808	0	negative	C vs B	0.045014	positive
C15orf54	2	0.029983	0.045023	0.98877	1	positive	2	0.095608	0.10238	0.989365	1	negative	C vs B	0.045023	positive
EMC8	3	0.024326	0.045064	0.98877	1	positive	3	0.41848	0.4183	0.990808	0	negative	C vs B	0.045064	positive
LRP10	5	0.017828	0.045076	0.98877	3	positive	5	0.63491	0.6349	0.990808	0	negative	C vs B	0.045076	positive
_multiple9_61865	1	0.045143	0.045107	0.98877	1	positive	1	0.95486	0.95494	0.998591	0	negative	C vs B	0.045107	positive
ZNF500	1	0.95483	0.95492	0.997279	0	positive	1	0.045169	0.045138	0.986187	1	negative	C vs B	0.045138	negative
PLCB3	2	0.030116	0.045139	0.98877	1	positive	2	0.81056	0.8104	0.990808	0	negative	C vs B	0.045139	positive
IRF2BP1	5	0.017859	0.045148	0.98877	3	positive	5	0.95153	0.95168	0.998591	0	negative	C vs B	0.045148	positive
KLHDC3	2	0.030143	0.045169	0.98877	1	positive	2	0.97362	0.97378	0.998591	0	negative	C vs B	0.045169	positive
LRRC14	2	0.030222	0.045228	0.98877	1	positive	2	0.88473	0.88479	0.992946	0	negative	C vs B	0.045228	positive
CDK10	5	0.93526	0.93546	0.996358	0	positive	5	0.017908	0.045253	0.986187	2	negative	C vs B	0.045253	negative
LYPD1	2	0.90848	0.9085	0.994976	0	positive	2	0.031891	0.045278	0.986187	1	negative	C vs B	0.045278	negative
ARID3A	4	0.021951	0.045279	0.98877	2	positive	4	0.84207	0.84209	0.990808	0	negative	C vs B	0.045279	positive
MC5R	4	0.021967	0.045305	0.98877	1	positive	4	0.32641	0.3333	0.990808	1	negative	C vs B	0.045305	positive
OR5T1	5	0.80446	0.80436	0.993103	0	positive	5	0.017939	0.045327	0.986187	2	negative	C vs B	0.045327	negative
MRC1	3	0.024485	0.045349	0.98877	1	positive	3	0.96075	0.96096	0.998591	0	negative	C vs B	0.045349	positive
STX2	4	0.022004	0.04536	0.98877	2	positive	4	0.46022	0.46053	0.990808	0	negative	C vs B	0.04536	positive
_multiple2_9484	1	0.045385	0.045368	0.98877	1	positive	1	0.95462	0.95472	0.998591	0	negative	C vs B	0.045368	positive
REG3A	6	0.74239	0.74269	0.99103	0	positive	6	0.017824	0.045422	0.986187	3	negative	C vs B	0.045422	negative
ZIM3	4	0.57357	0.5737	0.98877	0	positive	4	0.022603	0.045446	0.986187	1	negative	C vs B	0.045446	negative
FILIP1	3	0.99748	0.9975	0.999771	0	positive	3	0.024651	0.045465	0.986187	2	negative	C vs B	0.045465	negative
AFTPH	3	0.024564	0.045475	0.98877	1	positive	3	0.38094	0.38076	0.990808	0	negative	C vs B	0.045475	positive
TMEM8C	2	0.93905	0.93913	0.996484	0	positive	2	0.032129	0.045476	0.986187	1	negative	C vs B	0.045476	negative
DPP6	4	0.022126	0.04555	0.98877	1	positive	4	0.73978	0.74002	0.990808	0	negative	C vs B	0.04555	positive
SFTPC	3	0.024617	0.045561	0.98877	2	positive	3	0.72841	0.72833	0.990808	0	negative	C vs B	0.045561	positive
STS	5	0.018033	0.045562	0.98877	2	positive	5	0.44691	0.45003	0.990808	1	negative	C vs B	0.045562	positive
hsa-mir-508	2	0.18744	0.18874	0.98877	1	positive	2	0.032235	0.045562	0.986187	1	negative	C vs B	0.045562	negative
hsa-mir-6805	4	0.746	0.74625	0.99103	0	positive	4	0.022681	0.045567	0.986187	2	negative	C vs B	0.045567	negative
CLCNKB	2	0.03062	0.045569	0.98877	1	positive	2	0.75543	0.75527	0.990808	0	negative	C vs B	0.045569	positive
ZNF443	1	0.045587	0.045573	0.98877	1	positive	1	0.95441	0.95452	0.998591	0	negative	C vs B	0.045573	positive
FAM184A	5	0.01804	0.045577	0.98877	3	positive	5	0.99811	0.99813	0.999795	0	negative	C vs B	0.045577	positive
COMMD6	5	0.018064	0.045631	0.98877	2	positive	5	0.95698	0.95713	0.998591	0	negative	C vs B	0.045631	positive
PAIP2B	5	0.018069000000000002	0.045647	0.98877	1	positive	5	0.51396	0.51397	0.990808	0	negative	C vs B	0.045647	positive
PSMD3	2	0.38913	0.38898	0.98877	0	positive	2	0.032341	0.045663	0.986187	1	negative	C vs B	0.045663	negative
DCDC2	2	0.83101	0.83085	0.99337	0	positive	2	0.032421	0.045727	0.986187	1	negative	C vs B	0.045727	negative
ZMAT5	4	0.46043	0.46072	0.98877	0	positive	4	0.022814	0.045786	0.986187	1	negative	C vs B	0.045786	negative
OR1I1	5	0.018135	0.045796	0.98877	1	positive	5	0.27529	0.31015	0.990808	1	negative	C vs B	0.045796	positive
DNAJC22	3	0.024763	0.045815	0.98877	1	positive	3	0.48649	0.48622	0.990808	0	negative	C vs B	0.045815	positive
LARGE	3	0.024767	0.045819	0.98877	2	positive	3	0.82168	0.82157	0.990808	0	negative	C vs B	0.045819	positive
AXIN2	2	0.48753	0.48778	0.98877	0	positive	2	0.032527	0.04582	0.986187	1	negative	C vs B	0.04582	negative
OBFC1	3	0.024774	0.045832	0.98877	2	positive	3	0.95261	0.95286	0.998591	0	negative	C vs B	0.045832	positive
PGPEP1	5	0.018158	0.045844	0.98877	2	positive	5	0.79405	0.79392	0.990808	0	negative	C vs B	0.045844	positive
[truncated: 20,916 more rows]
