# Supplementary material for: Clonal dynamics limits detection of selection in tumour xenograft CRISPR/Cas9 screens
Source: Cancer Gene Ther. 2023 Sep 8;30(12):1610–23. doi: 10.1038/s41417-023-00664-5 (PMC10721547; doi:10.1038/s41417-023-00664-5)
Supplement: Supplementary file 9 — Supplementary Data File 3 [file 41417_2023_664_MOESM9_ESM.txt]

# grna: gRNA label including sequence	grna_target: gene target of gRNA	logFC: log2 fold-change between group D (43d/evo) and group B (ctrl 38d)	logCPM: average log2 counts per million across all samples	PValue: unadjusted p-value from edgeR::exactTest	FDR: Benjamini & Hochberg adjusted p-value	direction: positive for higher in group D; negative for lower in group D	comparison: groups being compared in edgeR::exactTest
grna	grna_target	logFC	logCPM	PValue	FDR	direction	comparison
RCAN3___140623_GTGCCTCAAACACTGCTTCA	RCAN3	20.76516455932684	20.47867655293521	8.374895077564155e-7	0.03403887016464025	positive	D vs B
COX6B2___110839_GCTGCGTGCTCTTCCCGCGG	COX6B2	19.462841142335296	19.176454707006435	2.041134113411426e-6	0.03403887016464025	positive	D vs B
C2orf83___6193_AACCACAGTCATCGTCACGA	C2orf83	18.57607203558652	18.91155851871823	2.4423067749981713e-6	0.03403887016464025	positive	D vs B
SPC25___46554_TCTTAGTCCCGCCATCTGAC	SPC25	18.661872807304917	21.83191155902056	3.1494711700511298e-6	0.03403887016464025	positive	D vs B
CASP12___107294_ACAGATGAGATACACCTTAT	CASP12	18.638391301166052	22.66873490233726	3.5276644597913524e-6	0.03403887016464025	positive	D vs B
ACADS___100371_CCTGGCCTACGCCATCGCCA	ACADS	18.574403167287752	18.28756744613495	3.725453006783076e-6	0.03403887016464025	positive	D vs B
MOB4___29604_TACTTCTAGGGTTAGCATAA	MOB4	18.550452648643564	18.263391804261147	3.7865273762676818e-6	0.03403887016464025	positive	D vs B
CD180___8259_AAGATTCATGAGTCTGCTGA	CD180	18.310561171680657	19.276177566003383	3.890254519587367e-6	0.03403887016464025	positive	D vs B
VEGFA___53610_AGCAGCCCCCGCATCGCATC	VEGFA	18.037710566929096	18.19429541229279	4.122647747672049e-6	0.03403887016464025	positive	D vs B
PPIL3___137895_AGTACTTACCTCACATGTTT	PPIL3	17.85776417493325	23.33810015097629	5.9848133771589106e-06	0.03967258686091912	positive	D vs B
RAB3GAP2___39921_CGCTGAGGATCTCCTCCCGC	RAB3GAP2	17.792362662788104	18.461889004406547	6.759736234356726e-6	0.03967258686091912	positive	D vs B
KANK3___24030_ACTCTCCCAGGGCGCGCCCT	KANK3	17.082997846588324	17.38629407993097	6.859541517871244e-6	0.03967258686091912	positive	D vs B
DNAH9___113482_CTTGCTCAAGTATAACTGAG	DNAH9	17.066981017907366	17.387474891868386	6.940527112354474e-6	0.03967258686091912	positive	D vs B
ELAVL2___114859_TGTGAACTACATTGACCCCA	ELAVL2	17.323584693300276	18.182788050898953	8.174945809229421e-6	0.04339086058128779	positive	D vs B
HIST1H2BI___121406_GCTGGCCAAACACGCGGTGT	HIST1H2BI	16.795836211104298	18.601350956404502	9.356451931789304e-6	0.0463512391066221	positive	D vs B
SRGN___46984_CTCGGGCAGGTTATCCTACG	SRGN	16.526467321517273	18.324169947576017	1.1317499495469854e-5	0.04936638652141764	positive	D vs B
hsa-mir-4707___60927_GCGGTGCCGAGAACCTCGGC	hsa-mir-4707	15.981223254678506	16.331659213234893	1.3696750513603704e-5	0.04936638652141764	positive	D vs B
C4orf17___6297_AGGCACTTTGGCACCGTTTG	C4orf17	16.218332268410144	18.017921621210867	1.3944359238868612e-5	0.04936638652141764	positive	D vs B
PSME3___39195_AGCCCACTTATAAGAAGCGA	PSME3	16.699226422920532	17.37280655026651	1.4207384845616422e-5	0.04936638652141764	positive	D vs B
CNBD1___10242_ATAAGATATTGCTCATACTC	CNBD1	16.05609381074077	16.161252255097374	1.513071961029528e-5	0.04936638652141764	positive	D vs B
DUSP13___114116_GCCTCACGGTGATCACCGCC	DUSP13	16.494874425594627	18.658386392673226	1.528888146089121e-5	0.04936638652141764	positive	D vs B
PANX2___35111_GCGCGAGATCATCGAGAACG	PANX2	15.646997403229811	16.032615828994054	1.646506776431851e-5	0.04936638652141764	positive	D vs B
PDLIM4___135868_GATCGTGGCAGCCCTTGATG	PDLIM4	16.11407130588092	18.81212470356334	1.6694758881311754e-5	0.04936638652141764	positive	D vs B
FAM170B___16261_CAACTACGGGGTGCGCTGCG	FAM170B	16.178367118663747	17.040641958383716	1.756463230716325e-5	0.04936638652141764	positive	D vs B
ECT2___114401_CTCTACAATCAGCCTTGTAG	ECT2	16.121588113333356	15.8362118755591	1.872066568972841e-5	0.04936638652141764	positive	D vs B
ORAI2___34592_AGACGCAGTACCAGTACCCG	ORAI2	15.4186683725879	15.726754118624624	2.0145228131053955e-5	0.04936638652141764	positive	D vs B
FAM189B___116334_AACCTGCTCTTCAGCGTCTG	FAM189B	15.992562286554277	15.706936185833433	2.0368799259031777e-5	0.04936638652141764	positive	D vs B
SMIM5___145705_ACCTTCCTGCCTCTCCGCTC	SMIM5	15.764794833654568	18.667980442100443	2.153660742917022e-5	0.04936638652141764	positive	D vs B
RGS14___41065_CGGTGCAGCACCACCTCTAG	RGS14	15.62398227093436	16.638214384002893	2.280646813593117e-5	0.04936638652141764	positive	D vs B
DENND6A___12965_TCTCCTATTCGAATAATGTG	DENND6A	15.9346489691371	18.946802231305252	2.3111709697703873e-5	0.04936638652141764	positive	D vs B
hsa-mir-3682___59281_TGTCATGATGATACAGGTGG	hsa-mir-3682	15.336188543908818	16.58951333587515	2.3554232662932105e-5	0.04936638652141764	positive	D vs B
FNDC1___17745_GTGGGTCCCACGTGACTTTC	FNDC1	-19.860668408253662	19.895156797054465	2.434395072413173e-5	0.04936638652141764	negative	D vs B
CD47___108390_TCCATGCTTTGTTACTAATA	CD47	16.15435320180139	17.62950657664513	2.45176842959161e-5	0.04936638652141764	positive	D vs B
PHOSPHO1___36440_TTCGATCGTGCGCGCCGCGC	PHOSPHO1	15.746762723142032	20.02647824961209	2.5227045824086022e-5	0.04936638652141764	positive	D vs B
NonTargetingControlGuideForHuman_0266___64649_TGTGCACAAGTCGCAACGAA	NonTargetingControlGuideForHuman_0266	15.180743770405106	16.44754982499182	2.600912685983223e-5	0.04936638652141764	positive	D vs B
AGK___101191_GGTATTTCAGACAGATTATG	AGK	15.745775297420648	17.857949829111657	2.643493131168391e-5	0.04936638652141764	positive	D vs B
GNPDA1___19565_TGGGAATGCAGTCGACCTAC	GNPDA1	15.550648475977486	18.52947352924715	2.721340533953682e-5	0.04936638652141764	positive	D vs B
CDC42SE2___108578_AGCTGTATGCACAAAGTTTG	CDC42SE2	15.620326988771472	18.3194367912257	2.734179683585155e-5	0.04936638652141764	positive	D vs B
ST3GAL3___47243_ATCAAGGCTGAAGCATAGCC	ST3GAL3	15.428088342946662	15.142448880581982	2.9479157812277752e-5	0.04936638652141764	positive	D vs B
CYP17A1___112048_AGCAGCTCTGAGTCTTGATC	CYP17A1	14.720589403687086	15.120972509087366	2.997798521844721e-5	0.04936638652141764	positive	D vs B
ENKD1___15135_GGACGTGCTGTTGCAACTCG	ENKD1	15.377159382972872	18.724541350229885	3.0021654555332552e-5	0.04936638652141764	positive	D vs B
ALKBH1___101643_GTCAGCAAGTGGCAAGCCTA	ALKBH1	15.433328092795184	16.223807868451317	3.074602713582339e-5	0.04936638652141764	positive	D vs B
ELOVL6___114949_TCGGAAACCTGCCGCCCGCA	ELOVL6	15.106678513375131	16.15868945111132	3.130959946776879e-5	0.04936638652141764	positive	D vs B
AP5Z1___102359_GTTTAGGGAGATCCAGGACG	AP5Z1	15.317456819411497	15.032128010327693	3.1516243802198164e-5	0.04936638652141764	positive	D vs B
PNMA2___137321_GGACCTCATGCACATAGTGC	PNMA2	15.231641380042086	18.312887389964832	3.156488708716889e-5	0.04936638652141764	positive	D vs B
COX6A1___110832_TATTCATCTTCGTAGCCAGT	COX6A1	15.422556341438751	17.85303095376676	3.20724543779651e-5	0.04936638652141764	positive	D vs B
CNN3___110301_CCACCAGAGTAGTCTGAACC	CNN3	15.211711960337944	17.849213043494363	3.2334818410026576e-5	0.04936638652141764	positive	D vs B
NUDT12___132895_GAAGACTGTCCTAGTCTCAA	NUDT12	15.243756093888324	14.987028488449315	3.308307235629792e-5	0.04936638652141764	positive	D vs B
SBDS___42790_TAGGGACATTGCAACTATTG	SBDS	14.543695291461953	14.942464132931336	3.3585445756625836e-5	0.04936638652141764	positive	D vs B
ZDHHC16___55085_GGAGGCTTATGCTGCCATTG	ZDHHC16	15.201823751587227	15.010875568039747	3.423791472415186e-5	0.04936638652141764	positive	D vs B
ROCK1___41745_GCAGCAGCAACATGTCGACT	ROCK1	15.188182589125995	17.95021585629041	3.527145363613613e-5	0.04936638652141764	positive	D vs B
EML5___15067_TCGGCGTGGTGTACAGCCCG	EML5	15.143630552519468	16.60412456241413	3.560891662248536e-5	0.04936638652141764	positive	D vs B
TASP1___48435_AGCCGAAACCTGAGATGATC	TASP1	14.60677640900172	15.994758606048856	3.650797476635896e-5	0.04936638652141764	positive	D vs B
PAPL___135084_TAGCAGGAGTAGACAGTAAC	PAPL	14.741131393687818	16.56770209901	3.670055750256987e-5	0.04936638652141764	positive	D vs B
LOC158434___126862_GGAGGCCCAGGCATTGCATC	LOC158434	14.807837271717563	15.90562957088711	3.683088609727568e-5	0.04936638652141764	positive	D vs B
hsa-mir-449a___60415_GCTGGCAGTGTATTGTTAGC	hsa-mir-449a	15.061565784217692	17.343420981579516	3.7485244842356795e-5	0.04936638652141764	positive	D vs B
NFRKB___131797_ATGTTGTCAGCCTCTCAACA	NFRKB	14.423232867564868	14.730083688205974	3.786733816523982e-5	0.04936638652141764	positive	D vs B
USP43___53368_TGACCGACCTTCTCCGACAC	USP43	14.878229097430337	16.46485632144214	3.90266188001161e-5	0.04986632378577283	positive	D vs B
STRIP1___147531_TGGCTGACAGCACAGACCTC	STRIP1	15.056982986014846	18.719041269480005	3.959295782961145e-5	0.04986632378577283	positive	D vs B
OR4N5___34051_AACCAACGATAATGCATAGC	OR4N5	-18.717725908855694	18.755302646778617	4.522196552180724e-5	0.05339607270224762	negative	D vs B
ICAM2___22497_CCGTGACTATGATGACCATC	ICAM2	14.685213275981418	16.218234590610553	4.587422368973858e-5	0.05339607270224762	positive	D vs B
NEXN___31756_TGAGACTTACCTCAGCCTTT	NEXN	14.856933457093358	17.072661631021553	4.5943195785237906e-5	0.05339607270224762	positive	D vs B
ZDHHC5___55119_GGCGCGACAGATTGTCGTAA	ZDHHC5	14.689358745977843	14.47867722129256	4.664343839260886e-5	0.05339607270224762	positive	D vs B
NonTargetingControlGuideForHuman_0199___64582_AACATCTCGTTAGGGGTATC	NonTargetingControlGuideForHuman_0199	14.319237668468377	15.52930089475591	4.7239357623265534e-5	0.05339607270224762	positive	D vs B
MYO1A___30819_CGTACCAGTCACTGAGGGAC	MYO1A	15.36577911499217	16.852641516864384	4.7849168464425314e-5	0.05339607270224762	positive	D vs B
SUMF2___47773_AGCTCTTACCGTAGTTGTTC	SUMF2	14.671724450599443	18.157348495721788	4.9122911469912385e-5	0.05339607270224762	positive	D vs B
MAD2L1BP___127808_CCACGCCTTACCAGGGACTG	MAD2L1BP	-18.547599051185895	18.594419864078663	4.960886137060159e-5	0.05339607270224762	negative	D vs B
PTPRM___139467_ATCAGAAGTCGGTTTAGTCA	PTPRM	14.573336352241826	16.117602621484497	4.976823316708758e-5	0.05339607270224762	positive	D vs B
GNPTG___119550_AGCGGAAGGTCTGCTCGTGC	GNPTG	-18.357360761714123	20.283378152120832	5.084421180831312e-5	0.05339607270224762	negative	D vs B
ADAP2___866_GGGGAAACCATCTCGCTCCC	ADAP2	14.54979224202207	14.35569925742054	5.091922603660027e-5	0.05339607270224762	positive	D vs B
RYR3___42526_GCACAACGTTTGAGAGGTCG	RYR3	14.64873049605558	15.39602818012964	5.157051617140111e-5	0.05339607270224762	positive	D vs B
COL4A3BP___110564_CGACATTCATCAAAATCGTG	COL4A3BP	14.625003952530578	16.43185602520343	5.4088792276283825e-5	0.05339607270224762	positive	D vs B
ARHGAP18___102715_AATCTCTTCGGAGAGTCTGC	ARHGAP18	14.428851301938426	14.148564300190824	5.4205158284662416e-5	0.05339607270224762	positive	D vs B
GSC2___120374_CCAGAGCCCCGCGAAGCCAG	GSC2	14.426977875997226	14.16334416980659	5.4389543643826846e-5	0.05339607270224762	positive	D vs B
RGS19___41076_CGCGTCGTCGAACGTGTGTG	RGS19	14.64573973351451	18.36057664055934	5.471178188698409e-5	0.05339607270224762	positive	D vs B
EMID1___115023_CTTGTACATCACCTTGTATG	EMID1	14.445853925103664	15.931553416095824	5.546600514408183e-5	0.05339607270224762	positive	D vs B
NPC1___32418_AAAGAGTTACAATACTACGT	NPC1	14.544534471632003	18.21965041756739	5.5807122129608946e-5	0.05339607270224762	positive	D vs B
PLXNA4___137219_CTAGCTCACCAGAGTCCCTG	PLXNA4	14.347178096824996	14.06740859991778	5.7005596758230986e-5	0.05339607270224762	positive	D vs B
STRA8___147514_AAAGAGTCATATTCCAGAAC	STRA8	-18.093893142327172	21.347900292188665	5.765079027970142e-5	0.05339607270224762	negative	D vs B
GTF3C3___120559_TAGACTGGCAGAAATGTCTC	GTF3C3	14.430220086556377	15.807806870054156	6.015519113759265e-5	0.05339607270224762	positive	D vs B
SLC5A1___45254_TACCCCAGCCTTAATATAGA	SLC5A1	14.236334151445451	13.994131401044337	6.1264155562304e-5	0.05339607270224762	positive	D vs B
OR5J2___134262_GTCTCCTCAAGCTGATTGTG	OR5J2	14.429404195940435	17.686383945405073	6.128873495638316e-5	0.05339607270224762	positive	D vs B
NUMA1___33009_AGATGACACTCCACGCCACC	NUMA1	14.23807966254439	15.774438620004489	6.16187698094638e-5	0.05339607270224762	positive	D vs B
ATP12A___3562_AACCCCAGAAATTTACTCCG	ATP12A	14.358865183900251	16.207878051110335	6.253994723904764e-5	0.05339607270224762	positive	D vs B
ITGBL1___123769_TGTAAGTGTGATAATTCAGA	ITGBL1	14.41842965202638	19.046153922845477	6.260415456283702e-5	0.05339607270224762	positive	D vs B
ERP29___15526_CACCAAGACGAACTTGCTTT	ERP29	14.31703984195431	16.204723847169024	6.272092883058247e-5	0.05339607270224762	positive	D vs B
MRGPRX2___129807_CTCTGTCTACGTCCTCAGCC	MRGPRX2	13.500055201887996	13.89026667283832	6.301219589549831e-5	0.05339607270224762	positive	D vs B
TNP1___150829_CAGCAAAAGAAAATACCGTA	TNP1	13.596210232818398	13.888048954392932	6.323398777803215e-5	0.05339607270224762	positive	D vs B
PTDSS1___39290_AGTGTGTTAGCTTTCCCCAA	PTDSS1	14.44320291558807	19.151505578380203	6.536475251002709e-5	0.05457516173334385	positive	D vs B
CD276___8320_TGCACAGTTTCACCGAAGGC	CD276	14.42213986649437	17.843630309475703	6.655662930588818e-5	0.05466492543836823	positive	D vs B
NMI___32180_CGAGCTCACTTGAAACGAAC	NMI	14.29938894404231	14.990504996668776	6.694354943400541e-5	0.05466492543836823	positive	D vs B
MON2___129605_TTCTTGCAGGCTGCTGAATC	MON2	13.962299427597287	14.97745169676078	6.80135234044875e-5	0.05474328180785653	positive	D vs B
MAN2A1___128028_TTTCCGCTACTGTGAATACA	MAN2A1	13.351729553819814	13.74580996313098	6.851290164220562e-5	0.05474328180785653	positive	D vs B
GPR89A___20108_CCATAGAACAGCTCATCAGC	GPR89A	14.1362157242625	16.381746348865924	7.042397052546335e-5	0.05567164708273038	positive	D vs B
LSM4___27541_ATGCCCGAGTGCTACATCCG	LSM4	13.515397345282633	13.63233151510354	7.306633862618404e-5	0.05666846986798211	positive	D vs B
PDCL2___35752_AATTAGAAAGAAGCGGTTAC	PDCL2	13.956106303640883	16.606364394635253	7.353615768468586e-5	0.05666846986798211	positive	D vs B
hsa-mir-6832___63506_AAAAAGGGTCAGCATCTGCC	hsa-mir-6832	14.150421159129412	18.36002505791786	7.439548322618225e-5	0.05666846986798211	positive	D vs B
ICAM5___22506_GAGACCTCGCTGCGCCGAAA	ICAM5	13.167892056330992	13.56388420393272	7.598135481828493e-5	0.05666846986798211	positive	D vs B
MTL5___30404_GTTGTTGCAAAAGTCCCCAC	MTL5	14.119291695949162	18.345719109627353	7.60263713457157e-5	0.05666846986798211	positive	D vs B
SAMD13___42670_CGTCAATTATTTCCGAACCG	SAMD13	13.16305541981686	13.563868664485703	7.626057391161516e-5	0.05666846986798211	positive	D vs B
CMC2___110178_CATTCTTCAGTGTGCAAGTG	CMC2	13.380003766436618	13.502100300116044	7.891700998269846e-5	0.05746706889962395	positive	D vs B
hsa-mir-4754___61114_CAACCTGGACCTGCGGAGGG	hsa-mir-4754	13.567778004261577	15.397470475597498	7.896161470780546e-5	0.05746706889962395	positive	D vs B
HERC3___121132_CAAGCAATGCCAGTTGCCAC	HERC3	13.929369782960912	14.900568776017153	7.965533241816291e-5	0.05746706889962395	positive	D vs B
CD160___108233_GACAGGGAACTACACAGTGA	CD160	13.906469242112324	14.65788567152974	8.217161996704435e-5	0.0575502281092831	positive	D vs B
hsa-mir-208a___58195_GCCAAAAGCTCGCCCGTCAC	hsa-mir-208a	13.245273297331648	14.612473860047364	8.304168123447354e-5	0.0575502281092831	positive	D vs B
HELB___21110_CGACTACCTAAACGACGACG	HELB	13.93935824989116	16.418018678058292	8.325711822091805e-5	0.0575502281092831	positive	D vs B
EBP___114351_GAAAGGCGATCACCACCCAC	EBP	13.56427487904169	14.567013797653036	8.685815575827347e-5	0.0575502281092831	positive	D vs B
GIPC1___119094_TGAAGTCCTCCAGCCCGATC	GIPC1	13.899125368174955	16.956361458980332	8.93843610629912e-5	0.0575502281092831	positive	D vs B
hsa-mir-3605___59055_CACCTAGAGGACAGGTAACA	hsa-mir-3605	13.740258936810491	15.20328434141156	8.98655830019098e-5	0.0575502281092831	positive	D vs B
AUH___3865_CCATCTATTGCTGCAATTGT	AUH	-17.4543347091905	17.49053905890769	8.995261906236896e-5	0.0575502281092831	negative	D vs B
TAF6L___148190_AAAGTAGAGTTCACCCTCCC	TAF6L	13.62700760134378	15.74544614774996	9.01573177183939e-5	0.0575502281092831	positive	D vs B
HHEX___21258_GTGTAGTCGTTCACCGTCCG	HHEX	13.33977921572321	14.502161556066625	9.039537483552243e-5	0.0575502281092831	positive	D vs B
ZNF703___156513_TGATCGGGAGCCGGTTCGCC	ZNF703	13.532795779619445	13.276847610271131	9.071216841645124e-5	0.0575502281092831	positive	D vs B
hsa-mir-6801___63380_GCAGGAAATGAGAGTTAGCC	hsa-mir-6801	13.669417021288046	13.87934211964182	9.187858279979883e-5	0.0575502281092831	positive	D vs B
SYT9___148034_ATGGTCAGCCTGCCAGCCGT	SYT9	13.879671686482046	19.136210964173593	9.327630500891776e-5	0.0575502281092831	positive	D vs B
hsa-mir-8077___64152_GATGGGCACTGGGAGTCCAA	hsa-mir-8077	13.460510164952751	13.180705819166134	9.405338341345984e-5	0.0575502281092831	positive	D vs B
NEUROD4___31740_GCATGGCCTGAATGACGCCC	NEUROD4	13.620136774088012	15.56758548557693	9.5509655283686e-5	0.0575502281092831	positive	D vs B
KXD1___125839_CTCCCCTGCAGGACGCTGAA	KXD1	13.66071622749371	16.8359181830761	9.6763859188419e-5	0.0575502281092831	positive	D vs B
FITM2___17544_GAGATCCGGCATGGAGCATC	FITM2	13.428425936568598	13.240231225402953	9.754613041752448e-5	0.0575502281092831	positive	D vs B
CNDP1___110239_GCATTGATCCAAGCCAAGAC	CNDP1	13.80079643919049	19.115718953932753	9.96821874485733e-5	0.0575502281092831	positive	D vs B
hsa-mir-4263___59760_CTAAACAATTCTAAGTGCCT	hsa-mir-4263	13.518089772902584	16.594342640262028	1.002767825638581e-4	0.0575502281092831	positive	D vs B
ARMCX2___103040_GCTGCACCATGAGCCGCGTT	ARMCX2	13.68796498561284	15.501015285420984	1.0047614813105608e-4	0.0575502281092831	positive	D vs B
ENTPD1___15198_CTTTCAGTATGGGATTGTGC	ENTPD1	13.543078021899824	16.57910345363965	1.0212299590852676e-4	0.0575502281092831	positive	D vs B
hsa-mir-4418___60057_GAGTCACTGCAGGACTCAGC	hsa-mir-4418	-17.186282791535188	17.234747100533653	1.0338455998893574e-4	0.0575502281092831	negative	D vs B
RNF152___41549_TGTTGTGAAGCACGATGCCG	RNF152	12.721759971224982	13.021678409134203	1.0359547906641928e-4	0.0575502281092831	positive	D vs B
DCHS1___12490_TCGCCAATCAGTGTACCCGC	DCHS1	13.391349468217724	16.308723807700765	1.0554737153997924e-4	0.0575502281092831	positive	D vs B
hsa-mir-943___64358_CTTCGGGATGCCTTTGAGTG	hsa-mir-943	13.662825029913074	18.652278458442627	1.0825029964415572e-4	0.0575502281092831	positive	D vs B
DNAJA4___113499_TAATTGCCTGCTCTCCGCCT	DNAJA4	13.461551259384091	16.662618774880915	1.088585278463782e-4	0.0575502281092831	positive	D vs B
CDK14___108729_CACTGATTTATGTCAGTACA	CDK14	13.448882482969138	16.818034877213687	1.093202546235802e-4	0.0575502281092831	positive	D vs B
PKP3___36859_AACGTACCGCCCGGAAGTCA	PKP3	13.041686341892303	14.178214526962917	1.1055342412194785e-4	0.0575502281092831	positive	D vs B
GSG1___120392_CCTTTCTCACCTCTCTTGGC	GSG1	13.644282690872252	18.38257026917459	1.1102236478589663e-4	0.0575502281092831	positive	D vs B
ALDH9A1___1589_GGTTTATGCAGGTAATGCCA	ALDH9A1	13.588317735208198	18.01197726491396	1.1171344793338802e-4	0.0575502281092831	positive	D vs B
GCA___118733_CATGGCAATCATAATTCTGC	GCA	13.507951088001311	17.51831622031926	1.1248585526195912e-4	0.0575502281092831	positive	D vs B
METRN___128897_ACTCCGAGGAGCGCTGCAGC	METRN	12.721839801640096	12.83941921920055	1.1435970071321932e-4	0.0575502281092831	positive	D vs B
CHKA___109448_GCTGAGAATTAAATTTACTG	CHKA	13.266039476631144	15.292852485944207	1.1483464715712996e-4	0.0575502281092831	positive	D vs B
IL5___123145_GTGCACTGAAGAAATCTTTC	IL5	13.392297595154876	16.89299494128474	1.1497679318658116e-4	0.0575502281092831	positive	D vs B
C5orf46___6388_GGGTCTTTGCCCGAGTCGTC	C5orf46	12.995420068712784	14.113853802376571	1.1518590826255551e-4	0.0575502281092831	positive	D vs B
CSTF1___111472_AGTGCCAATATGTACGTAAC	CSTF1	12.411759544134547	12.823841103015116	1.1579180528141084e-4	0.0575502281092831	positive	D vs B
KIR2DL3___24986_ACTGAACCAAGCTCCGAAAC	KIR2DL3	12.497896520899229	12.822262307232426	1.1623654853076708e-4	0.0575502281092831	positive	D vs B
hsa-mir-7111___63810_GCCTGTCCTTCCTCCCCCAG	hsa-mir-7111	13.09049106166369	12.8261529577321	1.163998044685402e-4	0.0575502281092831	positive	D vs B
ADAMTSL1___848_CTCCTCGGAGCGTGCGGTCC	ADAMTSL1	13.467724004109504	16.35234723083383	1.1773830594960838e-4	0.0575502281092831	positive	D vs B
FAM21C___116488_AGCTTTGACCCAATGAGATA	FAM21C	13.443769078359116	15.892190997095458	1.1862194792151048e-4	0.0575502281092831	positive	D vs B
PGAP2___136163_ACCCCGATGGGACCTTGTTC	PGAP2	13.376014021174525	16.520159547656075	1.1921004243153556e-4	0.0575502281092831	positive	D vs B
CYP3A7-CYP3AP1___112152_ATAAATCCCACTGGCCCGAA	CYP3A7-CYP3AP1	13.27517842792592	16.13833889525221	1.1948770483765552e-4	0.0575502281092831	positive	D vs B
DHRS7B___13149_GCAGACACACAAGCCTTACT	DHRS7B	13.255864449318263	16.128199736626527	1.1958784823588993e-4	0.0575502281092831	positive	D vs B
MORN3___129631_GCCTCCGCCAGCACACCATC	MORN3	12.957491860175946	14.057974400105094	1.198502106418172e-4	0.0575502281092831	positive	D vs B
PLAC4___36938_GGTCACAATCTATAACGCCT	PLAC4	-16.727573476440956	18.04526812829734	1.2192012000481952e-4	0.0575502281092831	negative	D vs B
FDFT1___117230_CTTTCCTTTACCAACCAGAC	FDFT1	13.495148336184892	16.796890137909145	1.2254682791383855e-4	0.0575502281092831	positive	D vs B
SS18___147044_CCGCTCTGATTCATCCCTCC	SS18	12.959441114362413	15.666022310111693	1.2261235790341694e-4	0.0575502281092831	positive	D vs B
ADAM21___100754_GAGTGACTCTGATGTACACG	ADAM21	13.205837176779047	15.545402862850286	1.2269392637445504e-4	0.0575502281092831	positive	D vs B
IL36B___23148_CTTAGCCGCAGCATTAAGCC	IL36B	13.481670073513166	18.063871402028113	1.2309302583529558e-4	0.0575502281092831	positive	D vs B
PDDC1___35758_GCCAAGCTCGAGTCCATCGA	PDDC1	13.55226911743147	20.494014590291545	1.2362265420332166e-4	0.0575502281092831	positive	D vs B
C9orf72___106752_ATCACTTCTCCAGTAAGCAT	C9orf72	13.11937875472288	14.663906759125052	1.2656986031294866e-4	0.0575502281092831	positive	D vs B
TMEM44___150346_ACCTGAATTAGACTTGAATT	TMEM44	13.410190161330377	15.159203850842774	1.2677669287869324e-4	0.0575502281092831	positive	D vs B
AGA___1134_GTGCATACCCTCCAATAATT	AGA	13.286157703905126	15.514196156666582	1.269101678169285e-4	0.0575502281092831	positive	D vs B
_multiple2___137760_TCAGAAAGTGTGTGACCCCG	_multiple2_137760	12.976952899060336	14.030758769662391	1.2751289116384962e-4	0.0575502281092831	positive	D vs B
CYFIP2___12035_CACCTACCACCTCCATGACG	CYFIP2	-16.47667312247669	19.39401661167975	1.278576741985415e-4	0.0575502281092831	negative	D vs B
RPS4Y2___142095_AGCTTTATCAAATTTGACAC	RPS4Y2	12.79629945789024	14.621108796160348	1.291282515678318e-4	0.0575502281092831	positive	D vs B
DNAJB1___113503_GGCTTCACCAACGTGAACTT	DNAJB1	-16.747604632564936	16.7827653364903	1.2948943703720785e-4	0.0575502281092831	negative	D vs B
ZNF534___156114_CTGTATAAAGCTTTCTGCCC	ZNF534	13.344993773038471	17.653022924668917	1.2954063221691568e-4	0.0575502281092831	positive	D vs B
TIMP1___149476_GCCTGAGCTTAGCTCAGCGC	TIMP1	12.886676299657632	12.619252600578587	1.303788593489605e-4	0.0575502281092831	positive	D vs B
PRX___38993_ACTTCTCGTACACGCAGCCG	PRX	13.444550375550827	19.82589471614858	1.3041153675533103e-4	0.0575502281092831	positive	D vs B
RTDR1___142323_CCCGTGCGCTCCTTAATGTC	RTDR1	13.342353197871638	17.97361925895101	1.3084358464019157e-4	0.0575502281092831	positive	D vs B
UAP1___52507_ACTCGGCGTTGCATATCCTA	UAP1	13.202427095977397	16.192844631364906	1.308911971441556e-4	0.0575502281092831	positive	D vs B
UBE2G1___152540_TATACTTACTAAAGTGTATC	UBE2G1	13.13841492323032	15.969443213303393	1.3220942559497663e-4	0.0575502281092831	positive	D vs B
FAM3D___116560_ATGCAACTCACCATTCACCA	FAM3D	13.33892098499937	17.94611026384802	1.333519625447454e-4	0.0575502281092831	positive	D vs B
ENG___115104_CAGAAGCACCTCTCGGGGCC	ENG	13.333210732630096	17.817264793909374	1.3367824001871438e-4	0.0575502281092831	positive	D vs B
SLC12A6___44373_ATGAGTGCCATTGCCACTAA	SLC12A6	13.216462775325672	15.0532382606257	1.3544481018875818e-4	0.0575502281092831	positive	D vs B
JAKMIP1___123889_CTGAACTGAATTCAGTGATA	JAKMIP1	13.36003673420915	16.492587941994692	1.365682535233976e-4	0.0575502281092831	positive	D vs B
API5___2420_TATACTAACTGAATCCAAAA	API5	13.330276353187765	17.581754843136807	1.3737121184044252e-4	0.0575502281092831	positive	D vs B
DLEC1___113299_TTCGGGAGCTCTATAAGCAG	DLEC1	13.294601819621649	17.791989257354594	1.3817932598044727e-4	0.0575502281092831	positive	D vs B
hsa-mir-15a___57937_ATTTTTGAGGCAGCACAATA	hsa-mir-15a	12.7749670946601	12.499622373684083	1.3862065566077827e-4	0.0575502281092831	positive	D vs B
BAG4___104081_TGTCCATCAGTACGAATCCT	BAG4	13.324434128609502	19.027566228725455	1.4101348057230423e-4	0.0575502281092831	positive	D vs B
COL28A1___10556_GACTACCGTAGAAAGTGCAA	COL28A1	13.246481251478563	17.66702769872153	1.4162287684595028e-4	0.0575502281092831	positive	D vs B
PTPRQ___139480_ATGCAAAAATAGCTGTTCCA	PTPRQ	12.058105874073938	12.457808959219571	1.4213733317718706e-4	0.0575502281092831	positive	D vs B
ETV2___115629_TCCCCTTGGAGTGCCAGATC	ETV2	12.7457068155198	12.514940346474884	1.4227030375303556e-4	0.0575502281092831	positive	D vs B
PLA2G4B___136857_GTTGTCAGTACTGTTTGATG	PLA2G4B	12.956395873130486	16.233940131784685	1.423751866762399e-4	0.0575502281092831	positive	D vs B
PIAS1___136460_TGTCAAGGCAAATGCAAAAC	PIAS1	13.091008772754634	14.963571891504875	1.429000375199076e-4	0.0575502281092831	positive	D vs B
ZNF772___56709_GTCCACCCAGTCAGGTACCC	ZNF772	13.099825390246812	15.61702725363284	1.4305558328350746e-4	0.0575502281092831	positive	D vs B
RTN3___42403_ATGCATATCATTCACGCATC	RTN3	13.246604467013205	18.553222328322217	1.4442549450758402e-4	0.0575502281092831	positive	D vs B
ADAM2___100748_GAAAATACGGTCAATAATAA	ADAM2	13.661911928693144	14.93050238095521	1.4471026492328442e-4	0.0575502281092831	positive	D vs B
VWA3A___53902_TACACATGTTAACCAGACAC	VWA3A	13.164057141362964	17.536334852865718	1.448873674082471e-4	0.0575502281092831	positive	D vs B
NTSR1___32887_GAGCAGAACCGCAGCGCCGA	NTSR1	12.711420131325797	13.714861721530816	1.4556745927028588e-4	0.0575502281092831	positive	D vs B
TBATA___48458_AAATCCCTGACGACACAGAC	TBATA	12.94695951087215	14.421167860854952	1.463213649784903e-4	0.0575502281092831	positive	D vs B
KIF5B___24951_CTATACCTTGTGCTCGAAGC	KIF5B	12.701934067434282	14.402779123909394	1.4803158479982574e-4	0.0575502281092831	positive	D vs B
DAK___112288_CACCCGACAGCAGTGCCACC	DAK	12.895652609907987	14.887855504917058	1.4844525999176868e-4	0.0575502281092831	positive	D vs B
MTIF3___130357_TCGTGCTTTCAGCAAAAATG	MTIF3	13.263071049050392	19.91163966440212	1.4872880441466725e-4	0.0575502281092831	positive	D vs B
NUDT19___132919_GGCGATGGTATGTCACTATC	NUDT19	12.930098031872417	13.690865190858744	1.4876238299415672e-4	0.0575502281092831	positive	D vs B
ACAD9___361_CGCCAGTTTAGGCAAGTATT	ACAD9	12.133732420732173	13.008708623204145	1.4896540218931894e-4	0.0575502281092831	positive	D vs B
CERCAM___109182_CGTCCCCGGCATAGTGGGTA	CERCAM	12.63692096127186	12.363102288817132	1.4985376953008923e-4	0.0575502281092831	positive	D vs B
REV3L___140836_CTATCTTTACAATCCTACAA	REV3L	13.073251037412328	15.69762339146484	1.5011129056891198e-4	0.0575502281092831	positive	D vs B
RSPH9___42340_CGCCGATTACTACATCGCGC	RSPH9	12.97615232713945	16.74310824966578	1.5163653772160392e-4	0.0575502281092831	positive	D vs B
MZT2A___30942_GGCGGAACGCAGCAACCACG	MZT2A	-16.432707696651455	16.46820606626255	1.5242687078753948e-4	0.0575502281092831	negative	D vs B
CEBPD___8962_CGCCCGGCCCGGTTCGTAGA	CEBPD	12.618944309584514	12.378023583551736	1.5247272707024026e-4	0.0575502281092831	positive	D vs B
CD1A___8265_GTCCTTTGCAGTGAAGCCCG	CD1A	12.643854582399424	14.478463858291214	1.5287258544500375e-4	0.0575502281092831	positive	D vs B
POGLUT1___137427_TGTTCTTAGTGATCTGATAG	POGLUT1	12.79927505991276	14.848416698408643	1.5295772273601126e-4	0.0575502281092831	positive	D vs B
EIF4E___14816_GTGTGCGCTACACGCCGCCT	EIF4E	12.813185182530065	14.341410957360877	1.537484011830979e-4	0.0575502281092831	positive	D vs B
IDNK___22560_AGGCATACCGCTCAATGACC	IDNK	11.918455420970618	12.32397167515036	1.539591422684298e-4	0.0575502281092831	positive	D vs B
TNFSF14___150752_TCACCTGTGAGATGCGCTGC	TNFSF14	13.070759767863976	16.512260042535726	1.541198965636375e-4	0.0575502281092831	positive	D vs B
KRT19___125404_ACCTACCCGGCTGGTGAACC	KRT19	12.671337952347876	14.32769275871266	1.562030136986834e-4	0.05790708424402971	positive	D vs B
SLC2A9___44895_TCCCACGATGAGCATTTCAA	SLC2A9	12.905373819185742	14.801794239338252	1.5663410802258098e-4	0.05790708424402971	positive	D vs B
CST7___11466_GAACAGGCACCTCGAAGTGC	CST7	13.042119187967062	14.286884980908766	1.595867941026543e-4	0.05870660932165414	positive	D vs B
ZNF775___156651_TCCAGGGATGGAGAGTGGCC	ZNF775	-16.308841528192605	19.700580396216843	1.608670756905295e-4	0.05886511385023375	negative	D vs B
KLKB1___125240_ATGCCCAATACTGCCAGATG	KLKB1	12.088610883922636	12.224539432329587	1.6340707462188123e-4	0.05886511385023375	positive	D vs B
KCNMB4___24351_GTCGGTGCAGCAGATCGGCG	KCNMB4	12.672543844955126	15.106910259703842	1.6630520917317466e-4	0.05886511385023375	positive	D vs B
C1orf158___105776_AGCCACTCTCTACTCCGAGC	C1orf158	-16.25010573255465	16.286429391640215	1.676044597821742e-4	0.05886511385023375	negative	D vs B
SHISA9___144000_CGATGCCTCAGCGCCCTCGC	SHISA9	12.828262445025551	16.000638855521096	1.685097217121203e-4	0.05886511385023375	positive	D vs B
CDC37___108537_CATTTGGTGCATTGACCTAG	CDC37	12.77354306644091	15.597744513563963	1.692377513876634e-4	0.05886511385023375	positive	D vs B
SSR1___47152_GTCCTGAGGATAACGGAATG	SSR1	11.804319110242018	12.36373771535578	1.6983265875247357e-4	0.05886511385023375	positive	D vs B
SERPINI1___143546_GTAGATACCACCAGCTTCAT	SERPINI1	12.448898290254997	12.270195840696552	1.7004854486300683e-4	0.05886511385023375	positive	D vs B
MMD___129422_AGCAGTCATCAGACAGCCGA	MMD	12.202090946188916	13.88306195579874	1.725661822539412e-4	0.05886511385023375	positive	D vs B
IGFBP3___22822_CGTAGTCAACTTTGTAGCGC	IGFBP3	-16.191802366344017	16.228435614317117	1.72771951644194e-4	0.05886511385023375	negative	D vs B
ETV7___115647_CTTCACATCTGGCTTGCACG	ETV7	12.257914845454868	13.4153776003127	1.7291239703538417e-4	0.05886511385023375	positive	D vs B
C22orf26___6061_GCGGGCAGCGATGCCTGCGT	C22orf26	12.37511047331057	12.115955930892897	1.7325518355659544e-4	0.05886511385023375	positive	D vs B
CD6___108415_CCAGACATGTGGCTCTTCTT	CD6	12.92491487586815	17.35795688620899	1.7511459919302162e-4	0.05886511385023375	positive	D vs B
C8orf86___6652_CTCACCGTGACGTGTAGAAG	C8orf86	12.711570194034913	15.308994904730874	1.7551799481028453e-4	0.05886511385023375	positive	D vs B
ETV3L___15657_TCGTAGTCAACTATCCTTTG	ETV3L	12.871798610066278	17.179739529387856	1.780497670393303e-4	0.05886511385023375	positive	D vs B
TMEM115___149822_GCCGCTCATTGAGTGCCTTC	TMEM115	12.703633822873783	15.155722167732971	1.7843587785819242e-4	0.05886511385023375	positive	D vs B
FARP2___116853_TATTCTTCTTGTAGCTGACC	FARP2	12.88000588999967	17.56933775281675	1.7862101258127655e-4	0.05886511385023375	positive	D vs B
LOC100129083___126714_CCAGGGCTGCGGCGGCATCC	LOC100129083	12.935222284467905	16.368118837859726	1.7874587661749405e-4	0.05886511385023375	positive	D vs B
LPAR1___127012_TGGCGCTCATTTCTTTGTCG	LPAR1	12.910386512273355	15.720156129120667	1.7944451858557144e-4	0.05886511385023375	positive	D vs B
CTDSPL2___11617_ACTCGAGATATCTGTTTGTT	CTDSPL2	13.01143440542607	20.111093721678294	1.8031186096970796e-4	0.05886511385023375	positive	D vs B
LRR1___27241_CAAGCGCGGGACCCGCTATG	LRR1	12.293336291317212	12.026703337301594	1.8068509663420092e-4	0.05886511385023375	positive	D vs B
LCE3C___26135_ATCTCTGGCGCCGGCATTGA	LCE3C	12.718814889287676	15.803828353906294	1.811257810727113e-4	0.05886511385023375	positive	D vs B
CCDC94___107928_CTCCAGCAGTCTTCGCTTTC	CCDC94	12.716999634002148	16.461163818236237	1.8282200282444943e-4	0.05886511385023375	positive	D vs B
CIT___109729_TGCTTAATCTTCATCAGAGC	CIT	-16.070852523403147	16.10935642609266	1.8403167268334493e-4	0.05886511385023375	negative	D vs B
ARRDC4___103120_GATGGAAGTTGAAAGCGAAA	ARRDC4	-16.069005152553345	16.105218615428374	1.841837449571752e-4	0.05886511385023375	negative	D vs B
hsa-mir-196a-2___58098_TTGGGATTGAGTTTTGAACT	hsa-mir-196a-2	12.920069562060728	17.839387234832586	1.858378665418551e-4	0.05886511385023375	positive	D vs B
TOP2B___150935_TCAAAGATCTTGTATAAACC	TOP2B	12.775796941454548	16.0191797669816	1.861443507057736e-4	0.05886511385023375	positive	D vs B
ZNF462___155974_AATGTGAATGAGCTACGATG	ZNF462	12.980933102653433	14.904828954117871	1.8629914278108328e-4	0.05886511385023375	positive	D vs B
PLEKHD1___37092_CACGCCGTAGAGCTGCACTT	PLEKHD1	12.322156983034864	14.085026926846814	1.8652678656469896e-4	0.05886511385023375	positive	D vs B
PDE7B___135780_TGCCAAATGTGTTTGCATGC	PDE7B	12.650795550130084	15.449993765858638	1.872938636847409e-4	0.05886511385023375	positive	D vs B
COLEC11___10635_GAGACAAAGGCGCCCCCGGA	COLEC11	11.817215169821354	11.949781871426248	1.8863770513149705e-4	0.05886511385023375	positive	D vs B
CYP11B1___112041_TGGCCCCACAGGTACGACTT	CYP11B1	12.36660492386792	14.016714616260993	1.8864022255242027e-4	0.05886511385023375	positive	D vs B
ORM2___34622_AACTGGAGTTATAGAAGCAC	ORM2	12.430187576941105	12.717388186276454	1.8974998297315856e-4	0.05886511385023375	positive	D vs B
ZBTB48___154838_GTCACTTACTGCATGGGGCT	ZBTB48	12.695574749335693	15.18895136023364	1.9034050496444176e-4	0.05886511385023375	positive	D vs B
_multiple2___137545_GACCCGCAAGTGCTATTTGC	_multiple2_137545	12.91597675254169	19.822802827760484	1.9061396857440277e-4	0.05886511385023375	positive	D vs B
CASQ1___107329_TCACCTTCAATCAATTCCAC	CASQ1	12.72884112275595	17.137067337760552	1.9278754660603892e-4	0.05886511385023375	positive	D vs B
TMTC3___150613_AGCCACTAAAAACACTGTCA	TMTC3	12.51366406408042	13.228700973718087	1.927972735443891e-4	0.05886511385023375	positive	D vs B
PPM1N___37997_CTTCTGAGGAGGCGATCAGG	PPM1N	12.434111098409137	13.21339728942908	1.9482475878923329e-4	0.05886511385023375	positive	D vs B
OR7C2___34470_AATGGTCAAGGTCTCAAGCA	OR7C2	12.262487937033011	13.213424075297535	1.948535426514735e-4	0.05886511385023375	positive	D vs B
hsa-mir-1273d___57539_CGCTTGAACCCATGAGGTTG	hsa-mir-1273d	12.71200690568697	16.609345725919045	1.9520188672315843e-4	0.05886511385023375	positive	D vs B
hsa-mir-6837___63522_CTGACATTCCCTGCTGGCCC	hsa-mir-6837	-15.903790307360085	17.28340176312775	1.953555847228476e-4	0.05886511385023375	negative	D vs B
C2orf15___6111_CCTTAACTTCCCCAGAGTTG	C2orf15	-15.812538179355736	21.965502816844676	1.9553368252041192e-4	0.05886511385023375	negative	D vs B
OR2L2___133777_CTGTTCCCACAATCAAGAAT	OR2L2	12.417209250332656	14.810289864945196	1.976876206049216e-4	0.05886511385023375	positive	D vs B
SLC6A6___45334_GGACTGGAACAGGTAGTATG	SLC6A6	12.830899748255582	19.175548238918378	1.978861503773033e-4	0.05886511385023375	positive	D vs B
TBX15___148587_GCTATGTAGTACTGCTGATG	TBX15	12.36741470290306	14.002407282486926	1.983905522714991e-4	0.05886511385023375	positive	D vs B
FAM163B___16230_GCTCTACAAGAGCGTGAGCC	FAM163B	12.108379023083073	13.931323932190162	1.9857938131090963e-4	0.05886511385023375	positive	D vs B
MS4A10___130088_TATAGTCAAGAACCTTCACC	MS4A10	11.77012084041296	12.007935016934915	1.9872113992761844e-4	0.05886511385023375	positive	D vs B
PPM1L___137940_CCAACGTGGGTGACTCGCGC	PPM1L	12.46864916579735	15.13451016273994	1.9942038177747713e-4	0.05886511385023375	positive	D vs B
SLC27A4___144770_CCACCTGTGAAGCCCTTGTC	SLC27A4	12.792051920637965	17.485163744824938	1.9969279701966843e-4	0.05886511385023375	positive	D vs B
CASR___7339_ACATCATCGAGTATTTCCGC	CASR	12.720712263354727	15.34919801697479	1.9990016273617025e-4	0.05886511385023375	positive	D vs B
GRIN1___20296_GCTTACCTTGTCCGAGTAGA	GRIN1	12.663037710294368	15.556318305046664	2.0041817012890953e-4	0.05886511385023375	positive	D vs B
SLC22A8___144547_CGAGCTACAGGTTTGGCCGC	SLC22A8	12.508329426961982	13.900523570154768	2.023222502166288e-4	0.05902400176250756	positive	D vs B
SLC12A1___44357_CCCCTGTTAAGACAATGCAC	SLC12A1	12.37841696048729	14.770843011618126	2.0254774589133787e-4	0.05902400176250756	positive	D vs B
KRTAP20-3___25705_TACTACGGAGGACTGGGCTA	KRTAP20-3	11.394753244622503	11.905812682064653	2.0562458684415816e-4	0.05921138687145826	positive	D vs B
LARP1___125991_CCGTAAACTGCCACCCAAGA	LARP1	12.342172957885834	14.509025958116942	2.0576534442271797e-4	0.05921138687145826	positive	D vs B
TSTD2___52032_AATACACCAACACGCAATTC	TSTD2	12.581886154064716	15.892528990973084	2.060956395064768e-4	0.05921138687145826	positive	D vs B
TMPRSS6___150587_CAGGCCTTGAACATCCCCTC	TMPRSS6	12.684128632348443	17.018833574353156	2.0920333006548328e-4	0.05921138687145826	positive	D vs B
PAIP1___134983_AAATGATCCTAACTACTTTA	PAIP1	12.018354934266313	11.754449141490662	2.0944465258189123e-4	0.05921138687145826	positive	D vs B
EXO5___15729_GGGGAGGGTGTACTTCTTGT	EXO5	11.423695087780583	11.770763574987106	2.1034339784566897e-4	0.05921138687145826	positive	D vs B
ZNF720___56627_TTCCAGGCAAAATAATCCTA	ZNF720	12.232915130438917	14.3291550586119	2.111540670391564e-4	0.05921138687145826	positive	D vs B
LOC100130705___26794_GCGCGATCCGCACGGGCTGC	LOC100130705	12.471742078059558	13.065316615947925	2.1196290600143073e-4	0.05921138687145826	positive	D vs B
ANO6___102183_GAATCTAACCTTATCTGTCA	ANO6	12.012949929958012	11.784968967343394	2.1200128772871652e-4	0.05921138687145826	positive	D vs B
YIPF2___154606_CGTTCTCCGGAGGCAGCGAC	YIPF2	-15.795607971878225	15.835113288683246	2.1250684580752523e-4	0.05921138687145826	negative	D vs B
CRYAB___11249_GTATTTCCTGTGGAACTCCC	CRYAB	12.49387293688114	15.877680499405274	2.126979678242275e-4	0.05921138687145826	positive	D vs B
hsa-mir-5192___61687_AAGCATGGTAGCCAGGAGAG	hsa-mir-5192	11.958352463876189	13.000510695145495	2.127526987939463e-4	0.05921138687145826	positive	D vs B
PMCH___137245_AAACCTTATCTTGCACTAAA	PMCH	12.59511179317125	15.838869729798224	2.137260311890172e-4	0.05926032705830104	positive	D vs B
RELL1___140768_AATGAAAACAGTGACACTGT	RELL1	12.52473890964716	16.36463225896856	2.151284572786239e-4	0.05942743692162552	positive	D vs B
ATL2___3519_TGAGCAAGAACAATCTGTAC	ATL2	-15.754737975471716	15.793634199044368	2.170949823820391e-4	0.05974855942898869	negative	D vs B
KLRG2___25312_GCGAAGGTGCGACAACCTGA	KLRG2	12.508067670963529	16.775814039307477	2.19220037224336e-4	0.06008386907966924	positive	D vs B
TSPAN4___51937_CTTGCACCTGTACGGCACGC	TSPAN4	11.917998918034368	13.303818710651466	2.227800269825599e-4	0.06008386907966924	positive	D vs B
OGT___133285_ATATAAGCATCCAGAAAGTT	OGT	12.602679853438502	17.983157007153324	2.2360910521749907e-4	0.06008386907966924	positive	D vs B
SPRYD3___146794_GGTCCGAGCTTTCCGATATC	SPRYD3	11.908635240443225	11.675120303476875	2.2361563239722015e-4	0.06008386907966924	positive	D vs B
GPR116___119835_AAAACTGAGGCTGTTCAAGT	GPR116	12.223787873656343	14.224986770515638	2.258045332755966e-4	0.06008386907966924	positive	D vs B
FAM69A___116655_AAGGAAACCCTATTACCTCC	FAM69A	12.419147244186131	15.81110948101911	2.2605003897787265e-4	0.06008386907966924	positive	D vs B
PPP2R3A___38156_GCCCCCATGTTCAGGGCTGC	PPP2R3A	12.60873866458453	18.36946041493253	2.265158051581209e-4	0.06008386907966924	positive	D vs B
CAPN12___7152_AGCCAACTCACCAGGCTCCA	CAPN12	12.573027316752636	17.552501437105295	2.2714472905793767e-4	0.06008386907966924	positive	D vs B
TFR2___49194_CGGGCCACGACTGCGGCTAG	TFR2	12.649714565105429	18.99066457894513	2.285484029831516e-4	0.06008386907966924	positive	D vs B
ZNF287___55757_GTTAATGCGTCCTGTGCAGA	ZNF287	12.049542871157255	12.922184217229804	2.303581448487325e-4	0.06008386907966924	positive	D vs B
HYAL2___22441_CCTACGTGGTCAATGTGTCC	HYAL2	12.442754832064455	16.229187071943482	2.3069182680537093e-4	0.06008386907966924	positive	D vs B
hsa-mir-8087___64190_GAAGACTTCTTGGATTACAG	hsa-mir-8087	11.248142681727916	11.566705475639592	2.3230571619483313e-4	0.06008386907966924	positive	D vs B
ATP10B___103545_CAAGCAAAGATGTGTCGTGA	ATP10B	12.56248015409085	17.91938822821264	2.335724029909049e-4	0.06008386907966924	positive	D vs B
TWF2___52373_GCGGCTGAAGATGCTGTACG	TWF2	12.50387086920523	17.055919547171243	2.342898777870365e-4	0.06008386907966924	positive	D vs B
CRISP1___11166_TACTTGGAAGTCTCCTCTCA	CRISP1	-15.49854993993442	16.820815265193723	2.34341859436642e-4	0.06008386907966924	negative	D vs B
ARMC4___3021_GAAGCCCAAGCATGTGTTGA	ARMC4	11.934600558853957	11.934577756442131	2.3448453488435607e-4	0.06008386907966924	positive	D vs B
TSPAN18___151852_GTTCATCCTGATCATCTTCC	TSPAN18	-15.60813719647321	15.652403691298924	2.3451633098299924e-4	0.06008386907966924	negative	D vs B
CSTL1___111483_CTTTGATATACACCATGCCC	CSTL1	-15.876768528304757	18.394956953068423	2.3458740183361353e-4	0.06008386907966924	negative	D vs B
MLL5___29404_ATGCTCATGACGTTCGCCTC	MLL5	12.281928890426038	15.760084440759472	2.3679858089150455e-4	0.06008386907966924	positive	D vs B
hsa-mir-378e___59446_GTGCCCAAGACCACTGGACT	hsa-mir-378e	12.334678946190856	15.36084036503616	2.3715902697700936e-4	0.06008386907966924	positive	D vs B
ALOX5AP___101689_ATCAGTCCAGCAAACGCAGC	ALOX5AP	12.5303402983409	17.458971515104928	2.3782600540318008e-4	0.06008386907966924	positive	D vs B
IKZF1___22928_TCATCTGGAGTATCGCTTAC	IKZF1	12.55235105889236	18.611217269416795	2.3851592283663387e-4	0.06008386907966924	positive	D vs B
MRPL55___30024_ACGACTCTACCCCGTGCTGC	MRPL55	12.206409749573352	14.14116614319692	2.3905527675569595e-4	0.06008386907966924	positive	D vs B
TRIM25___151378_TTACTGGAGACCTTCTTCAC	TRIM25	11.814614887428142	12.847611044438636	2.4187520196140583e-4	0.06008386907966924	positive	D vs B
PPP6C___38218_ATATCTCCACACACTGTTAC	PPP6C	-15.43800649191164	16.766781747174264	2.419333016215511e-4	0.06008386907966924	negative	D vs B
DOPEY1___13801_TATCAAATCTGCCCATTCAC	DOPEY1	-15.447561983472257	20.785645097367624	2.4244529432306127e-4	0.06008386907966924	negative	D vs B
TTC34___152055_GGCTGATGCCCTGTACCGCC	TTC34	11.771495042563664	11.584675142093449	2.4313366918759735e-4	0.06008386907966924	positive	D vs B
_multiple3___107425_AAATCCTTAGCTGTCAGCCA	_multiple3_107425	12.33548173198866	16.25810014175787	2.433382282685681e-4	0.06008386907966924	positive	D vs B
FRRS1L___18044_CGGGCCCGCACCGTCGTCCG	FRRS1L	11.681265187161497	12.824208910825364	2.440594473568656e-4	0.06008386907966924	positive	D vs B
RFT1___40947_AGCTTCTAGGAGAGCCCTTT	RFT1	11.639118888411076	13.259876752081809	2.4467512670158355e-4	0.06008386907966924	positive	D vs B
RPP25L___141978_CAGCAAAATTCGCAACCTGC	RPP25L	12.296675767539044	15.283112570023276	2.4496937713533695e-4	0.06008386907966924	positive	D vs B
NAA50___31000_GTTGGCGAGCTAGCAAAACT	NAA50	12.19763287237032	14.075951120483454	2.477633687477422e-4	0.06008386907966924	positive	D vs B
ITPR2___123822_ATTCTGCCCAGAAGCAATAT	ITPR2	12.059352884314382	13.775165259370084	2.483661196835934e-4	0.06008386907966924	positive	D vs B
FAM50A___116605_TTTACCTCACGGTCTCGATC	FAM50A	12.219536550391556	15.28100015460276	2.4864747665977416e-4	0.06008386907966924	positive	D vs B
LRRTM3___127450_CACCCCACAGTAACTTATTG	LRRTM3	-15.514861598504782	15.805465390796527	2.502011316956478e-4	0.06008386907966924	negative	D vs B
APBB3___2386_AGTAAGTACCTGCAGCATCG	APBB3	12.02094694898792	14.436118781926847	2.502533428111495e-4	0.06008386907966924	positive	D vs B
hsa-mir-3657___59173_TCACATTAGTGTCCCATTAT	hsa-mir-3657	12.442282776377024	17.01604066883156	2.508959519429007e-4	0.06008386907966924	positive	D vs B
FOXH1___117851_CAAGCCCCCCTACACCTACT	FOXH1	11.856139578198114	13.553016156031733	2.515566875611622e-4	0.06008386907966924	positive	D vs B
RSRC1___42358_AACGAAGTCGAAGTCGTTCA	RSRC1	11.933664312959944	12.768976057802291	2.526918269976432e-4	0.06008386907966924	positive	D vs B
ACSM2B___576_AACATCCTCTCGGGAGCCTG	ACSM2B	11.795258833199536	13.654058046384886	2.5468829664470027e-4	0.06008386907966924	positive	D vs B
HSPA6___122262_CTGCGAGTCATTGAAATAGG	HSPA6	12.417293486154248	16.55803922023016	2.5526736390940526e-4	0.06008386907966924	positive	D vs B
RASSF3___40381_ACATCCACTCTACCTGCGTT	RASSF3	-15.333566730588608	16.664307688668178	2.5547536992819297e-4	0.06008386907966924	negative	D vs B
PYCR2___39677_AGGCGCTACAGTGTACGCCA	PYCR2	11.10564661712526	11.863966562429544	2.561544075354655e-4	0.06008386907966924	positive	D vs B
EPS8L1___115354_CTCACCCATTGACAGCGACC	EPS8L1	11.000742359893518	11.36891844205723	2.563200207072693e-4	0.06008386907966924	positive	D vs B
hsa-mir-1234___57329_CCTCCTGGGTGCCTGTGGGG	hsa-mir-1234	12.00606966351856	12.59699734525338	2.575721228205373e-4	0.06008386907966924	positive	D vs B
NLRP4___132077_GCGAGTCGACCTTTGTGACC	NLRP4	12.33300828375981	16.91144630718023	2.577195695025826e-4	0.06008386907966924	positive	D vs B
AKAP14___1419_CCCGTAGCACGAATCTCTGC	AKAP14	12.242279418050538	15.818873924368107	2.5872081754657725e-4	0.06008386907966924	positive	D vs B
CCKAR___107948_CCGCTTGTTCCGAATCAGCA	CCKAR	11.618376298117028	13.426772834681968	2.5922009656454846e-4	0.06008386907966924	positive	D vs B
GJB4___19167_GTCCGCCCCGCTTCTTGCTC	GJB4	11.493394601644107	12.839188846294252	2.5926729416102283e-4	0.06008386907966924	positive	D vs B
HIVEP3___21574_GCGAGGATCAAAATCTTCGA	HIVEP3	11.973476868559151	13.019668511734883	2.593957055848946e-4	0.06008386907966924	positive	D vs B
SLC4A5___145170_GTGACCTCACCTTTCTGATC	SLC4A5	12.298199878715346	14.691696547881016	2.6008602909730576e-4	0.06008386907966924	positive	D vs B
TMEM105___49849_GCTGAGCCCGATGCTTCTCA	TMEM105	-15.416904688451474	15.52449901346597	2.6035885079402895e-4	0.06008386907966924	negative	D vs B
PIK3R1___36649_CGCTTTCAAACGCTATCTCC	PIK3R1	11.677967929341538	12.70131965030957	2.622016608160814e-4	0.06009897821093396	positive	D vs B
_multiple2___22131_ATCCCAGCCAAAGTCGTGCC	_multiple2_22131	12.212892332547382	15.343537899993816	2.6265778779425124e-4	0.06009897821093396	positive	D vs B
DDX10___112637_TTGTCCAAAAAAACATTGAA	DDX10	12.135693747565533	15.337918389737586	2.6285063610805606e-4	0.06009897821093396	positive	D vs B
FGF3___17405_GCTATAATACGTATGCCTCC	FGF3	-15.383387614201956	15.423981460476185	2.6385729650072907e-4	0.0601283972717582	negative	D vs B
SWAP70___47898_GAACCTTCAGCACCGTGCAC	SWAP70	12.086178960215308	15.322233756601204	2.6576592806795793e-4	0.0601283972717582	positive	D vs B
MSGN1___130147_CTCACAGACCTCCTTAACCG	MSGN1	12.482956992662952	21.20525254351886	2.675167324520906e-4	0.0601283972717582	positive	D vs B
C4orf6___6346_CACTGCAGTTGAGTGAGCAC	C4orf6	11.818640008900932	13.948062412101311	2.681903430141774e-4	0.0601283972717582	positive	D vs B
CASS4___7343_ATGACGTGCCTACCCAGCAC	CASS4	11.539316898003804	11.299273600566908	2.694329503474653e-4	0.0601283972717582	positive	D vs B
THEMIS___49350_CATAGCAATGGCATTATCAC	THEMIS	12.333901225179778	16.777078526821818	2.6961203042646784e-4	0.0601283972717582	positive	D vs B
NonTargetingControlGuideForHuman_0394___64777_GCCAGGGTTCTTGGTCCCGA	NonTargetingControlGuideForHuman_0394	11.530300929470014	11.286859582944103	2.70480202974558e-4	0.0601283972717582	positive	D vs B
KRT35___125453_TGAGAATGCCAGGCTGGTGG	KRT35	12.185157236877169	13.416642686563945	2.710183776629504e-4	0.0601283972717582	positive	D vs B
GCLM___18798_TGGAGCATTTACAGCCTTAC	GCLM	12.3987233723719	17.521796527848664	2.714176337935869e-4	0.0601283972717582	positive	D vs B
LCE2A___26119_CCCGTCTCTTCCACCGGCAC	LCE2A	12.1741609875756	14.961004650217168	2.7232979156242956e-4	0.0601283972717582	positive	D vs B
hsa-mir-3660___59194_TGAAAAGGAGAAAGAAGAAC	hsa-mir-3660	12.270872216567362	17.071942907818855	2.7247428685051804e-4	0.0601283972717582	positive	D vs B
VAMP8___53510_ACATCTCCGCAACAAGACAG	VAMP8	12.26670319303872	16.076529495087282	2.74735491696168e-4	0.0601283972717582	positive	D vs B
TXNDC11___52406_GTGGACAGTCCATCGCTGCC	TXNDC11	12.02681940481299	15.079812443204966	2.7503857149196754e-4	0.0601283972717582	positive	D vs B
C11orf80___105184_AACCTTGATGACAGATTGTC	C11orf80	12.163784389948788	15.844414556181963	2.759062762474705e-4	0.0601283972717582	positive	D vs B
MMD2___29465_TCTCCCAGTCATCGTCCGAC	MMD2	11.267532465782583	12.66026387907363	2.7744597850576065e-4	0.0601283972717582	positive	D vs B
KDM1B___124457_ACCTAGTCCCAAAGCTTTCA	KDM1B	11.479885483528866	11.24175792749687	2.7775717412018187e-4	0.0601283972717582	positive	D vs B
hsa-mir-4643___60676_ACACATGATTATAAATGCTA	hsa-mir-4643	12.24946742738756	16.70880593111851	2.7790750560104105e-4	0.0601283972717582	positive	D vs B
ZNF669___56498_GAAGATCACTTCGAAAAACC	ZNF669	11.586854629547007	12.604722872972207	2.780638828673831e-4	0.0601283972717582	positive	D vs B
NHLH1___31891_GAGTTCAGACGTCCAGCACG	NHLH1	-15.284296056338944	15.344880464180711	2.7835347887180317e-4	0.0601283972717582	negative	D vs B
ADAM29___100764_CCGACTTCCACTTGCAATAC	ADAM29	11.975017323621552	13.411213858244338	2.7939880036646373e-4	0.06017926219255523	positive	D vs B
LDHD___126197_GCCGGTGCCGAATGGGATGA	LDHD	12.191303929078543	15.959955806125611	2.813346730060821e-4	0.06024841245803961	positive	D vs B
DPH2___113818_CCAGACGTGTCACTCATTAC	DPH2	12.038063429276091	14.815699150361562	2.825619768462263e-4	0.06024841245803961	positive	D vs B
GUCY2C___20661_GTGAAGGCCTCGACCTACTC	GUCY2C	11.385210768081484	12.580569829835165	2.8284799339098094e-4	0.06024841245803961	positive	D vs B
TMEM102___49843_ACGTGATTCGATCCACCGAA	TMEM102	11.678051935180322	13.84899641901882	2.8341722325782136e-4	0.06024841245803961	positive	D vs B
C17orf51___105538_CAGTCTCTGAAGCTTTGCCC	C17orf51	11.847476972749549	12.583881455540224	2.843241421640202e-4	0.06024841245803961	positive	D vs B
HECTD2___121068_GTTACCAATCAAAATAGAAA	HECTD2	-15.236748812192658	15.281997113358722	2.8513712442960603e-4	0.06024841245803961	negative	D vs B
NMNAT3___132147_TCTCCTGTCAACGACACCTA	NMNAT3	12.347533921165075	15.381730972712829	2.8539532472822866e-4	0.06024841245803961	positive	D vs B
MAMSTR___28054_AGCGAATGATTTGGGAACGC	MAMSTR	12.139749624304322	16.38090061066856	2.874322607555297e-4	0.06031122268765112	positive	D vs B
GDF5___18868_TCTAGATGACCGAGGTCCCG	GDF5	11.423308376584233	12.552359190880033	2.8860668206650886e-4	0.06031122268765112	positive	D vs B
FZD9___18288_TGGCACGCACTGCCACTATA	FZD9	11.824182411846396	14.58629309089432	2.8903252500717076e-4	0.06031122268765112	positive	D vs B
KLRB1___25283_ATTGGGCAGTTTAAGAGACC	KLRB1	-15.017046935364965	18.793663718871763	2.913933719099329e-4	0.06031122268765112	negative	D vs B
BRMS1___4830_TAAGTACGAATGTGAGCTGC	BRMS1	12.11707704723593	16.361262396821285	2.9162655202734274e-4	0.06031122268765112	positive	D vs B
GDAP1___18838_TCCCGGCTTATGCAACTACA	GDAP1	11.43727162158554	11.295544728036871	2.922929168423032e-4	0.06031122268765112	positive	D vs B
ZFP92___55245_GTACCGCTTCTCCGCGCCTT	ZFP92	12.080434482327997	14.057250997038192	2.9359808034584e-4	0.06031122268765112	positive	D vs B
COQ4___10755_TCGCGAGTATCTCCGTTTCC	COQ4	11.846270413162271	13.80262434679942	2.9374459405132844e-4	0.06031122268765112	positive	D vs B
_multiple2___138946_CTTAGTCTTCTTCATGAACG	_multiple2_138946	11.9794734418507	14.495633985112873	2.9383505014208563e-4	0.06031122268765112	positive	D vs B
NDUFB1___131461_CATCCAATGACAAATCCCAT	NDUFB1	-15.17753379313897	15.213919349663168	2.940254459992865e-4	0.06031122268765112	negative	D vs B
CYP2A6___12107_CCTGCTCACCGCCAGTGCCC	CYP2A6	12.041668340489112	14.491971719018364	2.946207570498507e-4	0.06031122268765112	positive	D vs B
NDUFS1___31544_TACAGTGTACTCGCTGCATC	NDUFS1	11.345288617834548	12.67176518711463	2.961648313412537e-4	0.06046074849488248	positive	D vs B
TFCP2L1___49149_GTCTTATGAAATCCGACTAC	TFCP2L1	12.029512845848394	15.94394872850663	3.004548086808044e-4	0.06076812846417613	positive	D vs B
CKAP2L___9758_GATAAACTCACTTGGTGTTT	CKAP2L	12.202508903544755	16.816032046119034	3.0076064056191825e-4	0.06076812846417613	positive	D vs B
OAF___33193_CGGCCTCGGCACACACGTTG	OAF	12.239668737282674	18.701583882188185	3.0090910800753665e-4	0.06076812846417613	positive	D vs B
HOXC9___121950_GGATTCACGCCCGCTCCACG	HOXC9	12.13954326277107	16.808317262341895	3.0153793724097363e-4	0.06076812846417613	positive	D vs B
DEPDC1B___12977_CCCCTAGTGGAATGAGACCG	DEPDC1B	12.036699200297008	13.71531612313271	3.0246754557557636e-4	0.06076812846417613	positive	D vs B
CRBN___11078_GTCCTGCTGATCTCCTTCGC	CRBN	12.096965386397995	15.132269471018084	3.0257717815803157e-4	0.06076812846417613	positive	D vs B
hsa-mir-5094___61533_CACTGTACCTACCACATAAA	hsa-mir-5094	11.63996478223171	13.736194503062416	3.03768945207412e-4	0.06077022556375822	positive	D vs B
QTRT1___39759_CATTGCCGTCGTAGGGGGAG	QTRT1	11.380491255120331	11.295258776552156	3.060821509089779e-4	0.06077022556375822	positive	D vs B
SLC25A12___44643_AGGAGTAGCTGATCAAACCA	SLC25A12	11.731135134642738	14.421590971345154	3.068907459833513e-4	0.06077022556375822	positive	D vs B
PCGF2___135548_CAGATACCTTTAAAAAGCCC	PCGF2	11.433908233071476	11.456658403565148	3.07498194052476e-4	0.06077022556375822	positive	D vs B
CLDN20___9880_CCGATATAGATAGCTCCTCC	CLDN20	11.670803120849918	13.718047530115111	3.078650346887479e-4	0.06077022556375822	positive	D vs B
hsa-mir-4537___60609_CAGCCCAGCTAAGCTCAGCT	hsa-mir-4537	12.064322711655688	16.82514517970125	3.0904480061445306e-4	0.06077022556375822	positive	D vs B
ATG7___3502_AGAAGAAGCTGAACGAGTAT	ATG7	-15.094181991762596	19.307241899420575	3.091692121593338e-4	0.06077022556375822	negative	D vs B
OR5AC2___134190_GACGAGTATGGATATATCAG	OR5AC2	-14.692933489016044	16.946793782543555	3.1213075469957506e-4	0.06077022556375822	negative	D vs B
PDE6D___35815_GTACCTTCATGCTCCACACC	PDE6D	11.52659442285391	13.68768852688128	3.1226745076973656e-4	0.06077022556375822	positive	D vs B
CPLX3___10939_TCGGAAGTGGCTCCGCAGTG	CPLX3	-15.053699651767827	15.092084230033675	3.1290247400715047e-4	0.06077022556375822	negative	D vs B
HIGD1A___21306_GGAGATGGAGCAGAAGCTTG	HIGD1A	11.243859507806205	10.999540536552017	3.1476203846102105e-4	0.06077022556375822	positive	D vs B
C7orf60___106558_GTCGTATTGAATGGTGTTGT	C7orf60	12.10891496402933	15.454601825386808	3.150179311761157e-4	0.06077022556375822	positive	D vs B
TMEM101___49841_GAAGCGGCGCTGGTTCGCGC	TMEM101	11.99019007256311	16.071054386427807	3.1646639859791255e-4	0.06077022556375822	positive	D vs B
MAGEA10-MAGEA5___127855_AGTCTGCAGTGACCCTGTCG	MAGEA10-MAGEA5	11.663325865260587	14.053901617926485	3.1901205634064436e-4	0.06077022556375822	positive	D vs B
hsa-mir-548av___61933_GCCATTAAAGGTAAAGGTGA	hsa-mir-548av	11.82142042725944	14.359844586640872	3.192987883770151e-4	0.06077022556375822	positive	D vs B
AP2S1___2317_GGCCATTCACAACTTCGTGG	AP2S1	11.06304097713212	12.368767489427784	3.197271636286167e-4	0.06077022556375822	positive	D vs B
FAR2___16872_TAAGGCATACCTTACTGTCT	FAR2	-14.900562322149003	17.364618690273442	3.2033068949127724e-4	0.06077022556375822	negative	D vs B
SUPT3H___147756_TCTTCATGAAACAGCAGTTT	SUPT3H	11.208755002229315	10.961646063071502	3.206202739241852e-4	0.06077022556375822	positive	D vs B
KLHL29___25175_CCCGGTAATCTCTTTCGAAG	KLHL29	-15.040797750886682	15.36082973006442	3.217331333662805e-4	0.06077022556375822	negative	D vs B
ALKBH8___101666_AGGCCTCAAGCCTTACCACC	ALKBH8	-15.010081666592404	15.144670563109434	3.229092094016265e-4	0.06077022556375822	negative	D vs B
EPC1___15267_CATTTAGCCAGTCAGTCTGC	EPC1	-14.984225161730828	15.024137101399504	3.2365850400726626e-4	0.06077022556375822	negative	D vs B
YTHDF3___54737_AACACTAACGATGTAGACTC	YTHDF3	12.120515761643825	18.058206588349275	3.240033774952416e-4	0.06077022556375822	positive	D vs B
hsa-mir-6892___63753_GAGTAGGAAAAGCAGGGCTC	hsa-mir-6892	10.562837403531525	10.951043223461546	3.250298272802256e-4	0.06077022556375822	positive	D vs B
PSMD8___139136_GGCTGAGTTCCACACGGAGT	PSMD8	11.955803815909482	15.606666443583062	3.2508304815634e-4	0.06077022556375822	positive	D vs B
C14orf166B___105332_ACAAGAGAACTACTACCTCC	C14orf166B	-14.977532614625485	16.851384333767964	3.2706931785151424e-4	0.06077022556375822	negative	D vs B
PRCD___38356_AGCTGCCCCATCCACGTCGC	PRCD	11.918765298413769	15.593631258612044	3.271358023174741e-4	0.06077022556375822	positive	D vs B
TC2N___148628_GGTACTTCTTTGCCATCAGA	TC2N	11.012721064463866	12.319645544728829	3.2863744799339185e-4	0.06077022556375822	positive	D vs B
C3orf58___106250_AAAAACGAGTTGACCTCGCT	C3orf58	10.540667894520409	10.92445303264526	3.286476708526089e-4	0.06077022556375822	positive	D vs B
hsa-mir-181d___57978_CCTCCCCTAGGCCACAGCCG	hsa-mir-181d	-14.304520043460537	16.164239380334518	3.296974511751422e-4	0.06077022556375822	negative	D vs B
IDI1___122523_CGTTATCTTAATTTCACCAC	IDI1	11.962257084296205	14.98986268824576	3.302964114954908e-4	0.06077022556375822	positive	D vs B
KRTAP4-7___125738_TGGGTTGGCAGCACACAGAC	KRTAP4-7	11.128999316610145	12.30642668042934	3.306336643299953e-4	0.06077022556375822	positive	D vs B
NonTargetingControlGuideForHuman_0161___64544_GAAGACGTGCTGGCGTCACC	NonTargetingControlGuideForHuman_0161	11.99551057094094	16.66285227649537	3.311206066723047e-4	0.06077022556375822	positive	D vs B
SYT13___147997_GGCCTGGGTCCATAGATGTC	SYT13	11.441679296315083	14.306436136882832	3.3306201091388e-4	0.06077022556375822	positive	D vs B
NEURL1B___31725_TGCTCGACCGCAAAGAGTAC	NEURL1B	11.811361249489766	15.836070592954046	3.3331456929048414e-4	0.06077022556375822	positive	D vs B
NonTargetingControlGuideForHuman_0151___64534_TGACGCGATAGAGTTGGCTT	NonTargetingControlGuideForHuman_0151	12.107301156016598	18.315714899837342	3.3408708682150783e-4	0.06077022556375822	positive	D vs B
FICD___17508_GCGGCATGCTGCGCCCTGTC	FICD	11.130305057545865	10.882505287284722	3.346680245339951e-4	0.06077022556375822	positive	D vs B
STK33___47491_CCATTCTCAATCCTTATGTG	STK33	-14.935629338395318	15.073664785013634	3.3490316753485296e-4	0.06077022556375822	negative	D vs B
BRAF___104750_TGATACCATAGGTACCTGCA	BRAF	11.70306743794834	15.810088340263984	3.3502219810301314e-4	0.06077022556375822	positive	D vs B
CDH13___108634_AAGCTGTTCCTGATAAAGTC	CDH13	11.610244259218558	13.65663432597622	3.3529843645703115e-4	0.06077022556375822	positive	D vs B
SLC25A34___144660_TCGTCTAGGTGCCCTTGTGC	SLC25A34	11.870662374578282	15.780774165514302	3.3544683493212283e-4	0.06077022556375822	positive	D vs B
_multiple2___33112_CCATCTCGTAGAAAATCATC	_multiple2_33112	11.51364257412429	14.071498308258096	3.367395606768398e-4	0.06077022556375822	positive	D vs B
WDR91___54217_AGCGCACTGACGAGCTGGTC	WDR91	-14.630156478949138	17.268536789503575	3.3738813351267806e-4	0.06077022556375822	negative	D vs B
PARK2___35197_TTTGTTCACGACCCTCAACT	PARK2	12.068992314702871	17.452483011076204	3.3828469603632694e-4	0.06077022556375822	positive	D vs B
RPL23___141852_CCTGTATATCATCTCCGTGA	RPL23	11.204228479239896	13.01963475200692	3.38571012709038e-4	0.06077022556375822	positive	D vs B
HRG___22091_CTCTAGACCTGATCAATAAA	HRG	11.69936385805608	13.951216523447112	3.419566143976794e-4	0.06123000978139074	positive	D vs B
MT1A___30277_GCACACTTGGCACAGCTCAT	MT1A	-14.852138626401592	14.897669744693813	3.452885961165992e-4	0.06146773037284343	negative	D vs B
ANKRD6___2129_GAGCACGCGCGTCCTCCTGC	ANKRD6	11.834688851332372	15.821660696067836	3.492887054377445e-4	0.06146773037284343	positive	D vs B
ERC2___15429_GGACACAAAAATCGCTTCAT	ERC2	11.360672878067732	12.204243160624484	3.498287691175847e-4	0.06146773037284343	positive	D vs B
SIM2___44177_GTCATCTCATCGTGGTCAGA	SIM2	10.68541848259428	10.919534264318738	3.513627211988871e-4	0.06146773037284343	positive	D vs B
ARID1A___2882_ATGGTCATCGGGTACCGCTG	ARID1A	11.97747297016963	15.223848044752254	3.5226051267695397e-4	0.06146773037284343	positive	D vs B
PPP2R2A___38147_GTAGATGATGATGTAGCAGA	PPP2R2A	10.826551438572617	12.187312497658167	3.5302192337986993e-4	0.06146773037284343	positive	D vs B
TEX22___49077_ATGCGACTTTCGAGGCCTCG	TEX22	11.83710843436196	15.064461255704888	3.538816152577037e-4	0.06146773037284343	positive	D vs B
OR6C76___34412_ATTCAGCATAGGAGCGACAG	OR6C76	-14.800039992610854	14.838730225226747	3.538852664624983e-4	0.06146773037284343	negative	D vs B
PRPF38B___138675_TCTGTAGGACCTAGATGTGA	PRPF38B	11.620168665142934	14.19675589870926	3.542837137963551e-4	0.06146773037284343	positive	D vs B
KDM4B___24508_CCCCGCGTACTTCTCGCTGT	KDM4B	11.919774474040764	16.497069237943137	3.5506547839608e-4	0.06146773037284343	positive	D vs B
TRIM22___151368_ATGTGATTGACGTCATGAAA	TRIM22	11.710957098705324	15.06022537338474	3.55144169056571e-4	0.06146773037284343	positive	D vs B
OR1K1___33683_GAGCACGAGAGCCTTAAGAG	OR1K1	11.347105217942838	14.126103993689195	3.563863360716431e-4	0.06146773037284343	positive	D vs B
OR6T1___134399_TTGCGCCTCGCATCTTACAG	OR6T1	10.394414076049207	10.78209959836467	3.56661688509292e-4	0.06146773037284343	positive	D vs B
CCDC24___107730_CAATGTTGGACACGTTCAGT	CCDC24	11.426073077381137	13.461823988804252	3.5687856017465756e-4	0.06146773037284343	positive	D vs B
KIF15___124830_CAATGAACAGAGAATCGTCT	KIF15	11.620013656092636	12.874856802128958	3.5702795013427724e-4	0.06146773037284343	positive	D vs B
MAPK1IP1L___128228_GCACCGTTCCACCAGGAGCC	MAPK1IP1L	11.574737902605088	13.867383933712553	3.570586088803002e-4	0.06146773037284343	positive	D vs B
PLEKHG5___37117_ACTCACCGGTTCCTGAACAA	PLEKHG5	11.392516626278296	12.205625375008218	3.573464791757171e-4	0.06146773037284343	positive	D vs B
GTF3C1___120551_ATGCGGTACAGGGCCTTGAT	GTF3C1	-14.54352551208082	17.144329511345205	3.593016833359976e-4	0.06150084347337514	negative	D vs B
OR2L5___33827_CATTGCGTGTTCCTATGGCT	OR2L5	11.570127262675674	13.91138869670656	3.5938837549252134e-4	0.06150084347337514	positive	D vs B
XIRP2___154447_ATCTGTTCTGATGTTGATAT	XIRP2	11.427088980488472	12.152436489915903	3.600218938610153e-4	0.06150084347337514	positive	D vs B
PDILT___135844_GACTTTCCAGAGCTAACGTT	PDILT	10.946994639190704	11.814938105136942	3.642055911359261e-4	0.06207282860486132	positive	D vs B
MMP21___29514_GGCCGCGGTCGACATCAAGC	MMP21	-14.7343612642132	14.772330575385634	3.6534402999541027e-4	0.0621009068496399	negative	D vs B
ABCG8___226_CACGGCGGCAAGATCAAGTC	ABCG8	11.478863346561136	12.136019497566226	3.660417607576778e-4	0.0621009068496399	positive	D vs B
MTFR2___130325_GACTGACTTACCTCAAAATT	MTFR2	-14.693453754474858	14.730737038187147	3.726792857662789e-4	0.06276697029645081	negative	D vs B
KL___124986_GATCTGCAGCATAACGATAG	KL	11.683777011886928	14.976031204557858	3.7343240054416005e-4	0.06276697029645081	positive	D vs B
PIK3C2B___136577_GCTACACCCATGATGACCTG	PIK3C2B	-14.703021244880922	14.802488900011529	3.734325894352813e-4	0.06276697029645081	negative	D vs B
ONECUT2___33394_GCGCATGTCCGCCTTACGCC	ONECUT2	11.923732827992634	18.134503989971844	3.73785095599428e-4	0.06276697029645081	positive	D vs B
CRTC3___11235_AACCCGCCATCACGGGCTGG	CRTC3	11.719167354313123	15.721722971732293	3.7454734890723446e-4	0.06276697029645081	positive	D vs B
hsa-mir-335___58997_ATAGCAAATGAGAGGAGGTC	hsa-mir-335	11.639175921255053	14.230886372735636	3.754598819416778e-4	0.06276697029645081	positive	D vs B
TARBP2___48332_GTCGCCAACGGTGACCCGGA	TARBP2	11.861966014707804	13.362989823082277	3.7818390976932366e-4	0.06276697029645081	positive	D vs B
TMEM66___50490_GCGGATTCCTGTAACATGAG	TMEM66	11.398784646155024	12.854757233392077	3.7917356182643966e-4	0.06276697029645081	positive	D vs B
DLX5___113365_GGAGCTAGCGTAGCTATAGT	DLX5	11.919859016526804	15.59849925515729	3.791834341141543e-4	0.06276697029645081	positive	D vs B
TTC24___52085_CTGGGCCAAGCGCGTCCTCA	TTC24	11.951514635882228	19.522842431902827	3.811477393012102e-4	0.06276697029645081	positive	D vs B
TNFSF10___150734_ATGTGAGCTGCTACTCTCTG	TNFSF10	10.986631054333946	12.060919751078972	3.8122847086786646e-4	0.06276697029645081	positive	D vs B
C9orf62___6747_GGTTCCAGACAGGCCCGCCA	C9orf62	10.568279307825629	11.383045480578684	3.8130547119335145e-4	0.06276697029645081	positive	D vs B
AAGAB___48_AGCAGACATCAATCTATGTG	AAGAB	10.896732894328402	10.664326471333345	3.826245303093272e-4	0.06276697029645081	positive	D vs B
ELMSAN1___114927_TGGCCTCCCCCATCACAGAG	ELMSAN1	-14.633951871903257	14.681065440926304	3.8405836529088695e-4	0.06276697029645081	negative	D vs B
MAOB___128069_ATGTGGTTGTTCTGGAAGCC	MAOB	-14.625366211082698	14.670281686855084	3.855796241187856e-4	0.06276697029645081	negative	D vs B
HEATR5B___21079_TCGGGCAACACAAACACATG	HEATR5B	11.168924481460945	13.330907944104473	3.858205834064e-4	0.06276697029645081	positive	D vs B
SH2D7___143857_TGCCCAAGCCTAGCCGTGCC	SH2D7	11.68401701839482	15.87081270929188	3.8640843344828527e-4	0.06276697029645081	positive	D vs B
GPR137C___19903_TAATGTCTACCTCGAATCAA	GPR137C	11.395640235387772	12.958014057904158	3.87228506785948e-4	0.06276697029645081	positive	D vs B
ALDH18A1___1539_GGGCAGCACAGATGCTGTAC	ALDH18A1	11.32652379743834	13.320192950742255	3.875471218639434e-4	0.06276697029645081	positive	D vs B
NFYC___131816_TCAGAAAGACTTCCGAGTGC	NFYC	11.582508204162464	14.551600284930892	3.876670901840159e-4	0.06276697029645081	positive	D vs B
TEFM___148907_TCTCTTCGATTCTATACTGA	TEFM	11.52928693606191	12.8588931904276	3.883199258439786e-4	0.06276697029645081	positive	D vs B
PDHX___35872_ATATACTCACCGTAGTGTCC	PDHX	-14.76403357346213	15.782166442565796	3.8865561269420273e-4	0.06276697029645081	negative	D vs B
ITGA2___123690_TGGCTTTCCTGAGAACCGAA	ITGA2	-14.613089487155449	14.693850253218809	3.8939527253312287e-4	0.06276697029645081	negative	D vs B
ACE___100422_CCCTGCTAAGCAACATGAGC	ACE	10.487946013373126	10.725997824614913	3.921920445234304e-4	0.06300692449680227	positive	D vs B
UBR2___152686_CTCTTCTTCCTCAATTTCAG	UBR2	11.585186329707636	15.158948996555454	3.925797150011365e-4	0.06300692449680227	positive	D vs B
hsa-mir-3115___58498_CTGAATATGGGTTTACTAGT	hsa-mir-3115	11.01138202236253	12.766151146453232	3.9445870745152855e-4	0.06302022075492762	positive	D vs B
SOX18___146192_CGTCCGACAGCGCGGAGATC	SOX18	-14.576816489779926	14.61554459596766	3.945487919724952e-4	0.06302022075492762	negative	D vs B
EFHD2___114556_TGAGATCGACGTCTCCAGTG	EFHD2	11.524719853871732	14.789005833117203	3.952068103701607e-4	0.06302022075492762	positive	D vs B
hsa-mir-606___62517_AGTAAAACTACTAAAAACCA	hsa-mir-606	11.597307117289786	13.793257619804455	3.9699886302060184e-4	0.06304214157836341	positive	D vs B
TBC1D17___48487_CAGGAAATGACCTCGAATCC	TBC1D17	11.516965370875504	14.019142328417397	3.97041034850073e-4	0.06304214157836341	positive	D vs B
NGB___31862_GCACTACGGCCCCGTAGAGT	NGB	11.760427499405331	14.27303050645228	3.9885707166569944e-4	0.06319545871728456	positive	D vs B
NonTargetingControlGuideForHuman_0212___64595_CGAAACCCTCTTAAGTTAAC	NonTargetingControlGuideForHuman_0212	11.804179157024524	17.23842934305111	4.007718163864972e-4	0.06320853254607663	positive	D vs B
KLRC1___125249_TGCTTTACCTTTGCAGTGAT	KLRC1	11.809807867016108	16.07535357184174	4.016180985715601e-4	0.06320853254607663	positive	D vs B
DOCK3___13742_TTCAAGTGAATGTAATTTGC	DOCK3	11.584550531084666	15.013210586611525	4.0268951941824346e-4	0.06320853254607663	positive	D vs B
SGCD___143749_GCTGAGTTAGCACTTTAGTC	SGCD	11.356399473190574	12.595843931482213	4.026927080661295e-4	0.06320853254607663	positive	D vs B
STARD8___147317_TAATTGTGCCTCGATGAAAC	STARD8	10.813285349716995	10.603443102783874	4.032599131450841e-4	0.06320853254607663	positive	D vs B
KCNN4___124329_TACCTTGGAGATGTCCACCA	KCNN4	11.47823219508087	13.36822546405913	4.040432916522413e-4	0.06320853254607663	positive	D vs B
ZFP36___55204_GAGAGTGGGCGCTGCCGCTA	ZFP36	-14.531157379052235	14.612351642602915	4.0530626167692966e-4	0.06327290545998102	negative	D vs B
RGSL1___41118_AGTTTCATTAAGTCCCCAGA	RGSL1	11.17880368017111	11.932300678567117	4.076321237096216e-4	0.06329238672020693	positive	D vs B
TP53TG5___151026_GCTGGCAGGTTGATGTGACC	TP53TG5	10.654049188626905	11.942356121274749	4.0773740689607275e-4	0.06329238672020693	positive	D vs B
AKAP12___101410_CACGCCCGTACCTTGGTGGC	AKAP12	10.95223827271715	11.985546577704064	4.08455348312121e-4	0.06329238672020693	positive	D vs B
hsa-mir-5193___61692_TCCACTTCAGGTGATGGAAC	hsa-mir-5193	10.97722664351469	11.982049747000818	4.092849609541891e-4	0.06329238672020693	positive	D vs B
SEPT6___43448_TGACGGACTTATTCACCAGC	SEPT6	11.741281104428037	15.260130900637863	4.102636115078969e-4	0.06329238672020693	positive	D vs B
MYO1G___130796_TTTCACCCACGTGCTGCTTG	MYO1G	11.236187668363469	13.979177269571313	4.107138509938202e-4	0.06329238672020693	positive	D vs B
TSEN2___151768_GTGCATGACAAGCTTAACTC	TSEN2	10.61586738405464	11.914456121197306	4.119889395273398e-4	0.06329238672020693	positive	D vs B
ZDHHC5___55120_GGCTGCTGTAAGACATCGAT	ZDHHC5	10.90002811732002	11.909432766222992	4.122450197496959e-4	0.06329238672020693	positive	D vs B
SORCS1___46182_GTGTCCTACCAACAAGCGTA	SORCS1	-14.417069247486282	17.772841328939197	4.1362151580250344e-4	0.06337278601601697	negative	D vs B
FBXO30___117042_ACACGAGAACTCACTAAAGA	FBXO30	-14.473125975910538	14.514005003791436	4.151543579466751e-4	0.06340669450220572	negative	D vs B
CD207___108283_GAATGGCGTGTCATCCACCC	CD207	11.82926053253192	19.426322952173308	4.157697463294111e-4	0.06340669450220572	positive	D vs B
SH3GLB2___143906_ATGGACCCTGACTGGCTCAT	SH3GLB2	11.48392425993236	13.202921917283073	4.174986892435112e-4	0.06340669450220572	positive	D vs B
SPATA18___146381_CAACTTGCTCAATGAGTTCA	SPATA18	11.64754020412902	16.12103422465413	4.1885041608907846e-4	0.06340669450220572	positive	D vs B
PLAC1___36932_CACATCGTTGTTTAGCATGA	PLAC1	11.346608621489708	13.928928267477728	4.202412121482484e-4	0.06340669450220572	positive	D vs B
PDE7A___35824_GTCCAGGAGATGTACGTGTA	PDE7A	11.350821364653312	13.934037276889356	4.2105548385781914e-4	0.06340669450220572	positive	D vs B
TENC1___148932_GAGTGCTGCGCTGCTTTGAG	TENC1	-14.443203104235968	14.484512551712864	4.2130104884317295e-4	0.06340669450220572	negative	D vs B
ME2___28712_TTACAAGAACGACAAATGCT	ME2	11.792769315118148	18.95863506760809	4.215336282713251e-4	0.06340669450220572	positive	D vs B
MS4A12___130091_AAGCTACGAAGAACTCCAAG	MS4A12	11.635147079764131	13.760707123068402	4.2299634624190865e-4	0.06340669450220572	positive	D vs B
ZDHHC14___155012_GCTGTACTCGCAGTCTTTCA	ZDHHC14	11.480982846249589	14.187354741442183	4.231653839810609e-4	0.06340669450220572	positive	D vs B
LRRC31___127272_CAGTCTGAACAGTATTGCTC	LRRC31	10.837905400340754	10.866693387877037	4.245527283834638e-4	0.06340669450220572	positive	D vs B
ACKR4___100448_GTGCGATGCTTTCTGTGACT	ACKR4	-14.50922472957491	14.933782265310898	4.248824572548666e-4	0.06340669450220572	negative	D vs B
ADAM9___100783_CTTTCTCTAGTTAATCTCCA	ADAM9	11.08959483129521	11.884124501566449	4.250137254857615e-4	0.06340669450220572	positive	D vs B
APOBEC1___102464_GCGTACAACATCATCCACAG	APOBEC1	11.696201755042338	17.15240822472824	4.264026253435914e-4	0.06340669450220572	positive	D vs B
PDE11A___35764_CTTTGAAGAACAGACTGACC	PDE11A	11.31326443083938	14.492704398292911	4.2784777669598896e-4	0.06340669450220572	positive	D vs B
SLC22A1___44533_CATGATCGCCACCGTTCTTC	SLC22A1	11.342754640217589	14.47372997747803	4.3093342329154704e-4	0.06340669450220572	positive	D vs B
TMCO4___149731_CCTTCTGAGCTTCTCACTCA	TMCO4	-14.09302083988771	17.160357787228115	4.314574366867521e-4	0.06340669450220572	negative	D vs B
POMP___37667_TTGTAGAATGCCAGAGGACT	POMP	11.712651030785258	17.598924935976353	4.31853754648121e-4	0.06340669450220572	positive	D vs B
NELFA___31672_GCAGATGAAGGGCGCCCTAA	NELFA	10.788973492601786	11.885045212226652	4.3266105990409474e-4	0.06340669450220572	positive	D vs B
HSPA4L___122257_AGCCATCACAGATCTTCTCT	HSPA4L	11.438701443982382	14.144904683076888	4.342525788642683e-4	0.06340669450220572	positive	D vs B
KIAA0368___124595_CTAGAGAGTTTGAGCAAAAC	KIAA0368	11.352451454642202	13.535365404918023	4.3535919506504654e-4	0.06340669450220572	positive	D vs B
ZNF444___56013_CCTCGTTGCTGACGACCCAT	ZNF444	-14.40935304219179	16.656850841381623	4.382498834866255e-4	0.06340669450220572	negative	D vs B
PPAT___37853_TGTGACTAGTGATGGGAGTT	PPAT	-14.421200670770707	14.751200733080038	4.391974199770213e-4	0.06340669450220572	negative	D vs B
PHF1___36329_TGTCTTTGCGATCGCCACCA	PHF1	11.564716962697233	13.878766701868113	4.39207129291853e-4	0.06340669450220572	positive	D vs B
TMEM74B___50514_GCAAACTCATACCCCTGTGC	TMEM74B	11.612795611275548	14.895798070152985	4.392739214598586e-4	0.06340669450220572	positive	D vs B
CNPY1___110352_AATGAACGACTACAAGCTTG	CNPY1	11.223340285067165	14.345736815113783	4.395501215677788e-4	0.06340669450220572	positive	D vs B
hsa-mir-2117___58241_GGCATGGTGAACAGCAGGAT	hsa-mir-2117	11.045608679302342	12.62003676769511	4.39600882384168e-4	0.06340669450220572	positive	D vs B
RAB40AL___39934_CGAGTCCCCGTACAGTCACC	RAB40AL	11.408795880179198	14.16627987228468	4.40173321477505e-4	0.06340669450220572	positive	D vs B
XYLB___54616_CTGGGACTTCAGCACGCAGC	XYLB	10.245344666173985	11.02038323231721	4.411585414668957e-4	0.06340669450220572	positive	D vs B
SBNO2___142756_AAAGACCTGCGACTTTGCTC	SBNO2	11.579100823647716	16.39763279052387	4.417388035021818e-4	0.06340669450220572	positive	D vs B
CCDC37___7767_TGGTGAGGTCCCGGATCTCA	CCDC37	11.67569834375742	18.004120864421385	4.4307420570511056e-4	0.06340669450220572	positive	D vs B
PTPRM___139468_ACGTAGACATTGAGTAACCC	PTPRM	-14.331682804113589	14.370092533674413	4.448403601215639e-4	0.06340669450220572	negative	D vs B
GNAT1___119447_TCACTTCATCTGCTTGACGA	GNAT1	10.818242668990834	11.815754615903774	4.450098696404205e-4	0.06340669450220572	positive	D vs B
hsa-mir-766___63929_GGCTGGGGTGGCTGAGGCTG	hsa-mir-766	11.611885518070652	15.005502962103447	4.4512306844298903e-4	0.06340669450220572	positive	D vs B
RHOBTB3___41178_TCCGGTGTTCACCGAGTATC	RHOBTB3	-14.375864962281804	16.272700043494062	4.462392367015089e-4	0.06340669450220572	negative	D vs B
FDX1L___17262_CCCTCCTCCAGGAGAACTCG	FDX1L	10.031230250477511	10.397851454910365	4.465122654527122e-4	0.06340669450220572	positive	D vs B
EPC2___15268_CGAGCAACCAGATTATGATA	EPC2	11.504029683974858	15.95585137796969	4.4856712328220273e-4	0.06340669450220572	positive	D vs B
CCDC132___7595_CCAACTAGGTTGATGCAAGT	CCDC132	-14.38787065807176	14.846535727071034	4.524845875816117e-4	0.06340669450220572	negative	D vs B
hsa-mir-4307___59938_GGGCTTTCAGAAGAAAAAAC	hsa-mir-4307	10.741516324431762	10.805084278733885	4.5255076360855754e-4	0.06340669450220572	positive	D vs B
RNF10___41455_CTGCTGCCGCCGCCCCTTTG	RNF10	11.64305544787831	17.580972450984913	4.52848237951615e-4	0.06340669450220572	positive	D vs B
GALR1___18586_GGTGTCCCGCAACGCGCTGC	GALR1	10.979958489047036	12.536644051635918	4.533411311656584e-4	0.06340669450220572	positive	D vs B
TRPC6___151680_TGGAGATGCTCATTATATCC	TRPC6	-14.302491044081195	14.387857545926469	4.535344950241935e-4	0.06340669450220572	negative	D vs B
PRND___138593_CTCGTAGTACCTGTTGCCCT	PRND	11.4095866100359	14.981226445227833	4.558639857897771e-4	0.06340669450220572	positive	D vs B
C2orf43___6127_GACCTACTTACCGGGAGCTC	C2orf43	11.260941939425775	14.053915280777808	4.587401303818413e-4	0.06340669450220572	positive	D vs B
IL5RA___123146_GTCAGCTTGCAGTATCTCAG	IL5RA	11.50908201543564	15.766978523329724	4.591640267089943e-4	0.06340669450220572	positive	D vs B
FAM199X___16392_TGGGCTCTTCCTTAACGAAG	FAM199X	-14.268558037500451	14.31563459016766	4.5925084015185767e-4	0.06340669450220572	negative	D vs B
C1orf194___5817_GGTTGAGTTGAGCCGACTCC	C1orf194	9.968757266350012	10.401244872439458	4.5947367035459286e-4	0.06340669450220572	positive	D vs B
SLAMF7___44318_ACTATGATAGTGCCCCCTTC	SLAMF7	11.60495144058378	17.717097428141095	4.605951890278608e-4	0.06340669450220572	positive	D vs B
ARHGEF40___102864_ACTCACGTGGCGAAGGAAGC	ARHGEF40	-14.382092020015214	17.330407815620948	4.6062702031877614e-4	0.06340669450220572	negative	D vs B
OBSL1___33235_TTGGACAGTGACGCCGAAGA	OBSL1	-14.256674544264664	14.296702784264715	4.616070028148995e-4	0.06340669450220572	negative	D vs B
STPG2___47560_ACTATTATTTCATATAGTCG	STPG2	-14.25832562445953	14.308428947546597	4.61730753622252e-4	0.06340669450220572	negative	D vs B
NEU2___131671_CAAGCCCGTCATTGGTGCTC	NEU2	-14.301598557726305	14.568206130762633	4.6260923155062503e-4	0.06340669450220572	negative	D vs B
LRRC4___27349_TTGAGGTACCGGGTGTTCGA	LRRC4	10.165125480061176	10.340557101944803	4.636412831598432e-4	0.06340669450220572	positive	D vs B
DSE___14015_CATACGCAACTCCTTCATAG	DSE	11.142724048263789	13.76126709833368	4.6491010868176706e-4	0.06340669450220572	positive	D vs B
TRIP10___151569_CAGCAGCAACAGCGCATCAC	TRIP10	10.698353427986037	10.772866225885622	4.650706127508675e-4	0.06340669450220572	positive	D vs B
SLC35D3___44982_GACGGCGATGACGTACTGCG	SLC35D3	-14.297681740318875	19.303591603392174	4.656096330920748e-4	0.06340669450220572	negative	D vs B
TMEM260___50350_ACTTTACCGGAGTCTCCCCC	TMEM260	11.05816793009294	13.412118264132957	4.684682047191701e-4	0.06340669450220572	positive	D vs B
LCMT1___26161_CATTGTCAAATTGTCAACCT	LCMT1	-14.2169476335716	14.259104616090625	4.708072007788419e-4	0.06340669450220572	negative	D vs B
OS9___134590_CCACATCCAGCAATACCACA	OS9	11.285569254169287	13.760066338130608	4.7154435520021913e-4	0.06340669450220572	positive	D vs B
NRAS___132605_CTTCGCCTGTCCTCATGTAT	NRAS	10.900896904820472	11.445381260328066	4.716410480483806e-4	0.06340669450220572	positive	D vs B
HRH4___122074_TGAAAGCGCTTGTGACACAA	HRH4	10.473590100702538	11.365792687070678	4.725613152513457e-4	0.06340669450220572	positive	D vs B
STXBP1___47664_TGGACGAGGACGACGACCTG	STXBP1	-14.205495738899565	14.244466206240036	4.733111095559247e-4	0.06340669450220572	negative	D vs B
EBPL___114353_CCAACAGTACAGCCAGTTGC	EBPL	11.115584042548733	13.510474100043997	4.743055000298322e-4	0.06340669450220572	positive	D vs B
NT5C___32799_GCGAGCAGTACCGCGCCCTG	NT5C	-14.186355248281894	14.225432613036585	4.7778015792324937e-4	0.06340669450220572	negative	D vs B
XPO5___54567_GTGGTCAGGTTTCGGTGGAA	XPO5	11.524915406216577	15.411017170692691	4.789849304317724e-4	0.06340669450220572	positive	D vs B
SLC39A12___45096_CATCCTTACCTGATAGGCGG	SLC39A12	10.517685386145567	10.325689339711614	4.8074965706608664e-4	0.06340669450220572	positive	D vs B
FCHSD2___117190_ATCAAGAATCAGTTTACAGA	FCHSD2	-14.172359754066465	14.212349814609386	4.8114364694306944e-4	0.06340669450220572	negative	D vs B
NLRX1___32138_CGCTATCTACCGAGCTTCCG	NLRX1	10.763977122831578	12.426995786610236	4.833169082180104e-4	0.06340669450220572	positive	D vs B
OR5K3___34316_ATGCAGGTTGCCAGCTAGGT	OR5K3	11.432616021811445	16.103791500994298	4.835982598522862e-4	0.06340669450220572	positive	D vs B
PTEN___139247_GTATGCTGATCTTCATCAAA	PTEN	11.0532835340813	13.70929954200669	4.8428023249588454e-4	0.06340669450220572	positive	D vs B
BTG1___104939_CTCCAAGTTTCTCCGCACCA	BTG1	-14.158959643653787	14.202250764413966	4.844824304929107e-4	0.06340669450220572	negative	D vs B
TSNAXIP1___151825_CAAGCTTGTCACTGTGAATG	TSNAXIP1	11.095992725955677	13.975470952548882	4.844936535646286e-4	0.06340669450220572	positive	D vs B
DDX50___112719_AACCTTTCTGACTCAGTTGT	DDX50	11.552330390413246	17.801372921259226	4.852354902333705e-4	0.06340669450220572	positive	D vs B
ACHE___100438_GTTCGACCACTACAGCAAGC	ACHE	11.295468615977644	13.222801875869768	4.8540836997507456e-4	0.06340669450220572	positive	D vs B
CSTA___11477_AATGAGGACTTGGTACTTAC	CSTA	11.294696741558887	15.118795889110345	4.874587834219513e-4	0.06340669450220572	positive	D vs B
CGNL1___109315_CCCAGCTGCTCGAGACTTTA	CGNL1	11.156191443635608	14.57380184732923	4.890971158594099e-4	0.06340669450220572	positive	D vs B
UBXN8___152732_ATCTCCCCAAGTTTATCTGA	UBXN8	11.287289154585268	15.322449471616554	4.902353015994102e-4	0.06340669450220572	positive	D vs B
XYLT1___154551_GTGATGAGCGGACTTGGGTG	XYLT1	11.47625343731717	17.008088220591844	4.90378692984344e-4	0.06340669450220572	positive	D vs B
ALG2___1626_AGGGTTCATCTGATCGTGGC	ALG2	10.818596257221603	12.429211771222429	4.905862535099458e-4	0.06340669450220572	positive	D vs B
_multiple2___139402_ACATCCTCATAATCATTATG	_multiple2_139402	11.47384528902761	16.45849699413304	4.908166383414368e-4	0.06340669450220572	positive	D vs B
AMPD2___1827_CCTCCCGCAGCGTCTGTTCA	AMPD2	-14.464154836648284	16.54955818490722	4.912816356893409e-4	0.06340669450220572	negative	D vs B
RNF31___141610_TGGACACAGGGCCTGTTTAC	RNF31	11.196659184739326	14.95330542844178	4.943200072387094e-4	0.06340669450220572	positive	D vs B
RNF138___41513_GTGATCCAGTAAACGCTGTC	RNF138	-14.27947949080664	15.105364691827296	4.95577265693673e-4	0.06340669450220572	negative	D vs B
HS3ST2___122094_AAGTTTCTGGCCGCCCGCGC	HS3ST2	11.16999003026599	13.925683653177162	4.969470980923975e-4	0.06340669450220572	positive	D vs B
OXSR1___134792_GTGTAGTAAGATACAATATT	OXSR1	-14.147474276353464	15.79783352450908	4.974583851697514e-4	0.06340669450220572	negative	D vs B
WAC___153872_GGGGGACTCGCAGCCTTACC	WAC	-14.020466478770844	17.44622048261418	4.974758972292981e-4	0.06340669450220572	negative	D vs B
LAMA5___25953_CCCGCGAGCAATGCCATCGA	LAMA5	11.273524282900862	14.713909181176628	4.977280920486158e-4	0.06340669450220572	positive	D vs B
KYNU___25881_GGTGGCTCTCCACCTAGATG	KYNU	10.2719003471823	11.728521264782852	4.98393739689586e-4	0.06340669450220572	positive	D vs B
UTRN___53458_TAACGTCAACAGAGTGCTGC	UTRN	10.753266658521762	12.90535434556968	4.984194148414619e-4	0.06340669450220572	positive	D vs B
UBE2E2___152532_GATCTGTCTGGACATCTTAA	UBE2E2	10.930141500650636	13.297988823712869	5.020676661795557e-4	0.06340669450220572	positive	D vs B
TTC39B___152069_CCTTAGAATTGCTTCGCCCC	TTC39B	11.24242937077209	14.944754526868984	5.027811558248313e-4	0.06340669450220572	positive	D vs B
ZNF891___56899_ATTTGCCTCCAATGTCCCCC	ZNF891	11.22547453380775	15.21356920592493	5.037726153527598e-4	0.06340669450220572	positive	D vs B
ZBTB34___154797_GGAGTCGCATGTGCCTATCA	ZBTB34	-14.22667541900484	19.014847504900573	5.037987367555465e-4	0.06340669450220572	negative	D vs B
CEND1___9033_GGCCTTGGCCGAGGTCTTCT	CEND1	-14.08958004303893	14.180836701385964	5.039261052482226e-4	0.06340669450220572	negative	D vs B
RPN2___42020_GTCTGCGATGAATGTGCCCT	RPN2	11.471378996897538	17.346919292923218	5.040421168774569e-4	0.06340669450220572	positive	D vs B
FA2H___115876_CATCGTACTTCTCTCCCAAG	FA2H	9.919949243231548	10.446556911128964	5.052465586476468e-4	0.06340669450220572	positive	D vs B
GNB2L1___19494_AACCCTATCATCGTCTCCTG	GNB2L1	-13.924535775468236	17.396330327015257	5.074836096680271e-4	0.06340669450220572	negative	D vs B
SAMD4B___142634_CTCCAGCCGGAACACCTTCC	SAMD4B	10.537243231368754	11.596266166456108	5.081248047289558e-4	0.06340669450220572	positive	D vs B
CDC25B___8530_CTCACGTCTGCTCCGCCATG	CDC25B	11.112848481874106	13.274257912767988	5.083324089137009e-4	0.06340669450220572	positive	D vs B
STK39___147449_ATAAAATACATTGTCAACCG	STK39	11.394033834348976	16.353491798634035	5.091244042374003e-4	0.06340669450220572	positive	D vs B
HRCT1___22089_CATTCGGCACATGAGATACG	HRCT1	11.304839699772216	15.709844261220676	5.100435087759374e-4	0.06340669450220572	positive	D vs B
ZNF573___156216_AATACCTGGACCCTAATCAG	ZNF573	10.901473348791988	13.26498260135926	5.108867021822568e-4	0.06340669450220572	positive	D vs B
RPP21___42027_AGCACTCACGTCTCTGGCGC	RPP21	-14.101018979342792	19.41426589537322	5.135473571256495e-4	0.06340669450220572	negative	D vs B
CASK___7286_TCCGAAGACCCTACCTCCTC	CASK	-14.194998323806637	17.581453604750912	5.139378434915422e-4	0.06340669450220572	negative	D vs B
hsa-mir-16-2___57952_ATATTTACGTGCTGCTAGAG	hsa-mir-16-2	10.512599241980253	10.57260595782105	5.144046095433492e-4	0.06340669450220572	positive	D vs B
ZNF273___55708_GCCACAGAAGGTGGACCTCT	ZNF273	-14.034344945645714	14.077778538790216	5.151836770480771e-4	0.06340669450220572	negative	D vs B
_multiple2___31381_AGATTACATAGGAACTATAC	_multiple2_31381	-14.030112280717136	14.072697421521722	5.162021191040692e-4	0.06340669450220572	negative	D vs B
CFI___9279_CTGCAGTGTGTGCAACTAAC	CFI	9.785138886711508	10.25515412096494	5.163568942220328e-4	0.06340669450220572	positive	D vs B
SOX21___46256_CCTCCCGTACGCGTCGTCGC	SOX21	11.06199266661434	14.46561675669648	5.170356155276664e-4	0.06340669450220572	positive	D vs B
LOC388813___26924_AGAATGATTCCCACATCAGA	LOC388813	11.372972166917206	15.527483361932209	5.171186506890027e-4	0.06340669450220572	positive	D vs B
OR4C45___133910_TGTAATAGAATTCATACTGC	OR4C45	11.367439503777586	16.430961151213268	5.188496056097163e-4	0.06340669450220572	positive	D vs B
COPS2___10714_CCTGGCACGACTGATGTAAC	COPS2	10.393045929831088	10.2128151039471	5.189462347431006e-4	0.06340669450220572	positive	D vs B
KATNA1___124039_CCGAATTCTTTAAGGGCATT	KATNA1	11.12236620397804	13.84593835185686	5.201193730975098e-4	0.06340669450220572	positive	D vs B
MGST3___129139_TTATGCTTATGGCTATTACA	MGST3	10.475296707300563	12.332905551872516	5.202750775676755e-4	0.06340669450220572	positive	D vs B
RPA1___41798_CTCATGAGCAGTCGATAACG	RPA1	11.091818009436665	13.566819026136995	5.214972748114014e-4	0.06340669450220572	positive	D vs B
NonTargetingControlGuideForHuman_0825___65208_CTTCCTGCGTGGCTTTAAAC	NonTargetingControlGuideForHuman_0825	11.492713637910754	18.98705558672296	5.22957501543624e-4	0.06340669450220572	positive	D vs B
SFMBT2___143670_AGATGAAGGGTCTTGCATAT	SFMBT2	10.791059864354192	12.286373824900828	5.231140982068062e-4	0.06340669450220572	positive	D vs B
SCGB3A2___42935_TCAGGAGGCGCTATCACACT	SCGB3A2	11.123082328709444	14.073870661673878	5.239782468778329e-4	0.06340669450220572	positive	D vs B
BRD4___104778_TAAGATCATTAAAACGCCTA	BRD4	11.52779717434776	20.189657164357342	5.248966371612431e-4	0.06340669450220572	positive	D vs B
LMO2___26705_TCCGGCCCAGTTTGTAGTAG	LMO2	11.019545296571982	13.225226643821983	5.25425451596268e-4	0.06340669450220572	positive	D vs B
C3orf20___106213_GCTACAGCAGCGGACAGTTG	C3orf20	11.36128461014006	15.91096198260668	5.276058721952199e-4	0.06340669450220572	positive	D vs B
ARHGDIB___102795_AATACGTTCAGCACACCTAC	ARHGDIB	11.488356004437309	18.79542128768454	5.277791582113305e-4	0.06340669450220572	positive	D vs B
RPL29___141876_AGGTGGACCCCAAGTTCCTG	RPL29	11.009046916907865	13.890846487581385	5.290748657902226e-4	0.06340669450220572	positive	D vs B
PHF2___36359_TTCTGCACGGGCTTGACGTC	PHF2	10.77959903229691	13.210909279746806	5.291145498526752e-4	0.06340669450220572	positive	D vs B
ZCCHC12___55009_TACCCTCGACGACTCCGATG	ZCCHC12	11.020079462162062	13.67247496156152	5.295267013762857e-4	0.06340669450220572	positive	D vs B
RCVRN___140671_CAGTCGCAGAATTTCCTTAT	RCVRN	11.387957018271596	17.217385371578995	5.303148145192765e-4	0.06340669450220572	positive	D vs B
SCARA5___42866_AAGTGTACCACGACCGGCGT	SCARA5	11.189258937536714	14.922386350805008	5.303591056754307e-4	0.06340669450220572	positive	D vs B
GCC2___118741_AACCAGCTCTAATTCTTGCA	GCC2	10.736181131048	12.795137078429535	5.306016781403907e-4	0.06340669450220572	positive	D vs B
OSBPL2___34653_ATCCGCTGCAAGAAGCTCAG	OSBPL2	10.885923186222064	11.86395451340564	5.306575919539553e-4	0.06340669450220572	positive	D vs B
hsa-mir-4252___59717_GACTCAGTGGCCAGATGGCC	hsa-mir-4252	10.599883064453891	12.273430487337713	5.307614298147858e-4	0.06340669450220572	positive	D vs B
CDK5RAP1___108776_TGGCTGGTCCTGATGCCTAC	CDK5RAP1	10.860570503413378	12.30013505435026	5.312651197814051e-4	0.06340669450220572	positive	D vs B
ZNF574___156219_GGCACTTAAAGACGCCCTCC	ZNF574	11.170486946492034	15.110515804033708	5.314845554209993e-4	0.06340669450220572	positive	D vs B
C1orf177___105798_CATGAAAGAGAAGCGGCTGA	C1orf177	10.799746898958984	13.196962646768752	5.320625189521866e-4	0.06340669450220572	positive	D vs B
MAP3K9___28206_AGCTCGCCACGACCCTGATG	MAP3K9	10.376433914712347	10.262418126020805	5.32938535568285e-4	0.06340669450220572	positive	D vs B
OR5J2___134263_CTTGTCACAGGATCATGGAT	OR5J2	11.21929139796306	14.859382180821903	5.330038346687599e-4	0.06340669450220572	positive	D vs B
GCHFR___18784_CTGTTCATCGCCCACCATAG	GCHFR	11.23634742722934	15.480927565282949	5.330040999876064e-4	0.06340669450220572	positive	D vs B
SP2___46297_GACCGCCTGGTACTGGATAT	SP2	11.011663074190508	14.251064307670628	5.330635339713272e-4	0.06340669450220572	positive	D vs B
LUZP6___27647_GTTAGTACACTACTATAAAC	LUZP6	10.34190287010986	10.150097267176186	5.334472724863491e-4	0.06340669450220572	positive	D vs B
FANCD2OS___116819_CCTTCAGTCCAATGGGCCAC	FANCD2OS	11.045918952841074	13.52585889494124	5.343525764383354e-4	0.06340669450220572	positive	D vs B
ZNF729___156575_TATCCTCACCCAGGAAGACC	ZNF729	10.973792632486736	12.830452272923528	5.349816835860986e-4	0.06340669450220572	positive	D vs B
GPR21___119971_TGGTCAAGAAGGATGCGAAG	GPR21	10.390662467038918	11.582515181501597	5.36030493071275e-4	0.06340669450220572	positive	D vs B
UNC45A___152940_CGATGTTCCGCAAGGCCTCC	UNC45A	11.38735923399116	17.163882459648754	5.364183303154151e-4	0.06340669450220572	positive	D vs B
IVD___123844_GCCATGAGTGAGCCCAATGC	IVD	9.807556454952916	10.4788207167865	5.367086750522905e-4	0.06340669450220572	positive	D vs B
CLDN14___9858_CCAGATCTACCGATCCCTGC	CLDN14	-13.962034161454325	15.244501210946828	5.367858933071975e-4	0.06340669450220572	negative	D vs B
BABAM1___104053_GCTACAGAGCTCGCGGGGGT	BABAM1	-13.951078730585651	15.231047411021263	5.398466609310454e-4	0.06340669450220572	negative	D vs B
DNHD1___113656_TAGGCTATCACCTAAAGTAC	DNHD1	11.36991898805776	17.31532707956796	5.415539415305924e-4	0.06340669450220572	positive	D vs B
HSPA13___22266_CCAAGTCTATCACCAAGACG	HSPA13	11.00428970245734	14.398749179515685	5.4185747473657e-4	0.06340669450220572	positive	D vs B
CATSPER3___107356_TGTGGACCAGTTATGACATA	CATSPER3	11.270151881038514	14.767409242369792	5.427034159132776e-4	0.06340669450220572	positive	D vs B
SKP2___44298_ATCTTGTCCATCTAGACTTA	SKP2	-13.948581321209057	17.483813866081356	5.429195546366821e-4	0.06340669450220572	negative	D vs B
LRCH1___27137_CGAACCCCAACCTTTCGTCC	LRCH1	-14.041136910240091	16.717827287505337	5.443830799264695e-4	0.06340669450220572	negative	D vs B
ATP1A3___103585_CACAGTCTGTGTTGTATTTC	ATP1A3	-13.90634246340418	13.946012634746134	5.467914408230656e-4	0.06340669450220572	negative	D vs B
hsa-mir-5582___62166_CTATAACTTTAAGTGTGCCT	hsa-mir-5582	11.366313131821364	17.54830457590624	5.47133269451588e-4	0.06340669450220572	positive	D vs B
GYPE___20706_ATATCAGCATCAAGTACCAC	GYPE	10.914815205444572	13.512390570806412	5.472706829163005e-4	0.06340669450220572	positive	D vs B
MBD3___128427_GTTCCGCAGCAAGCCGCAGC	MBD3	11.074543002294734	14.14867725076639	5.474243231380503e-4	0.06340669450220572	positive	D vs B
NonTargetingControlGuideForHuman_0726___65109_AGCCCGCCACAGAATAGCTG	NonTargetingControlGuideForHuman_0726	11.03548176860176	14.199324495223763	5.488430146141462e-4	0.06340669450220572	positive	D vs B
CUZD1___11809_TATTTGAAACGTCAATGTAC	CUZD1	11.385759270109796	17.503739350137536	5.493288288961423e-4	0.06340669450220572	positive	D vs B
TMEM143___49968_GCTGCTCCGCCTCCTAATAC	TMEM143	10.724667895979662	11.379392488322225	5.510641887536167e-4	0.06340669450220572	positive	D vs B
ARV1___103171_TGCTATATTGTGCAAAGCTC	ARV1	9.602482384571069	10.06731269591247	5.511329007903028e-4	0.06340669450220572	positive	D vs B
DMD___113383_CACAGATGAGAGAAAGCGAG	DMD	-13.888745120959696	13.931690752414593	5.513732228963443e-4	0.06340669450220572	negative	D vs B
GALNTL6___18582_TCTGTACAAGGATAAGCACC	GALNTL6	11.231433151111087	15.842597675702509	5.522246081584862e-4	0.06340669450220572	positive	D vs B
EPS8L2___115359_GAAGCTTGGGGGTAGCTTGT	EPS8L2	10.588558164790433	13.340561068661232	5.537603536016604e-4	0.06340669450220572	positive	D vs B
C17orf78___105574_CATCATAGGATGCAATGATT	C17orf78	11.454590956594462	20.507817208315487	5.540244577061349e-4	0.06340669450220572	positive	D vs B
HBB___120885_AGTCTGCCGTTACTGCCCTG	HBB	10.47650181977106	12.20915105667274	5.558016990067487e-4	0.06340669450220572	positive	D vs B
LOC440563___126908_AGGTGTGAAACGATCCGCAG	LOC440563	10.680981573977226	12.56908878667116	5.561086484704212e-4	0.06340669450220572	positive	D vs B
RPS6KA6___142120_GCATAGAGCTGCCCAGCATC	RPS6KA6	10.07103098332114	11.374212194073468	5.56315499010421e-4	0.06340669450220572	positive	D vs B
OCRL___133219_CCGCTTTGAAATCCCTGATG	OCRL	-13.924605182181269	14.193218414078313	5.57102736733568e-4	0.06340669450220572	negative	D vs B
HSP90AB1___22254_CATTGCTATTTATTCCTCGT	HSP90AB1	-13.86343219275975	13.904713278165866	5.575175616580712e-4	0.06340669450220572	negative	D vs B
HYPK___122432_AAAGCACGCATCAGTTGGTT	HYPK	10.668876862174931	12.181909483333676	5.579058035978089e-4	0.06340669450220572	positive	D vs B
hsa-mir-6890___63745_CCCTACTCTGCCCTACCCCA	hsa-mir-6890	10.410662016763856	11.633500025854069	5.580478569815573e-4	0.06340669450220572	positive	D vs B
TTC30B___52107_CGTAGCGTGCATTGCGGATG	TTC30B	11.286766629007612	15.770765545850876	5.600114825440795e-4	0.06342600768328985	positive	D vs B
NDUFAF7___31499_GGTGTTGACTAATCCAGCCA	NDUFAF7	11.239282978722136	16.10656573058611	5.606157157309348e-4	0.06342600768328985	positive	D vs B
NRD1___132621_TATCAACAGCTTCAACTTCA	NRD1	10.982847864378282	13.977979060344246	5.614707024529147e-4	0.06342600768328985	positive	D vs B
RPS8___42192_CCGCAAGAAGGGAGCCAAGC	RPS8	10.376024556779424	11.347762173723735	5.617704260955498e-4	0.06342600768328985	positive	D vs B
NLRP3___32117_CGAAGCAGCACTCATGCGAG	NLRP3	-13.838322287615332	13.87827136675967	5.637347917582292e-4	0.06342600768328985	negative	D vs B
KRTAP7-1___125789_TACCACCATAGCAGCCGCCC	KRTAP7-1	11.254472114615956	16.32919311795734	5.639233400602018e-4	0.06342600768328985	positive	D vs B
HUS1B___22428_CACCGTCGCGAGGCTAGCGA	HUS1B	-13.834251219553066	15.282267058745978	5.661051960328069e-4	0.06342600768328985	negative	D vs B
TSPAN5___151875_AAACCTCATAGACTTCACCC	TSPAN5	11.244694603921566	16.08795639375904	5.673003817028814e-4	0.06342600768328985	positive	D vs B
NDST3___131390_GTTCTCCCAAGACAAACCTG	NDST3	11.26713559353021	16.83354721682402	5.684222705368228e-4	0.06342600768328985	positive	D vs B
OR7G1___134436_GTTCTTCTGTGAAGTCGTTC	OR7G1	11.02203983602166	14.809882749192775	5.688348598062053e-4	0.06342600768328985	positive	D vs B
VWF___153869_AAGCAGCACCCCGGCAAATC	VWF	11.03723390993077	14.477305899366558	5.692224553049277e-4	0.06342600768328985	positive	D vs B
SPC25___146498_AATATTCTTCCTTAAGATCC	SPC25	11.111593549013053	15.111064217219203	5.69432621768499e-4	0.06342600768328985	positive	D vs B
CTNND1___111648_ACAGGCAGAGCGTTACCAAG	CTNND1	-13.807745465536158	13.849243336432622	5.716362196713573e-4	0.06342600768328985	negative	D vs B
RMDN1___41364_AACTTACCAGGTTATCTCTC	RMDN1	11.263953043749064	17.052125781312036	5.731601863640536e-4	0.06342600768328985	positive	D vs B
CA7___6820_AGCGGCATGACCGGCCACCA	CA7	10.60982371240103	12.135309034107344	5.742406998679833e-4	0.06342600768328985	positive	D vs B
MSX1___130230_GCTGGAGAACTCCGCGCGCT	MSX1	10.783747675660418	13.395402501004284	5.774870993340505e-4	0.06342600768328985	positive	D vs B
OR8J3___34541_TTCGCATATGATAGCAGTCA	OR8J3	11.347082367389842	18.666990597308157	5.77498455429163e-4	0.06342600768328985	positive	D vs B
hsa-mir-4720___60979_CAGTTAAACTTGGCTATACT	hsa-mir-4720	-13.790397991601742	13.853722241548455	5.780487706004281e-4	0.06342600768328985	negative	D vs B
VMO1___53693_TTCAGTGCAGTGTCGTCGCC	VMO1	10.954842932587722	13.26773475778024	5.787701334444864e-4	0.06342600768328985	positive	D vs B
NUP214___133000_TCCCCAATTCCAGCCATTAC	NUP214	11.001144952560823	15.181121893035318	5.790536148957494e-4	0.06342600768328985	positive	D vs B
C2CD4D___6105_CCGAGAGCCCGCACACGCGC	C2CD4D	11.37237195496291	19.6275488940132	5.801617843038738e-4	0.06342600768328985	positive	D vs B
PATZ1___35290_AGACCGTCTGCGCTCCCACC	PATZ1	10.880315414337248	14.111937176022632	5.814254091214279e-4	0.06342600768328985	positive	D vs B
hsa-mir-6736___63096_CTGGGGACCTGAGCTGGGTG	hsa-mir-6736	10.90474917144678	14.359824290980375	5.825715043594409e-4	0.06342600768328985	positive	D vs B
PLEKHH3___137084_GGAGACTTGGAGCCTCATCC	PLEKHH3	11.169104784594232	16.351429340608963	5.840257196187781e-4	0.06342600768328985	positive	D vs B
PKP3___136812_ACAAGCTCCACCGTGACTTC	PKP3	-13.75859353710564	13.805391495330657	5.848601315713618e-4	0.06342600768328985	negative	D vs B
TLR5___149596_GTGTACCCTGACTCGTTCTC	TLR5	-13.856443881744504	16.104732968983328	5.851332125214106e-4	0.06342600768328985	negative	D vs B
_multiple2___59235_TGAGGGTGATTCTCTAGAGA	_multiple2_59235	-13.755646655029608	13.806351903237156	5.859993724917011e-4	0.06342600768328985	negative	D vs B
GOPC___19673_AGTGAAACTCCGCTAGATGA	GOPC	11.10376883444852	14.271456318802564	5.860082716220531e-4	0.06342600768328985	positive	D vs B
MAP3K13___28172_GGCGTGGTTTGCTTCGATAT	MAP3K13	10.80777196146212	13.366540468425027	5.866623145841398e-4	0.06342600768328985	positive	D vs B
TNFSF14___50814_CCCCCCGCTGCCGGTCAAGC	TNFSF14	10.187579247072543	10.01918294799682	5.871181141695289e-4	0.06342600768328985	positive	D vs B
ST6GALNAC1___147207_TCAAAGCCTCCAAGTCGCTG	ST6GALNAC1	10.550530179851984	12.603802385265116	5.882227486745011e-4	0.06342600768328985	positive	D vs B
PPIC___137873_CAAGGAGGTGACATCACCAC	PPIC	9.494001575981748	10.044921749105615	5.911905722038564e-4	0.06342600768328985	positive	D vs B
AZIN1___3940_GCCAAAATCTCAAGTACAGC	AZIN1	-13.72969201802856	13.76976656025717	5.919129848391784e-4	0.06342600768328985	negative	D vs B
PXMP2___39659_CGCCAGTTCATCCTCAGCGC	PXMP2	11.06848759041609	14.88942838838032	5.927456918672181e-4	0.06342600768328985	positive	D vs B
FAM210B___16457_GTTGGCGTGTCATTGCACAT	FAM210B	10.19387230427585	11.36721934241386	5.928327501647104e-4	0.06342600768328985	positive	D vs B
CERS2___9204_CCCACTCACATCCACAATGA	CERS2	-13.737407019744408	13.81431775989476	5.932195464082708e-4	0.06342600768328985	negative	D vs B
WFDC1___54244_GCCGAAGGTATCCCCAACCG	WFDC1	10.964853207689986	14.065182703853772	5.969693759477761e-4	0.06342600768328985	positive	D vs B
EIF4E1B___14819_CTGTGACTACGCCCTCTTCA	EIF4E1B	10.443621122673076	12.07908646360881	5.974263929335215e-4	0.06342600768328985	positive	D vs B
DKK2___13296_CCTTCGCACAGTCGCAACGC	DKK2	-13.725061496037531	13.816902377318648	5.979053898836147e-4	0.06342600768328985	negative	D vs B
POC1B___137395_ACTAATTGTGTCATGTAGTG	POC1B	10.193733427147126	11.235778673226628	5.988905199148197e-4	0.06342600768328985	positive	D vs B
ARHGAP36___102766_GATTGCGAAACAAATCCCCC	ARHGAP36	-13.720865894064628	13.819353294264522	5.996467959383088e-4	0.06342600768328985	negative	D vs B
UBE4A___152625_TGATATGAGCAATGTTGAGC	UBE4A	11.052331441344773	15.44986092045636	6.004838505489201e-4	0.06342600768328985	positive	D vs B
RPF2___141779_ATTCAATCATATCCAGCACA	RPF2	10.625334802482197	13.404689449519784	6.012559947794646e-4	0.06342600768328985	positive	D vs B
AOAH___2263_AGAATAGAGGCGCCACCGTA	AOAH	11.14107378498867	14.792045213680888	6.015109757230173e-4	0.06342600768328985	positive	D vs B
AP1B1___102280_CCACCTGAGTGGCCAAACTG	AP1B1	11.203739040415678	16.599134052497448	6.015411297257792e-4	0.06342600768328985	positive	D vs B
EYA3___15824_GTTGAGTCTGCTGTAGTGTC	EYA3	-13.692280952049709	13.735397227564992	6.022063694322995e-4	0.06342600768328985	negative	D vs B
KRTAP3-1___125703_TTTGATAAAAGCTGCCGCTG	KRTAP3-1	11.194036813004136	16.90850243985406	6.022853583785315e-4	0.06342600768328985	positive	D vs B
ATP6V0D2___103719_CATCTCCAGACTACTGATTA	ATP6V0D2	10.749234721847456	12.987226176199933	6.051292885674897e-4	0.06342600768328985	positive	D vs B
COX10___110791_CTGCAAGTGTATGATTTGCC	COX10	11.27640842553607	18.356970334705963	6.059129258873048e-4	0.06342600768328985	positive	D vs B
_multiple2___52363_TATCACCCACAGTACTGAAC	_multiple2_52363	10.883966709689975	12.579212121215106	6.063869453377152e-4	0.06342600768328985	positive	D vs B
LMTK2___126689_AGTCACAGAACTCAAACACC	LMTK2	10.585883169508016	12.579160540840066	6.069300441751136e-4	0.06342600768328985	positive	D vs B
SCFD2___42895_TTACCCATACTCATCTTGAT	SCFD2	10.870259268055444	14.053135209922395	6.084256352172066e-4	0.06342600768328985	positive	D vs B
FCGR2B___17191_CAATCCCACTAATCCTGATG	FCGR2B	-13.783519903545075	15.669449091488438	6.099492663434791e-4	0.06342600768328985	negative	D vs B
PSAPL1___39004_TATGTCCTGGCATACGTCGC	PSAPL1	10.45081811823368	12.025970341741854	6.105054669661369e-4	0.06342600768328985	positive	D vs B
_multiple2___101418_GTGATGCCTCAATTAAGAAG	_multiple2_101418	11.073018654370763	15.977471322393212	6.115035773402045e-4	0.06342600768328985	positive	D vs B
CCDC81___107873_TTTCAGAAGTCTCTATTATC	CCDC81	11.100260025255372	16.171133218830718	6.120357014515515e-4	0.06342600768328985	positive	D vs B
SMLR1___45779_TGATCGCCAACATAATCCCA	SMLR1	11.115017215865112	15.827416307832005	6.125099485449317e-4	0.06342600768328985	positive	D vs B
hsa-mir-3616___59095_ATGATGCAGGCGGGGTTGGC	hsa-mir-3616	9.956750808498867	11.18922959064508	6.126178985162985e-4	0.06342600768328985	positive	D vs B
ZFHX2___155103_CTAGGCAGCGGAACACCTTC	ZFHX2	9.45093870925094	10.044282137600412	6.131872035853925e-4	0.06342600768328985	positive	D vs B
PYCR1___139621_GCTGCACCGTCTCCTTGTTG	PYCR1	-13.650057997610077	13.691722098504808	6.136498035264305e-4	0.06342600768328985	negative	D vs B
CDC16___108509_TTTCTATCTTTCTCATAAAC	CDC16	10.130087619621133	11.274586413992594	6.136567594861496e-4	0.06342600768328985	positive	D vs B
YWHAG___54746_GCGCTACGACGACATGGCCG	YWHAG	10.784435124109406	13.311391136471508	6.1483843386377e-4	0.06342600768328985	positive	D vs B
DENND1C___12936_CTACAGATCCCCCCATCCTG	DENND1C	11.124096234332312	16.02530299153665	6.150882268853918e-4	0.06342600768328985	positive	D vs B
SIN3A___44183_AATTCCCGTAGCTGACTGCA	SIN3A	10.910240938257411	14.38966086378207	6.179759780122552e-4	0.06342600768328985	positive	D vs B
TMEM213___150152_GCTTACTGAGGCACTGCTCC	TMEM213	10.452060275125143	12.019857329546568	6.180387576825712e-4	0.06342600768328985	positive	D vs B
hsa-mir-4267___59775_TGCAGGGATGACAGAGGCTG	hsa-mir-4267	11.192754758385414	16.289013133786042	6.194845054688836e-4	0.06342600768328985	positive	D vs B
N6AMT2___130924_CGTTTGTTCCAAGACACACC	N6AMT2	11.07524025846777	15.810391285235127	6.198262697671439e-4	0.06342600768328985	positive	D vs B
OR4D9___33983_ATCCTATAATTTACACGCTG	OR4D9	-13.715677766671568	17.582040141302752	6.201596937905542e-4	0.06342600768328985	negative	D vs B
OR5R1___134306_CCATGCTTGTGCAACCCAAC	OR5R1	10.742652208684149	13.55788566233192	6.204374876579475e-4	0.06342600768328985	positive	D vs B
TGFB2___49213_CTTTGCTGTCGATGTAGCGC	TGFB2	10.940709363257568	14.001870019363524	6.212235008020364e-4	0.06342600768328985	positive	D vs B
LIPK___126588_GGAATTTATAGGATTCCACA	LIPK	11.132921689680508	16.59474829163273	6.213269871928056e-4	0.06342600768328985	positive	D vs B
CYB561D2___11986_GCCCACCTGGTTACGCGGCA	CYB561D2	10.82118044455314	13.546507757994544	6.223694379407617e-4	0.06342600768328985	positive	D vs B
BEND3___104402_GAGGAGGCGGCTGATCCCCG	BEND3	-13.626611286964556	13.708416413465352	6.24033216669373e-4	0.06342600768328985	negative	D vs B
CMPK2___10202_CGTGGCATCCAGTCCTTCGA	CMPK2	11.08118267327088	15.314873930032231	6.257652420902991e-4	0.06342600768328985	positive	D vs B
LILRA1___26488_CCCGGGACCACCCATGGGTA	LILRA1	11.066291606208312	15.805144098247824	6.282318674927449e-4	0.06342600768328985	positive	D vs B
KLHL30___25181_ACTTCCCCGACTATCACAAG	KLHL30	10.18948178470105	11.21407097576553	6.303661631036005e-4	0.06342600768328985	positive	D vs B
OPA1___133360_AGAGAAAATTGACCAACTTC	OPA1	-13.588011924311957	13.628550808685954	6.309063206294448e-4	0.06342600768328985	negative	D vs B
KLF4___125037_CACCCACACTTGTGATTACG	KLF4	9.483659785336542	10.040986620651593	6.309975333356241e-4	0.06342600768328985	positive	D vs B
FUT3___18191_CCTTGCGGTCGGCAGTGATG	FUT3	10.801442719847174	13.974816723425846	6.319302476567999e-4	0.06342600768328985	positive	D vs B
PDLIM3___35913_TCCCAAAGCCGTCAATAGCC	PDLIM3	10.97604897724461	14.311854093036306	6.322201855996374e-4	0.06342600768328985	positive	D vs B
PDDC1___35757_TCAGAACCCATCTGCGCCGT	PDDC1	11.089789890491202	16.661513138456193	6.324454328005342e-4	0.06342600768328985	positive	D vs B
PDGFB___35845_GGTCATGTTCAGGTCCAACT	PDGFB	10.724143646775811	13.34556322651789	6.332364410552961e-4	0.06342600768328985	positive	D vs B
LMOD3___26724_GGTTACCTCGGATTTCACAA	LMOD3	11.197913367960505	18.344507955196967	6.337872694934813e-4	0.06342600768328985	positive	D vs B
ZIM3___155274_CCGAACAGAGAAACTTGTAC	ZIM3	-13.572558699260952	13.613995549585772	6.35382715882979e-4	0.06342600768328985	negative	D vs B
MMP17___129461_CCATGCGGCGCCGCGCAGCC	MMP17	10.996404720912212	15.451313412251444	6.354339533642073e-4	0.06342600768328985	positive	D vs B
DNAH7___113477_TCTCACCTGCTCACTGCTCA	DNAH7	10.86104056005153	14.30175567190684	6.365527072732248e-4	0.06342600768328985	positive	D vs B
SEPT8___43454_CAACACGACCTTCGAGACTG	SEPT8	-13.570609726342964	13.62033152691469	6.367745413834724e-4	0.06342600768328985	negative	D vs B
_multiple2___26125_AGCAGCAGCCCCCAGAGCTG	_multiple2_26125	10.92146641247882	14.704646058413063	6.376895384141981e-4	0.06342600768328985	positive	D vs B
LOC100144595___126774_GTTGATCCTGCGCTGTGCTG	LOC100144595	10.752802887833106	13.54723612150753	6.383683571961378e-4	0.06342600768328985	positive	D vs B
FARP1___16875_CAAAATAGTCACCTTCCACG	FARP1	-13.764564147777849	21.1662526894867	6.386475368482594e-4	0.06342600768328985	negative	D vs B
PCDHA5___135400_GCTAGAGGGCGCGTCGGATT	PCDHA5	9.717170567444056	11.145497392182678	6.390708778679943e-4	0.06342600768328985	positive	D vs B
CAMLG___7099_CGTTTCAAAGCGAGTAGTGC	CAMLG	11.133758478250236	17.212915662497377	6.392868034530739e-4	0.06342600768328985	positive	D vs B
OLIG3___133330_GACTTCGCGCAGCCCGTCCA	OLIG3	-13.576983249350468	13.682779477115416	6.405374574993311e-4	0.06342600768328985	negative	D vs B
ENDOV___15123_TCCCAGGTTACCTCGAGCTC	ENDOV	11.08764448051998	16.192750587697798	6.40938917422897e-4	0.06342600768328985	positive	D vs B
LILRB4___26516_CCGAGTCCTCTTGTGACCTC	LILRB4	-13.601770744075354	13.807494659362291	6.432156264888461e-4	0.06342600768328985	negative	D vs B
FAM47B___116587_ATGGTACTTCGAGCCTAAGT	FAM47B	10.01729585958423	9.830781636791883	6.432673965234273e-4	0.06342600768328985	positive	D vs B
ERCC8___15455_CAGTGGTATCCTCATGACAC	ERCC8	11.162884838226809	17.94435989048129	6.45921903196387e-4	0.06342600768328985	positive	D vs B
RGS8___41109_TATCGACAGAAGAAGCTACG	RGS8	11.00958435685596	15.691815038612942	6.471073289709127e-4	0.06342600768328985	positive	D vs B
ZNF623___56414_GAGCTTTGAACTCCGAATAA	ZNF623	-13.550163616128868	17.153319020351788	6.474056694917669e-4	0.06342600768328985	negative	D vs B
PI16___36485_GGAGACCAACATCGAATTAC	PI16	10.569460946147052	12.471174619274612	6.48076811810763e-4	0.06342600768328985	positive	D vs B
FAM194B___16372_CCATGCTTCTTCGTGATGCA	FAM194B	-13.68396626412527	17.645444017445737	6.488423771714524e-4	0.06342600768328985	negative	D vs B
SMCHD1___145608_TTGTTATTACAACAACAAGT	SMCHD1	-13.525750818220828	13.569033518824812	6.491646669673754e-4	0.06342600768328985	negative	D vs B
NR2C2___132554_AGCCTCACCTCAGCGCATTC	NR2C2	10.12517363078214	11.976440075739562	6.49323379036299e-4	0.06342600768328985	positive	D vs B
KRT71___25524_GGATGCTGCTTACGCCAATA	KRT71	10.193958327972055	12.69095821595605	6.498877293893957e-4	0.06342600768328985	positive	D vs B
NonTargetingControlGuideForHuman_0257___64640_GCTGATATATACGACAAGCC	NonTargetingControlGuideForHuman_0257	-13.528263841551908	13.587913455403475	6.500523845222878e-4	0.06342600768328985	negative	D vs B
HLA-DRB5___121610_CTTTCTCCTAGTTGAGCCTA	HLA-DRB5	11.18643437893986	19.072039712054316	6.512641028732483e-4	0.06342600768328985	positive	D vs B
PHF8___136343_TCAACTGACCGTGGAATTCC	PHF8	-13.716312709289683	14.502403880266296	6.516171702606177e-4	0.06342600768328985	negative	D vs B
F7___15881_AGATTTCATCATGGTCTCCC	F7	10.99196989994692	15.763047678569466	6.534774603896527e-4	0.06342600768328985	positive	D vs B
VWA3A___53901_CTTGGGCAAAATTCGGACAA	VWA3A	10.445560469236767	11.197872673111055	6.546168275691354e-4	0.06342600768328985	positive	D vs B
ODF2___133234_TCGCCTGTGCATGCAGATTA	ODF2	10.92198519114057	15.390969389349348	6.55520479785421e-4	0.06342600768328985	positive	D vs B
SYT12___147995_AGACATCATGGCTGTGGATG	SYT12	10.992372602940186	15.712435342476075	6.564321504404306e-4	0.06342600768328985	positive	D vs B
GRIN1___20295_CTTCTACCGCATACCCGTGC	GRIN1	10.263096944422394	11.35728644890052	6.57165537771061e-4	0.06342600768328985	positive	D vs B
PTPLB___139374_TACCCTTAGCCAGGTATGCT	PTPLB	-13.718789074682682	20.786276423374733	6.583643967079418e-4	0.06342600768328985	negative	D vs B
hsa-mir-3660___59193_GTCATTGTAATAGTTCATAT	hsa-mir-3660	10.9876037423578	15.088406281175851	6.583793115587593e-4	0.06342600768328985	positive	D vs B
FKRP___17597_GCGTCCAGCGCTCCTCGTAG	FKRP	-13.588488258511072	16.90013743771929	6.590381364769166e-4	0.06342600768328985	negative	D vs B
HMGA2___21686_TGGCGCCCCCTAGTCCTCTT	HMGA2	11.08382915894416	16.417531139693864	6.593775988873509e-4	0.06342600768328985	positive	D vs B
KATNBL1___124050_ATGTAAGCAGCCAACTGTTT	KATNBL1	11.14512027247676	17.589549904835142	6.601700590151526e-4	0.06342600768328985	positive	D vs B
TMEM86A___150464_GACCATGCACGAAGTATCCT	TMEM86A	10.385606682921953	12.429502381413108	6.606803304666118e-4	0.06342600768328985	positive	D vs B
TMEM163___50030_CACTAAAGGCAGCCACCGCG	TMEM163	9.379718418550544	9.896457894877422	6.609479876621907e-4	0.06342600768328985	positive	D vs B
SSX1___147137_AAAGGTGTCGTCTCCGTTCA	SSX1	-13.356992252136829	16.35245120262549	6.61241540526949e-4	0.06342600768328985	negative	D vs B
MAP4K3___28216_TTTATAGGCGAGATAAGCTT	MAP4K3	10.851186146900687	14.520853554629452	6.614966687016328e-4	0.06342600768328985	positive	D vs B
RNF14___41521_CTCCATCGTAAATACTTGCC	RNF14	11.09893971119202	17.05894503553974	6.648980445986178e-4	0.06356846897707767	positive	D vs B
hsa-mir-8087___64192_AAGGAAAACTTCCAACTGAA	hsa-mir-8087	10.192755584789769	11.192479718052686	6.650757002777732e-4	0.06356846897707767	positive	D vs B
JPH4___23988_AGCTGCGACGTCCGCCCGCT	JPH4	11.021417979415006	15.958713992608596	6.655488415153808e-4	0.06356846897707767	positive	D vs B
BRCA1___104759_AAACTTACTTGCAAAATATG	BRCA1	10.311075313160686	12.074645188668905	6.669954685213033e-4	0.06360038840476945	positive	D vs B
FAM69B___16681_TCAGTGTGACCAGTACCGCA	FAM69B	11.024075826057874	16.256359779448033	6.686600965360378e-4	0.06360038840476945	positive	D vs B
TRPM8___151707_TTACGTGGCCTTGGAATCTT	TRPM8	10.79851847982816	13.986208338164625	6.701055986634222e-4	0.06360038840476945	positive	D vs B
ZNF114___155377_AAATACTTGAGTCACGTGTT	ZNF114	10.984195892583967	15.661595967465582	6.708293588984975e-4	0.06360038840476945	positive	D vs B
MTMR4___30429_AGAGTACTATCCCAACTGTG	MTMR4	-13.49781816425742	13.67622929048587	6.713468890561106e-4	0.06360038840476945	negative	D vs B
CHRM1___9548_AAGAAAGGGCGTGATCGAGC	CHRM1	10.053762151445271	11.916842186563027	6.739502109696239e-4	0.06360038840476945	positive	D vs B
CGA___109287_CCATTCCGCTCCTGATGTGC	CGA	9.947644878674216	9.790085489101854	6.749162188735159e-4	0.06360038840476945	positive	D vs B
TPRKB___51185_TTACCCTGCATTCGGGAAAT	TPRKB	10.19670205809648	11.92191567941338	6.749860595426068e-4	0.06360038840476945	positive	D vs B
COX19___110813_CAAAAGAATATTTAGAATGC	COX19	9.974574245489167	9.872476289429882	6.755263906978383e-4	0.06360038840476945	positive	D vs B
SKAP1___44271_CTTGATAACGTAATCAAGCA	SKAP1	10.610518791528968	13.659034529118957	6.756418063823041e-4	0.06360038840476945	positive	D vs B
XBP1___54490_TCGAGCCTTCTTTCGATCTC	XBP1	-13.746038235240638	17.575148383641743	6.759353810986038e-4	0.06360038840476945	negative	D vs B
ACSL3___557_CGAGTGGATGATAGCTGCAC	ACSL3	9.95650726325352	9.821780414993322	6.764045842332203e-4	0.06360038840476945	positive	D vs B
LSM3___27540_TCACATAAATTCGCTCATCT	LSM3	-13.621844071054063	18.479068661630176	6.781008604552733e-4	0.06360038840476945	negative	D vs B
HIST1H1A___21357_CCAACGTTCCCTTGCTTACC	HIST1H1A	11.168788851402445	19.97392131052695	6.785717591062289e-4	0.06360038840476945	positive	D vs B
DUSP18___114130_CCCATCATCCGACCCAACAG	DUSP18	10.963498596105005	14.926426964211174	6.787213931688244e-4	0.06360038840476945	positive	D vs B
PKP1___36851_ACCCTGAGCCACTCCAATCG	PKP1	10.83935964213341	14.57841512782056	6.816426894338401e-4	0.06372920122097805	positive	D vs B
RHD___41150_CTATGCTGTAGCAGTCAGCG	RHD	-13.416628249378478	13.467691234248614	6.827981876152289e-4	0.06372920122097805	negative	D vs B
ZNF195___155490_GAAAGAAATGGCTGGTGCTC	ZNF195	10.183245466432	11.042518548832437	6.833358556053528e-4	0.06372920122097805	positive	D vs B
CCDC178___7715_AGAGATGATCAAACCAATAT	CCDC178	10.166871196542557	11.906635219475394	6.843193537656658e-4	0.06372920122097805	positive	D vs B
TMEM114___49880_CTTCACCGACCGATCTCCAT	TMEM114	10.986541889439176	16.09754928852995	6.843841603889231e-4	0.06372920122097805	positive	D vs B
LY75-CD302___27684_CCAGAGATCTATACCAGAGA	LY75-CD302	10.19926672756672	12.41111087111623	6.864369770513454e-4	0.06380223905955108	positive	D vs B
SERPINA1___43506_TTCAGTCCCTTTCTCGTCGA	SERPINA1	10.226696009735855	12.36558336118342	6.869237175107068e-4	0.06380223905955108	positive	D vs B
NonTargetingControlGuideForHuman_0937___65320_GCAGCGAGATAACTTGACTC	NonTargetingControlGuideForHuman_0937	10.027499758975829	11.01788314102872	6.884978029355394e-4	0.06380223905955108	positive	D vs B
COX7B2___10868_CCATTCTATTCCAATCTGAG	COX7B2	9.566502307934606	10.99820823965964	6.8860293807964e-4	0.06380223905955108	positive	D vs B
PRKCD___138490_AGTTCTTACCCACGTCCTCC	PRKCD	10.935138954622516	15.990867266314892	6.921116312609803e-4	0.06395255486506976	positive	D vs B
DRC1___113934_TTCCATCACAGGGAAGCACT	DRC1	9.779764417809114	11.02939021228536	6.924864399568829e-4	0.06395255486506976	positive	D vs B
R3HDM1___39773_AGCTAGAGTTATCTCTCTTG	R3HDM1	10.614410027903885	13.69122987879726	6.928071521132184e-4	0.06395255486506976	positive	D vs B
KIAA0247___24614_GGTCCCCACGCTGTCTATAG	KIAA0247	10.613460827893054	12.368269803267092	6.94576786210503e-4	0.06399285437216475	positive	D vs B
RAB23___39844_AGAGAAAGTAGTAGCCGAAG	RAB23	10.078950747990651	11.00431606986115	6.952232441567288e-4	0.06399285437216475	positive	D vs B
hsa-mir-22___58290_CTGGCAGCTTTAGCTGGGTC	hsa-mir-22	10.38605293011273	11.794495863694156	6.961783408577179e-4	0.06399285437216475	positive	D vs B
KCNQ1___24367_CATAGCCGTCGACAGAGAAG	KCNQ1	9.91548027218164	10.971105472302954	6.976282223121007e-4	0.06399285437216475	positive	D vs B
CDKL1___8805_TCCCAACCTTGTTAACCTCC	CDKL1	10.891470451385551	14.56669730738412	6.978466199031376e-4	0.06399285437216475	positive	D vs B
ABCA12___100102_GGACACTTGTCTTGATCTTA	ABCA12	10.686135249308382	13.81755524628463	6.986913584388653e-4	0.06399285437216475	positive	D vs B
NR4A1___32625_CCCTGTATCCAAGCCCAATA	NR4A1	10.689464081203116	14.045550548863442	7.007626480022705e-4	0.06399285437216475	positive	D vs B
ZBTB11___154750_AAGACAGCCTGACAATGTTT	ZBTB11	10.321270868473242	11.44396683834542	7.011532051436444e-4	0.06399285437216475	positive	D vs B
hsa-mir-5004___61422_CTTGGGAATGGGCACTTGCT	hsa-mir-5004	10.688847981285829	14.300878592808177	7.017684215439461e-4	0.06399285437216475	positive	D vs B
CHP1___109509_TTGATGATCCGGTCCCCCAG	CHP1	-13.353509632935594	13.400060959491944	7.020909843214541e-4	0.06399285437216475	negative	D vs B
PRSS1___38899_ACACTTACGACTTGTAGCAG	PRSS1	11.00909898563122	17.302558006676655	7.02716618009749e-4	0.06399285437216475	positive	D vs B
TMEM8B___50550_GAAGGTGCGCATCCGCACCT	TMEM8B	-13.43393800956545	17.49567407493032	7.049069272953967e-4	0.06411374401516969	negative	D vs B
ZNF382___55888_GCCTGATATGATCCGCAAGT	ZNF382	9.70413088889238	11.07699246008596	7.063460663707429e-4	0.0641661000561657	positive	D vs B
YAE1D1___154557_GTTGTAATACATCTACTGAT	YAE1D1	9.510165161159772	10.939368452082672	7.104725252908891e-4	0.06427857622764635	positive	D vs B
MYLK2___130745_GGAATTCAGAACCCATCAAC	MYLK2	9.937857083500395	9.937697232277888	7.108931159620063e-4	0.06427857622764635	positive	D vs B
OR1C1___33650_GTCTGTATCCTCGTATCTTA	OR1C1	-13.324652931541868	13.36791806269504	7.109292563939874e-4	0.06427857622764635	negative	D vs B
TCP10L___48837_GACAGAAGAGCAACACCTAC	TCP10L	11.00644369161552	17.616266322865705	7.119813174930427e-4	0.06427857622764635	positive	D vs B
ZNF688___56542_TCATCGGCCGTTGCGTATTG	ZNF688	10.995112547451066	17.279628287562414	7.134115233292833e-4	0.06427857622764635	positive	D vs B
PHF20___136317_AACTTTGCAACCAATAACAT	PHF20	10.050595302105924	10.318714929796467	7.136920397200013e-4	0.06427857622764635	positive	D vs B
NUP98___133035_TTTGGCACAACTTCAACATT	NUP98	10.153052229771776	12.312070241459264	7.140205518117615e-4	0.06427857622764635	positive	D vs B
THPO___49385_GAACTCTTGAATGGAACTCG	THPO	11.05181199489553	18.854423939276575	7.145043529590746e-4	0.06427857622764635	positive	D vs B
FBXO33___117051_CAACCGAAATGAAGATCCGT	FBXO33	10.877267897792889	15.664153430157825	7.157426845937477e-4	0.06431211989054027	positive	D vs B
GMEB2___19399_AAGAGAGCCATCCGCATGAA	GMEB2	9.24014742312887	9.637044412538843	7.202039106508062e-4	0.06448864476924307	positive	D vs B
TMEM105___149790_GGTGCACAGACCTTGGTGTG	TMEM105	10.95010172383529	16.010448041804633	7.204092187173408e-4	0.06448864476924307	positive	D vs B
DCTN6___112545_TACAGTGTGAAGATTGCTCC	DCTN6	10.996241580447752	17.59391583292721	7.207296759502046e-4	0.06448864476924307	positive	D vs B
SAMD11___42666_TCCTCCGATCTGCGACTGCC	SAMD11	10.095598331075854	11.723128356071792	7.221197422670261e-4	0.06448864476924307	positive	D vs B
FLI1___117592_CTTGCCACAGGTCCTCCCCT	FLI1	10.9529200957763	16.921279804563493	7.232547370874217e-4	0.06448864476924307	positive	D vs B
LPPR5___27124_CGCCGAACTGTCCGATTTCT	LPPR5	11.030100442323654	18.77880678170817	7.232549887077405e-4	0.06448864476924307	positive	D vs B
MEX3A___29027_CATGCAATCCCGCCCGCCGC	MEX3A	10.610117202637412	14.118553150498853	7.237821762848205e-4	0.06448864476924307	positive	D vs B
CCNT1___8127_CCTACCTCACTTCTAGTATC	CCNT1	10.83216018009519	15.341593974125711	7.274429908665638e-4	0.06456503406339505	positive	D vs B
ZNF426___55967_TTCCAACCAAGAGATTAGAC	ZNF426	-13.264890207388454	13.30740658922109	7.30341988630781e-4	0.06456503406339505	negative	D vs B
FAM81B___116715_ATCTTCGAGGAAGAGTAGCC	FAM81B	9.875191861614104	10.894546672184626	7.312447251128742e-4	0.06456503406339505	positive	D vs B
SLC12A1___44356_ACCGCGCAAACTGTGTGTTA	SLC12A1	10.720942406979606	13.942530070873165	7.327032480934979e-4	0.06456503406339505	positive	D vs B
hsa-mir-8066___64102_GAGGCAACAATATGTTCCAC	hsa-mir-8066	10.827934533324218	14.59684977395491	7.329868888691433e-4	0.06456503406339505	positive	D vs B
hsa-mir-1229___57314_AGGAGCCTGTGGGAGGGCAG	hsa-mir-1229	9.179155399549645	9.591525057608202	7.342239364678313e-4	0.06456503406339505	positive	D vs B
GAP43___18610_CGACCTAGTCCTTATTCACT	GAP43	-13.252823154601629	13.297269077190608	7.345755894320507e-4	0.06456503406339505	negative	D vs B
TAOK2___148251_TCCTCTAGGCCCGGGATGTC	TAOK2	-13.25377458029568	13.30126894051694	7.34645203750591e-4	0.06456503406339505	negative	D vs B
MED8___28816_AACACCGCTGTTCCGTAACC	MED8	-13.272362426703545	13.38734371740296	7.362122838242167e-4	0.06456503406339505	negative	D vs B
SEPT3___43440_CAAATCCCAAGTGAGCCGCA	SEPT3	9.965077581653368	11.690561856865914	7.363432675682082e-4	0.06456503406339505	positive	D vs B
FAM3A___16576_TGACACCCACACTGACGACT	FAM3A	9.739410713364991	10.878677812983224	7.369921589528153e-4	0.06456503406339505	positive	D vs B
ARSH___103145_TGAGTGGAGTATGTACGTGC	ARSH	11.038077467485854	19.6955424670869	7.372645582205376e-4	0.06456503406339505	positive	D vs B
hsa-mir-6129___62664_TATACACCCAACTCCCTCAC	hsa-mir-6129	9.928074119600854	10.046587114601875	7.395333293355688e-4	0.06456503406339505	positive	D vs B
hsa-mir-623___62731_CAACCCAACAGCCCCTGCAA	hsa-mir-623	-13.236930428750917	13.28145159546237	7.39902283751677e-4	0.06456503406339505	negative	D vs B
C6orf99___6516_CAGCACTACCTGCAGAGTAG	C6orf99	10.301465323957652	12.23784362937536	7.417653935759856e-4	0.06456503406339505	positive	D vs B
PATL2___35286_AGTCAAGGCCCCTGGTATGC	PATL2	10.786176770390512	15.283974045334393	7.435101417037213e-4	0.06456503406339505	positive	D vs B
GABRG2___18393_TTTAACAAACCTCCTATATC	GABRG2	-13.225656163339364	13.270826456981366	7.437554462848037e-4	0.06456503406339505	negative	D vs B
ZFAND5___55159_AGTTGTGCTTGTCAGAGTAA	ZFAND5	-13.223268381604417	13.266578611823224	7.443978751999499e-4	0.06456503406339505	negative	D vs B
WFDC10A___154182_TGCTGGCAGACTTTGATTTC	WFDC10A	10.841170330199676	15.343845626105695	7.450601847756931e-4	0.06456503406339505	positive	D vs B
SEMA6D___43372_AGTGATAGTCGACAGTATTA	SEMA6D	10.9749177287909	17.60641851469651	7.452560505053779e-4	0.06456503406339505	positive	D vs B
WDR86___54203_GCAGTCGGCGCTGCATGTGA	WDR86	10.050010742256688	12.078173363534791	7.46265854924356e-4	0.06456503406339505	positive	D vs B
hsa-mir-548o___62050_CCTATTCTGATCAATAAACA	hsa-mir-548o	10.53878353149285	13.762251534062804	7.47082013033547e-4	0.06456503406339505	positive	D vs B
C11orf65___105165_TTAGCACAGAGATCTTCAAT	C11orf65	9.839260916990538	12.125077265739362	7.476421372410926e-4	0.06456503406339505	positive	D vs B
KCNJ16___124232_TTGCGGTCAAGGGCATACAG	KCNJ16	11.079017056195411	15.449835930069046	7.485491486209636e-4	0.06456503406339505	positive	D vs B
UBIAD1___52699_CGGAGTCTTCCTCTACACGT	UBIAD1	10.866846566386467	16.704103298624453	7.496045197123695e-4	0.06456503406339505	positive	D vs B
CNGA4___10272_ATGCGTCACGCCCGAAGCCC	CNGA4	-13.341018474650932	18.270202825826924	7.496606881165778e-4	0.06456503406339505	negative	D vs B
NonTargetingControlGuideForHuman_0506___64889_TAGTCAACATTCGCAAGAGG	NonTargetingControlGuideForHuman_0506	10.259676609235582	11.659319310651725	7.501772702633145e-4	0.06456503406339505	positive	D vs B
PAQR5___135117_CCAATGAGACTCTCAACATT	PAQR5	10.899846690351463	16.62214809661756	7.503036913124247e-4	0.06456503406339505	positive	D vs B
ZNF689___56544_ACCGGCTGCTCTAGATCCGC	ZNF689	11.016295626171198	16.559772666778645	7.510810550650204e-4	0.06456503406339505	positive	D vs B
OXR1___34830_TCTTCTCGGTGAACGTCGTC	OXR1	10.87961925010278	16.778941709099936	7.516833243824107e-4	0.06456503406339505	positive	D vs B
GIPC2___119095_TCAGTTAAAACAATCTGTGT	GIPC2	10.724740929375177	15.041463808672022	7.537523238455755e-4	0.06456503406339505	positive	D vs B
PCDHB5___135456_ATCGCCTTGGAATAGAGCAT	PCDHB5	-13.503963907034052	18.790647652183033	7.555535441054679e-4	0.06456503406339505	negative	D vs B
TAS2R38___148333_GCTGGGGTCACGAGAGTTTC	TAS2R38	-13.189646180798572	13.23389176425284	7.559328145001139e-4	0.06456503406339505	negative	D vs B
GXYLT2___20684_GGCGCTGCTCTTGCTCGCGC	GXYLT2	10.78837038789543	14.437203303708106	7.561311314723941e-4	0.06456503406339505	positive	D vs B
CCDC28A___7744_AACAGCCAGTGACTCCAATC	CCDC28A	10.800689303848904	16.032953398429	7.564382613129044e-4	0.06456503406339505	positive	D vs B
TMEM47___150354_CATAACCCCAGTTGAACTCA	TMEM47	9.181044711853088	9.627722193546962	7.571424894119859e-4	0.06456503406339505	positive	D vs B
PON2___137632_CCACACTGCCACCTGATTAA	PON2	10.49451193883267	13.794532291867732	7.588438286329694e-4	0.06456503406339505	positive	D vs B
COPS7A___110718_GTGACTTTGCCTCTACCTTC	COPS7A	10.429454915334478	12.493601530296536	7.589155802815605e-4	0.06456503406339505	positive	D vs B
hsa-mir-6781___63303_GGCATGTGGTAACCCCGGGC	hsa-mir-6781	10.89521145427386	16.905954645950377	7.598011495325463e-4	0.06456503406339505	positive	D vs B
WIZ___154261_TCACGCCCATTTGCCGCAGA	WIZ	10.82908670449302	14.066358665040722	7.616831592189974e-4	0.06456503406339505	positive	D vs B
ZNF345___55847_GTAGTGGTTCAGCTCTTAAT	ZNF345	9.921412484950842	11.806348924074666	7.623059703290063e-4	0.06456503406339505	positive	D vs B
ZNF132___55463_CAGCTTAGATGAGTGACTAA	ZNF132	-13.353892469102398	17.954380316408567	7.623822764209716e-4	0.06456503406339505	negative	D vs B
LRRN1___127430_GGCACTGTTCACTCGAATCC	LRRN1	10.492577147068593	12.943094036140424	7.654941858614224e-4	0.06456503406339505	positive	D vs B
C21orf91___6050_TCTTGCACACCAAATCATTA	C21orf91	10.57825526678032	13.843093130011836	7.668252613025316e-4	0.06456503406339505	positive	D vs B
IRX6___123611_TCACTCCTTACCGTTCATAT	IRX6	10.622736279990535	14.651700075022433	7.673170715051578e-4	0.06456503406339505	positive	D vs B
C2orf54___6150_TGACCCGGTCGAGGATGGAG	C2orf54	10.816028158031603	16.344265660887707	7.674362725263666e-4	0.06456503406339505	positive	D vs B
LGALS12___126310_TGGTCCCTCTAGATGCACAC	LGALS12	-13.35774904290836	15.234662698411215	7.695869190865283e-4	0.06456503406339505	negative	D vs B
OR8S1___34553_ATCTGCCGCCCACTACTTTA	OR8S1	10.915857868221934	17.639850134946457	7.696977505455815e-4	0.06456503406339505	positive	D vs B
CDCA7L___8617_AGTTCAATTCCGCCAATAAC	CDCA7L	9.805222077251884	11.82751153763491	7.699748163599655e-4	0.06456503406339505	positive	D vs B
ST3GAL4___47247_TCTGCTTACGAGCTGCCCTA	ST3GAL4	10.876753309460732	16.796141316178257	7.704310180615045e-4	0.06456503406339505	positive	D vs B
DST___14043_TTACACCCTAGTCTGACCTC	DST	10.81141637483926	16.340755849948422	7.711713622613835e-4	0.06456503406339505	positive	D vs B
VSTM1___153791_GATGGAGATGCAGCTGAAGA	VSTM1	9.93167478628009	10.230599283303642	7.718201951415133e-4	0.06456503406339505	positive	D vs B
CPS1___10992_TGGGTATTACCTTGACAGAA	CPS1	10.734127887314257	16.27140144573397	7.722258566318675e-4	0.06456503406339505	positive	D vs B
MAB21L1___127781_GCGGTGCTGAAGTTGAGCGA	MAB21L1	10.337807099644838	12.58002005705743	7.7242437141166e-4	0.06456503406339505	positive	D vs B
CTC1___111581_TCTTTCTTAGCTCATAGACC	CTC1	-13.241788896161305	13.584192512540431	7.732405549909852e-4	0.06456503406339505	negative	D vs B
COPS7B___110721_GTGGTTCTCTTTGTACTGGT	COPS7B	9.746013037045676	10.795576995377171	7.735825033837675e-4	0.06456503406339505	positive	D vs B
FAM46C___116578_GCATCAAAGTGCACGACGTC	FAM46C	10.244429361372765	12.16518098986625	7.741652471502104e-4	0.06456503406339505	positive	D vs B
FIG4___17511_AAATGTGATTGCAGAAAGTG	FIG4	10.631158871273955	14.900171847765863	7.760988497148693e-4	0.0646537325375137	positive	D vs B
USP45___153308_TTATAATTAATCTGAGCACA	USP45	10.605708548599065	13.18475028194984	7.778412988637474e-4	0.06472632595438545	positive	D vs B
NRIP1___32691_TCGACTTAGCAGACCATTCT	NRIP1	-13.232936980065675	14.625229379154414	7.793161295445687e-4	0.06477651260663016	negative	D vs B
TLX1NB___149613_TCCTGCAAGATAGTCCTGTG	TLX1NB	10.529478810837045	13.7468584592627	7.816504008696242e-4	0.06489010925566309	positive	D vs B
NKAP___32002_AATTGGGAGCTCCTGAAGTA	NKAP	10.617526583375096	14.603000890499985	7.8242928707255e-4	0.06489010925566309	positive	D vs B
CYP4A11___12172_TGACATCCTGAAGCCCTATG	CYP4A11	-13.340237969835366	14.110500310538532	7.845378210906946e-4	0.06499244252779089	negative	D vs B
OR8I2___34536_TAACACATCATCGCTGACCC	OR8I2	-13.34344757291729	18.12912248520841	7.877048538393979e-4	0.06513113066902859	negative	D vs B
hsa-mir-5094___61534_CACATAAAAGGCAGTGTGTT	hsa-mir-5094	10.789630270284224	16.37614735390768	7.895234304797354e-4	0.06513113066902859	positive	D vs B
TARBP1___148272_TTCTGTAATTTCAGTCCCAA	TARBP1	-13.322406190161312	15.18415527413469	7.897553436309367e-4	0.06513113066902859	negative	D vs B
C1orf51___105860_GCCTATGAAACTATCTGGAG	C1orf51	-13.092153377714022	13.144895206391482	7.912972082338975e-4	0.06513113066902859	negative	D vs B
OVGP1___34799_CTTGTGCTGAAACACCACGA	OVGP1	10.246398372564949	12.329178118231308	7.914224253125316e-4	0.06513113066902859	positive	D vs B
RBL2___140420_TAAAAAGCACCCAACAAAAA	RBL2	-13.316711076580772	19.490838806061905	7.914708984663072e-4	0.06513113066902859	negative	D vs B
CHCHD2___9365_ATTACCTACCGTTTGCAAGT	CHCHD2	9.846392926428932	11.671440245526608	7.92777671396158e-4	0.06516649998205432	positive	D vs B
TMEM217___150166_AAATTATATTGCCCTGGCTC	TMEM217	10.044723113767478	12.582876599141336	7.97168456349096e-4	0.06539359231501225	positive	D vs B
CLDN17___9867_TCCTTGATCGCCCTGCTTAT	CLDN17	10.706275191343211	15.247753035777416	7.974504045709271e-4	0.06539359231501225	positive	D vs B
TERF1___148953_CAATTGAACCCCAAATCATC	TERF1	9.992799483736505	10.838372750695097	7.981804119247482e-4	0.06539359231501225	positive	D vs B
SLITRK2___145464_CCTGTAACCCGTTGTTACCT	SLITRK2	-13.245285064211158	17.5220672514308	8.003138774276688e-4	0.06549617171560863	negative	D vs B
SLC2A12___144809_CCCCTTCTGGTTCAGCAGAC	SLC2A12	9.529160877238503	10.744228460518656	8.012697486288347e-4	0.06550225935188127	positive	D vs B
NMBR___132102_AGTGGCTCGCATCAGTAGCT	NMBR	10.89654544976647	18.882113059217502	8.036028979688921e-4	0.06559628184210384	positive	D vs B
ZDHHC9___55131_CGCCTTCAACATCGTCTATG	ZDHHC9	10.769109028565646	14.35403204608031	8.041853982445814e-4	0.06559628184210384	positive	D vs B
PHF10___136286_TCCTTTAAAAGGAAATATCC	PHF10	-13.047399456245042	13.091632639408294	8.064601759132411e-4	0.06566184768694523	negative	D vs B
SCG2___142846_AACCAAGTGAAGCGAGTTCC	SCG2	10.160046343312636	12.919449299644103	8.067564755033844e-4	0.06566184768694523	positive	D vs B
ZNF438___55993_TGCAGCACGCTAGCCCCGAC	ZNF438	-13.052167456994832	13.121889729490166	8.080300415862463e-4	0.06567495934800836	negative	D vs B
TMBIM4___49742_AAATCAAACCCAGAGATCCG	TMBIM4	9.859611840344687	11.529401880716875	8.086851902653467e-4	0.06567495934800836	positive	D vs B
MED4___28809_ACTTGAGTTTCTCCTTCGCT	MED4	9.333365382381835	10.355381411131017	8.10633250314544e-4	0.06576129497557144	positive	D vs B
TECPR2___148884_CTTCGGAGATTTGATGTCAC	TECPR2	10.639595979508249	15.28233758615537	8.147341966261687e-4	0.06585647282636072	positive	D vs B
PPRC1___138180_TGAGCAGCGACACTTCATTC	PPRC1	-13.025568743748195	13.071605918374818	8.147607294124998e-4	0.06585647282636072	negative	D vs B
TBX21___48663_GCCCGGCCACAGTAAATGAC	TBX21	10.443065815062964	13.555224457562003	8.151954249996574e-4	0.06585647282636072	positive	D vs B
ADH6___961_TCCATACAGGTTGTGGCCAC	ADH6	10.731720573975982	15.423966527981417	8.16621231746801e-4	0.06585647282636072	positive	D vs B
BRSK1___4848_AGTCCAGCGCAGACACAATC	BRSK1	10.458600668904094	14.062636283337794	8.181670026623201e-4	0.06585647282636072	positive	D vs B
hsa-mir-4277___59811_CACAAGGACTTGAGCTGAGC	hsa-mir-4277	10.260410812101023	12.846760689746905	8.185835531935321e-4	0.06585647282636072	positive	D vs B
TP53TG5___151027_GAGATCGCGCCATCAGCTGA	TP53TG5	-13.237566779739216	15.112709402683093	8.187870795199815e-4	0.06585647282636072	negative	D vs B
ANGEL1___101894_GCTAGTCCTTTATCTATAAG	ANGEL1	-13.493910602436982	15.578278522354868	8.216512302099739e-4	0.06585647282636072	negative	D vs B
UHRF1BP1L___152885_AAGTTCAAATGATGCATTGA	UHRF1BP1L	10.855880174426828	18.833221523867927	8.220315666995434e-4	0.06585647282636072	positive	D vs B
MAPK14___28261_TCATTCACAGCTAGATTACT	MAPK14	10.81740292095527	17.776446164914045	8.220689367748448e-4	0.06585647282636072	positive	D vs B
ARRB1___3106_TGTGGACCACATCGACCTCG	ARRB1	10.622264933117323	15.32918813320957	8.231266308513253e-4	0.06585647282636072	positive	D vs B
HTATIP2___122317_TCCAACATCATGACCTTGAA	HTATIP2	10.722234863257707	16.522022900296232	8.236961369930469e-4	0.06585647282636072	positive	D vs B
KLHDC2___25095_ACTTACCGTACAAGAGATTT	KLHDC2	-13.220338927675645	18.19903178751372	8.237434607973626e-4	0.06585647282636072	negative	D vs B
PRIM1___38483_GCGCCTATATCAATCTTGTA	PRIM1	10.732962052279378	16.58183191848958	8.260058531291511e-4	0.06585647282636072	positive	D vs B
PIGH___36559_CGGACTCTTCACCCTCTGCG	PIGH	10.894344639782132	20.33140920694309	8.265899559931386e-4	0.06585647282636072	positive	D vs B
DTX4___14090_TCGTACCAACCTGCAGCGAC	DTX4	-13.026116334370228	13.172190066547506	8.275046611522455e-4	0.06585647282636072	negative	D vs B
SCN3A___42985_TAACTCCACTAAACCCTGTT	SCN3A	10.4885228573312	14.17343160345767	8.282225779050274e-4	0.06585647282636072	positive	D vs B
SPATA6___146466_GATACTTTATTGGGATCTTC	SPATA6	10.668335451197132	14.707059401754782	8.296971389719387e-4	0.06585647282636072	positive	D vs B
HCCS___20955_TCACAATCAGAATAACGAGC	HCCS	9.819076360850428	10.73115715335959	8.299509936294001e-4	0.06585647282636072	positive	D vs B
LRRK2___127426_AATCACTGACAAGTTTACAC	LRRK2	-12.983771778155214	13.02677792891521	8.301113405866278e-4	0.06585647282636072	negative	D vs B
CCL8___8043_CACCAACATCCAATGTCCCA	CCL8	10.292584508301456	12.727461655385577	8.304554229228685e-4	0.06585647282636072	positive	D vs B
WDR65___154084_GATGGATCGATCCAGAGAAC	WDR65	-12.978607675903175	13.0234306173621	8.322724663179187e-4	0.06585647282636072	negative	D vs B
FER___117263_TTCAGGCAAATGAGATCATG	FER	9.16128518577166	9.413465678225409	8.359454125939944e-4	0.06585647282636072	positive	D vs B
ZNF521___156091_CTGATAGAGCACAGCTTCGA	ZNF521	10.638672187811627	15.256162389620297	8.361307757488104e-4	0.06585647282636072	positive	D vs B
PTDSS1___139239_TGCCACCGCCATTGCACAAC	PTDSS1	10.760721157129382	17.15411362830546	8.368559096050423e-4	0.06585647282636072	positive	D vs B
ZIC2___155258_ACACGCACCCCAGCTCGCTG	ZIC2	10.485595735760226	14.474950726786735	8.373457883734802e-4	0.06585647282636072	positive	D vs B
SLC23A1___44607_CCCGCCCACAAACATCTCCG	SLC23A1	-13.0231339345871	14.351815741667176	8.380649941788393e-4	0.06585647282636072	negative	D vs B
CCNA1___8052_CTACATGGATGAACTAGAGC	CCNA1	10.108457898909798	12.069034053614322	8.38116142687931e-4	0.06585647282636072	positive	D vs B
CAMKV___7098_GGAGCGAGACACAAGCAACG	CAMKV	-13.022092421598645	14.348609162835883	8.383020688150988e-4	0.06585647282636072	negative	D vs B
GCAT___18761_CTTCTAGGTCGGCCATGTCC	GCAT	10.384651363252688	11.953919346400872	8.383940477430357e-4	0.06585647282636072	positive	D vs B
CYP39A1___112138_AAGAGCATATTCACTGTGAC	CYP39A1	10.382187119276756	14.130637990279563	8.400118491021729e-4	0.06591387591862023	positive	D vs B
TSPAN16___51911_GGAAGTTACAGCTGCCACAG	TSPAN16	-13.003491473747566	13.192406309422347	8.418141275705735e-4	0.06598561814941113	negative	D vs B
TUBB2A___52276_AACCTACTCCATTGATAACG	TUBB2A	9.757060577242454	11.446339328552266	8.44405821840692e-4	0.06611902235527922	positive	D vs B
CADM2___6968_TCGAGCTGGTTCGCGCTTCC	CADM2	10.64792262389586	15.946582366693418	8.485828741727471e-4	0.06631330857839103	positive	D vs B
UQCR11___53107_GTCCAGGATCAGCCGCCAAT	UQCR11	10.266103010907711	12.76883266793942	8.497917727995525e-4	0.06631330857839103	positive	D vs B
SEPHS2___143359_CGAAAAGGTAACGCCACTCA	SEPHS2	8.951705411887728	9.512911115529526	8.52309175251956e-4	0.06631330857839103	positive	D vs B
NUPR1L___33089_GGTGAGGCGAGTGCGCATCT	NUPR1L	-12.927910711808083	12.977010789205345	8.524025450534772e-4	0.06631330857839103	negative	D vs B
SYNPR___48028_TAGCGTTTGCCTACCCATTC	SYNPR	-12.925172020852756	12.969026454890027	8.52705659017839e-4	0.06631330857839103	negative	D vs B
LRSAM1___127456_GCGTTTCCGAGCCTCCTCAC	LRSAM1	-13.186252352324212	15.13832910255477	8.527680248015763e-4	0.06631330857839103	negative	D vs B
IGFL3___22844_GGTCTCCTTTAAGGATAAGA	IGFL3	10.722961481011088	16.614263720853092	8.546573107836608e-4	0.06631330857839103	positive	D vs B
HOXB13___121901_ATCCAAGGTGGCATAATTGC	HOXB13	-12.9518373498414	13.093534328980926	8.555562737243228e-4	0.06631330857839103	negative	D vs B
PLEKHA1___137016_TGTTTCTAGAACCTACCTTC	PLEKHA1	10.369263484705952	13.4859962723271	8.56227234665527e-4	0.06631330857839103	positive	D vs B
LCTL___26208_GCCACCCACCGTATTTGACC	LCTL	-12.939337226199584	13.054508317290168	8.568057267461392e-4	0.06631330857839103	negative	D vs B
EPHX1___115302_CAAAAACGTGCTCATCGCTC	EPHX1	-12.933014467227764	13.038670715908124	8.580044094449651e-4	0.06631330857839103	negative	D vs B
hsa-mir-3664___59209_ACCTTCCAACACGAGCTCTC	hsa-mir-3664	10.04526357380491	12.605146699439253	8.582435952770991e-4	0.06631330857839103	positive	D vs B
UBAP1L___52548_GTCACCGCACTGGTACGGGC	UBAP1L	10.510876423189297	14.90959594698686	8.589539358804916e-4	0.06631330857839103	positive	D vs B
FZD9___118262_GGGCGCGCTCTACGTGATCC	FZD9	9.63483731759329	10.623920918560929	8.604506826966816e-4	0.06631330857839103	positive	D vs B
SMCR8___45682_GATCAGCGCCCCTGACGTAG	SMCR8	-12.975605061249974	17.105552884830136	8.606604420605979e-4	0.06631330857839103	negative	D vs B
ZNF582___156245_GATCACATCAGGTTTGGAAA	ZNF582	10.069631124888918	12.772510890592883	8.622468867909646e-4	0.06631330857839103	positive	D vs B
PNISR___37344_GTAGACATATCTTGTCCATT	PNISR	-12.928530383131616	13.05650433197453	8.628720178562442e-4	0.06631330857839103	negative	D vs B
ZNF532___56179_CGAGCAGACAGCGTCCGTGA	ZNF532	-12.96445151312281	14.295683932057305	8.630782857065232e-4	0.06631330857839103	negative	D vs B
TBX19___148593_ACCCAACTCACAGTGAGAAT	TBX19	10.264251925828688	13.245218791774116	8.658242030088463e-4	0.06631330857839103	positive	D vs B
MAGEB1___27930_GCGACGCCTGGCTCTAACAC	MAGEB1	10.48868585858118	12.100872598063445	8.673563066419804e-4	0.06631330857839103	positive	D vs B
OR6C1___134336_CCTTATCACAATTACCCTGC	OR6C1	10.664931243123528	16.712605125133496	8.678483937916787e-4	0.06631330857839103	positive	D vs B
IPMK___123424_GGTATACTGCAACATCCAGA	IPMK	10.611656833893406	15.948327525137724	8.680587815159458e-4	0.06631330857839103	positive	D vs B
ENSA___15189_AGGATTATAAATCATTACAT	ENSA	10.465672458421636	14.336217039217898	8.690847948552604e-4	0.06631330857839103	positive	D vs B
SHC2___143951_GTACCTGCACAGCCCGCCCA	SHC2	-12.90161056992578	12.997402195577052	8.690915655067568e-4	0.06631330857839103	negative	D vs B
ZDHHC23___155041_CAGTGTGATCCCATACACCG	ZDHHC23	10.32190130693883	13.457542571854884	8.691970360972812e-4	0.06631330857839103	positive	D vs B
PRAME___38274_GTCTACGCAGATTAATCATC	PRAME	9.737359925590368	10.882185405781703	8.707552691622178e-4	0.06636405466274384	positive	D vs B
COMMD7___10673_CTGCTGCATGTCGCCGCCCA	COMMD7	-13.1757644275586	17.233320330288574	8.723565333733188e-4	0.06641797299020281	negative	D vs B
KRTAP25-1___125693_CCCTTGAGCTATTTCTCCTA	KRTAP25-1	10.521165768077369	14.882210196915496	8.73749246821501e-4	0.06645591891715344	positive	D vs B
KDELR3___24485_GACCAAATTGCAGTCGTGTC	KDELR3	10.514523143688056	14.636376253257994	8.751119407200647e-4	0.06649150634250234	positive	D vs B
PEX16___36101_CTCTGACAGCTCGTGCGAAT	PEX16	10.210669624609976	12.72189163419096	8.76071333191474e-4	0.06649373565554767	positive	D vs B
DOCK2___13740_CTCCTTGTCAGCTTTGCGCC	DOCK2	10.734511544658362	17.899973438258773	8.769309362585516e-4	0.06649373565554767	positive	D vs B
GABRG1___18390_AATAAACTTCGTCCAGATAT	GABRG1	10.454608877872618	14.32735970740101	8.810123300507975e-4	0.06659836414929836	positive	D vs B
TRAPPC10___51300_CATCTTCGGAGCCCGGCCAT	TRAPPC10	10.716735038654102	17.703916901313416	8.8211234584266e-4	0.06659836414929836	positive	D vs B
RXFP1___42495_TGATAATTCTTGAAGCAATC	RXFP1	9.734681600794977	10.59226659501198	8.831470734256577e-4	0.06659836414929836	positive	D vs B
HDAC2___120977_TTCTGGTTTGTCATGTTTGA	HDAC2	9.775347775363509	10.604942173723956	8.851766014579508e-4	0.06659836414929836	positive	D vs B
CARD9___107234_CGCGTCTTCTCCATGATCAT	CARD9	-13.403127039997656	15.799101553423869	8.868309425281554e-4	0.06659836414929836	negative	D vs B
CLRN1___10123_CATCCTTATTGTGTTAACCA	CLRN1	10.444293630960695	14.410034168259733	8.871157750043706e-4	0.06659836414929836	positive	D vs B
C9orf139___6683_AGCCCCGTTTGCCAGCTCGC	C9orf139	10.445311719598152	13.652086118113004	8.876241941853297e-4	0.06659836414929836	positive	D vs B
PNCK___37342_TCACCCCAACATCGTCGCTC	PNCK	10.44756575002666	14.328364577180544	8.878122571242251e-4	0.06659836414929836	positive	D vs B
PPP1R1A___38065_ATCCCTAAAACTCACGAGAG	PPP1R1A	10.255412442928993	13.20522063768832	8.8848284270426e-4	0.06659836414929836	positive	D vs B
KRT10___125381_TGAGAGCCTGACTGAAGAGC	KRT10	9.329050320534954	10.561258398012942	8.885247119495608e-4	0.06659836414929836	positive	D vs B
SOX5___146212_GAAAGACAAGCTTCTTGCAA	SOX5	10.20393730706179	13.258684502416388	8.895833999532626e-4	0.06659836414929836	positive	D vs B
TTF1___152102_CTAGGTGTCGCTATTAAATT	TTF1	10.20796762856136	12.678972974946916	8.914368574376923e-4	0.06659836414929836	positive	D vs B
GCK___18787_TTCTGCGAGACGCTATCAAA	GCK	10.73744257958604	18.613908603643804	8.923485662788305e-4	0.06659836414929836	positive	D vs B
USHBP1___53182_GCTTCCATGATGTGCATCTC	USHBP1	10.09974974170585	12.682633419584242	8.925664701349141e-4	0.06659836414929836	positive	D vs B
EVI5L___115674_GCAGCAGGGCGAGGCCCACT	EVI5L	9.674532324610986	10.567350692742531	8.952050262113499e-4	0.06659836414929836	positive	D vs B
RFPL2___40933_CCGATGGAGGTGGCTGAATT	RFPL2	10.233367105462635	13.58626900221828	8.962155609517594e-4	0.06659836414929836	positive	D vs B
hsa-mir-1260b___57465_TGGTGGTGATGGTGATAGTC	hsa-mir-1260b	10.29131967598437	13.701728313784148	8.962181153570609e-4	0.06659836414929836	positive	D vs B
LAMTOR4___25998_CTCACCAGACAGGCGCTTGA	LAMTOR4	10.583549265536126	16.027093156200813	8.977689285147863e-4	0.06659836414929836	positive	D vs B
TIGD1___149404_AATTTCCTAAAATAAGACAT	TIGD1	9.953276689556388	12.334294878288404	8.98920207267981e-4	0.06659836414929836	positive	D vs B
NINJ1___131895_GTTCCACGACGGCCTTCAGC	NINJ1	10.45448441929065	12.86474185769504	8.992100228694846e-4	0.06659836414929836	positive	D vs B
ATG3___103483_TAATTTCAAAGGACAATATA	ATG3	9.832361507641895	11.331716579257654	9.001814681343181e-4	0.06659836414929836	positive	D vs B
UBXN11___52781_GCTACAGGATCAGAAGATAG	UBXN11	-12.856037334366448	13.046377316014544	9.007332249771332e-4	0.06659836414929836	negative	D vs B
ADAMTS4___829_CATACCCAGCGTGTCGCAAG	ADAMTS4	-13.032375103966292	18.574086219762588	9.016479217124652e-4	0.06659836414929836	negative	D vs B
TRAF2___151181_CCTGCAGAAACGTCCTCCGC	TRAF2	-13.059980260657609	17.232211909344446	9.01924302225017e-4	0.06659836414929836	negative	D vs B
CAPN13___7153_GAGAGTCATGGCGTATTACC	CAPN13	-12.803212128959322	12.853015782976408	9.023186227385006e-4	0.06659836414929836	negative	D vs B
CD300A___8332_CTTTCATGATCCCGTTGTCG	CD300A	-12.985870041704036	13.57696142807431	9.023708926030447e-4	0.06659836414929836	negative	D vs B
RAB8B___39989_CGATGTCGAAAGAATGATCC	RAB8B	10.349762837982732	13.59570326793074	9.042759774531664e-4	0.06659836414929836	positive	D vs B
HSD17B11___122147_TGTCCTAATTTCGTAAACAC	HSD17B11	10.420810387646217	14.838286061527606	9.043446573282926e-4	0.06659836414929836	positive	D vs B
DTNA___14065_TTGGCATCCGTTTGTTGAGC	DTNA	-13.019307401305593	14.909174652439928	9.079553797872114e-4	0.06659836414929836	negative	D vs B
MYO1G___30837_CTGTGGATGTGTCCTCCGAT	MYO1G	-12.861555453256669	13.132381109650304	9.098134465685406e-4	0.06659836414929836	negative	D vs B
SAMD15___42677_GATTCCGGCCCAGATGAAGA	SAMD15	10.100518864277618	12.383874819035936	9.106763987785448e-4	0.06659836414929836	positive	D vs B
BRINP2___4814_ACAGAGAGAGCACGCTGCGA	BRINP2	10.397477296535168	13.167359346586183	9.112339400079944e-4	0.06659836414929836	positive	D vs B
WDR82___154123_TGCCAGTGCGTGTTCCAACA	WDR82	10.683135670203194	17.381178838458833	9.114175758820042e-4	0.06659836414929836	positive	D vs B
SPAG4___46358_CATCCCACGATTACGCAGAC	SPAG4	10.232729740527164	13.16372455893072	9.122898115412374e-4	0.06659836414929836	positive	D vs B
PSMD8___39184_CCCCTCCTTCGAGCGCTACA	PSMD8	10.354571282721809	14.143639278303873	9.135537098458984e-4	0.06659836414929836	positive	D vs B
WNT8A___54389_CTACCTTGGGACCTGTTATC	WNT8A	10.536991191184642	13.911117719347608	9.136773376360984e-4	0.06659836414929836	positive	D vs B
SPOCK2___46750_GTGCATCAGTCGCAAGAAGC	SPOCK2	9.9934391008229	12.01107493384117	9.138220076785464e-4	0.06659836414929836	positive	D vs B
SERF2___143423_TATGAAAAAGCAGAGCGACT	SERF2	-12.85187035647941	14.194921027345137	9.139114385573382e-4	0.06659836414929836	negative	D vs B
SEMA3G___143283_CCTCACCGTGCAAGAGACTC	SEMA3G	10.070655792574229	12.306186007150185	9.150495015728548e-4	0.06659836414929836	positive	D vs B
PPP2R1B___38143_GGTCATCCTGAGACAATAAC	PPP2R1B	-12.787224662597396	12.88606223306734	9.163120808089656e-4	0.06659836414929836	negative	D vs B
TMEM35___150312_CGGGCTTGCGAGCAATCAGC	TMEM35	10.418003987642471	14.649194930662237	9.166497500249692e-4	0.06659836414929836	positive	D vs B
NBN___131175_CAGTTAACACAGCATGATTT	NBN	10.546725369093206	15.942650192386452	9.167620427921492e-4	0.06659836414929836	positive	D vs B
hsa-mir-564___62218_GCGCTCTGCCCTGCGGGCAG	hsa-mir-564	9.494982567902587	9.509805240271698	9.187323658758747e-4	0.06659836414929836	positive	D vs B
DDIT4L___112606_CAAACTGCCAGTTGCAACCA	DDIT4L	10.177982182186064	12.654193477343052	9.207334379983311e-4	0.06659836414929836	positive	D vs B
PRKAB2___38500_ACTTGTCACCTCTTAATCAG	PRKAB2	10.275172851450067	13.668898314838716	9.21174423462306e-4	0.06659836414929836	positive	D vs B
ZNF136___155408_TATAGAGGCCAGATTCCTCA	ZNF136	9.714121766794497	10.569511952136567	9.226872560309928e-4	0.06659836414929836	positive	D vs B
STK36___47497_TTCTCTGAGCGCCCCAATTT	STK36	10.101983741786448	12.907914107429848	9.22955403959774e-4	0.06659836414929836	positive	D vs B
OR4Q3___134013_AGGTAGAGAAGACCTTGTTC	OR4Q3	9.96144205474565	12.025168754313423	9.235340171724648e-4	0.06659836414929836	positive	D vs B
CA12___106790_CTTTGTACTTTACATGTTGA	CA12	9.973876147848213	11.886051452479094	9.24549362010486e-4	0.06659836414929836	positive	D vs B
HKDC1___121560_ACCGCCTCATGATGTCCAAA	HKDC1	10.711893742657365	19.359575770548673	9.258001696124607e-4	0.06659836414929836	positive	D vs B
VPS13B___53735_CAAAATCATCAATCAAACCG	VPS13B	-12.75216748489421	12.82454285907844	9.2677090920863e-4	0.06659836414929836	negative	D vs B
TCL1B___148759_CGCTGCTCGGTACTTCCTCC	TCL1B	10.323262680795793	13.865401916581908	9.28046214876102e-4	0.06659836414929836	positive	D vs B
hsa-mir-188___58013_CCTCTCTCACATCCCTTGCA	hsa-mir-188	-12.739496903787764	12.787285689485946	9.282190448292176e-4	0.06659836414929836	negative	D vs B
GYS2___120683_TGAGCATAATATGAAGACTC	GYS2	9.99911459674895	12.611131344331998	9.301700099996232e-4	0.06659836414929836	positive	D vs B
MED12L___128703_CCCAGAGTGCAATTCATAGT	MED12L	-12.933315384183802	13.566608375984798	9.302039830629847e-4	0.06659836414929836	negative	D vs B
RAB34___139835_ATTGCATCAACCTACTATAG	RAB34	10.33604514047556	14.336864867517626	9.309438460029174e-4	0.06659836414929836	positive	D vs B
OR6C1___134337_ATGATACTCAAGCAATGCAG	OR6C1	9.616634726083005	10.527375787524656	9.318899314359676e-4	0.06659836414929836	positive	D vs B
MYOF___30882_ATAATGAATTGAACCCTGTC	MYOF	9.760725711153524	11.913861620539752	9.323247539069408e-4	0.06659836414929836	positive	D vs B
PGPEP1___36279_AGGCTGATCGACCGTGACTC	PGPEP1	10.49102187685421	15.628550097279112	9.334066559631712e-4	0.06659836414929836	positive	D vs B
NOL10___32257_TAGGAGAATTGAACTTATTC	NOL10	-12.920591943234989	14.849517538585062	9.344940906412776e-4	0.06659836414929836	negative	D vs B
BCAT2___104265_CTGGGCAGAGAATGACGAAC	BCAT2	10.107568270766182	11.63080876872779	9.36758141865452e-4	0.06659836414929836	positive	D vs B
MGST1___29175_AGAGGGGTCGGGACCACTCA	MGST1	-12.720388927343969	12.77126368173252	9.367588375180288e-4	0.06659836414929836	negative	D vs B
HRASLS5___122052_GCAATCATCTTCTACATAGA	HRASLS5	10.201264876393664	13.343193257359111	9.372469085008316e-4	0.06659836414929836	positive	D vs B
TRIM16L___51419_GCATGACATCACGTTCGACC	TRIM16L	-12.728333514902074	12.803373642544782	9.373069138108258e-4	0.06659836414929836	negative	D vs B
DCHS2___112478_AAAAGGGACGACACGTTTCC	DCHS2	10.469184533649848	15.544590883907231	9.375076870499058e-4	0.06659836414929836	positive	D vs B
C3orf70___106259_TTCCAACCCCGCTCCGACGC	C3orf70	10.176646972856094	13.32448508523635	9.383760967454642e-4	0.06659836414929836	positive	D vs B
ZC3HC1___54996_AATCCGGCAGCTGATAGATG	ZC3HC1	9.944151602530162	12.44609628746975	9.389934675055972e-4	0.06659836414929836	positive	D vs B
RPS29___142080_CTCACCAAGAGCGAGAACCC	RPS29	-12.717119206011317	12.7891640270471	9.415370813064816e-4	0.06659836414929836	negative	D vs B
IFNA4___122650_GCATGTGTGATACAGGAGGT	IFNA4	10.395509871721265	14.603351523437262	9.419503100234676e-4	0.06659836414929836	positive	D vs B
hsa-mir-589___62455_AGCTGGCAGCGTCTGGGAAC	hsa-mir-589	8.847276169378787	9.668204243724809	9.421092040506624e-4	0.06659836414929836	positive	D vs B
OR2AT4___33762_GGATCAGGGCATTACCCATC	OR2AT4	-12.705706638904983	12.756523621418784	9.430293302059708e-4	0.06659836414929836	negative	D vs B
CMKLR1___10196_GAACCACCGCAGCGTTCGCC	CMKLR1	-12.5749614854922	14.831651343765966	9.431892047314282e-4	0.06659836414929836	negative	D vs B
CACNG8___106944_CCCGCGTCTACAAGTCCAAG	CACNG8	9.928731302560156	12.268361152769534	9.437359868819546e-4	0.06659836414929836	positive	D vs B
ZDHHC18___155022_CAGACAAGCTTCACCGACCC	ZDHHC18	9.422657597521347	11.246090556912776	9.459974756048456e-4	0.06668890831611606	positive	D vs B
ADCK1___889_CTAATGACTTTGGCGCTGTC	ADCK1	9.061635295664244	10.0545971307983	9.490276633227652e-4	0.06668890831611606	positive	D vs B
SMURF1___145791_ATCAGCAGATTAAAAGATAC	SMURF1	-12.797166772375345	15.960055180689151	9.506678057699724e-4	0.06668890831611606	negative	D vs B
FETUB___17306_ACTTCAGTCCTCCGACTCTG	FETUB	10.643031706748625	18.544090724411717	9.512273886813612e-4	0.06668890831611606	positive	D vs B
hsa-mir-142___57831_AGTACACTCATCCATAAAGT	hsa-mir-142	9.966546998624803	12.584933676443807	9.514786850405264e-4	0.06668890831611606	positive	D vs B
hsa-mir-4730___61018_GCCAGATGCTGAGCGATGGC	hsa-mir-4730	10.039580080913773	12.239474057585774	9.516091057658744e-4	0.06668890831611606	positive	D vs B
hsa-mir-7844___63966_TAAGAAAAACTAGGACTGTG	hsa-mir-7844	10.024357921114651	13.184878965681676	9.519744790459376e-4	0.06668890831611606	positive	D vs B
CEP104___109086_CTCTGTGATAATGAAAAGAC	CEP104	-12.996725039997834	15.306668984932893	9.52198680151787e-4	0.06668890831611606	negative	D vs B
SIX1___44243_TCCTGCGTAAAGCCAAACGA	SIX1	10.482452837204638	15.63444648434951	9.541782986625278e-4	0.06676462824417494	positive	D vs B
KBTBD7___124081_GATTGACAATCTGGTAGTTG	KBTBD7	-12.674682383355083	12.724018393853058	9.559500176081526e-4	0.0668256724914809	negative	D vs B
CIB4___109682_TGACCAGAAATGAAATTCTG	CIB4	-12.790536514359486	13.17832573875319	9.571402125672734e-4	0.06684598877411797	negative	D vs B
R3HCC1L___39770_CTTTGCAGCTCGTGATGCGT	R3HCC1L	10.371197753586786	14.574598886870774	9.582944700502042e-4	0.06686375941310856	positive	D vs B
hsa-mir-6514___62928_TGTCCTGAAGGCACCTGGAG	hsa-mir-6514	-12.80143705477508	13.274704695043091	9.64893811189204e-4	0.06698901342890969	negative	D vs B
PRTG___138930_ATCGAGCAACTCCACCTTCG	PRTG	-12.65355386399594	12.705347581776696	9.654892740411208e-4	0.06698901342890969	negative	D vs B
VIL1___153583_CACCTGAGGCTTGACATGCA	VIL1	9.527959874571549	9.779996028055171	9.662875841873516e-4	0.06698901342890969	positive	D vs B
TMEM132A___149872_CCCAGGGTCGTTCTCCTCGC	TMEM132A	9.994443926024704	12.550916327558705	9.706007529629572e-4	0.06698901342890969	positive	D vs B
ZC3H7A___154915_GCATATTGCTCCTGTGTTCC	ZC3H7A	10.178377419312978	13.8161444105592	9.715071060738132e-4	0.06698901342890969	positive	D vs B
FLRT1___117632_CCGCTCCAGCTCACGCATCT	FLRT1	10.14105485062578	13.627056681841925	9.736173755817652e-4	0.06698901342890969	positive	D vs B
AMN___101805_CGGCCTTACCATGTCTGAGA	AMN	-12.625684222824914	12.671614132315767	9.76744495590472e-4	0.06698901342890969	negative	D vs B
MROH8___29880_ACTGATCCAGTCCATCCAGA	MROH8	-12.824614674728556	13.460606355410649	9.783323851994897e-4	0.06698901342890969	negative	D vs B
IGFBPL1___22837_CTCGTCGAGCGCCGAGATCC	IGFBPL1	-12.622176702504706	12.670494745707789	9.787023726039294e-4	0.06698901342890969	negative	D vs B
ECE1___114359_GACTTCTTCAGCTACGCCTG	ECE1	-12.7016684171033	12.97051347303304	9.788694877178156e-4	0.06698901342890969	negative	D vs B
ADO___101005_CCTGCACCAGATCGACGCCG	ADO	9.696989906426714	11.223074252108932	9.797230223804593e-4	0.06698901342890969	positive	D vs B
SPINK4___146638_TGCCTTACCATTCTTGAGAA	SPINK4	9.828515828638336	11.41304082505668	9.798938492705514e-4	0.06698901342890969	positive	D vs B
FAM129C___116080_CCGATCTTCTGTGTTCTGCG	FAM129C	10.2861106470679	14.154711211549092	9.804626549243204e-4	0.06698901342890969	positive	D vs B
METTL23___128949_TGGTCCTGGCCCAGTACCTT	METTL23	9.892434074660107	12.317146495202142	9.81142325846027e-4	0.06698901342890969	positive	D vs B
SH2D1A___43884_TGTATCATGGCAAAATCAGC	SH2D1A	10.070031188021751	13.253254688046916	9.827519461847389e-4	0.06698901342890969	positive	D vs B
NMNAT1___32183_GGGCCAGAGCATTCGCTACT	NMNAT1	-12.787242195375397	17.464408321272124	9.84399416179929e-4	0.06698901342890969	negative	D vs B
PAPD5___35125_GCGCGCGCCTCAGAAGCTCC	PAPD5	9.998501294328229	12.80679537832321	9.861177610326658e-4	0.06698901342890969	positive	D vs B
OBFC1___133178_TTGAATACTGAGTCTGTATC	OBFC1	9.39945575540606	11.65251587596712	9.872492902291113e-4	0.06698901342890969	positive	D vs B
DIP2C___113235_CCATGACGTCCGCCAGCCTG	DIP2C	9.729202211477268	11.816157191474044	9.877806529013024e-4	0.06698901342890969	positive	D vs B
POPDC2___37700_ATATAACTTGAGAGTAGCTC	POPDC2	8.62707603883393	9.268297946094362	9.87846107027926e-4	0.06698901342890969	positive	D vs B
hsa-mir-5703___62352_CCCCTCAGGAGAAGTCGGGA	hsa-mir-5703	-12.617915925214165	12.710238178921612	9.878576286381955e-4	0.06698901342890969	negative	D vs B
GTF2A1L___20522_TATTGACGGGGGAGATCTGA	GTF2A1L	10.384569628095836	14.835469335896171	9.884032234586534e-4	0.06698901342890969	positive	D vs B
CD27___8314_GCACTGCCAGCCATTGCGAC	CD27	10.424507151650328	15.324103922974388	9.885326320288378e-4	0.06698901342890969	positive	D vs B
ERI2___115459_ACTCAGGCTCAAGTTGATGA	ERI2	10.105240771435998	12.41222749182417	9.900695232811206e-4	0.06698901342890969	positive	D vs B
OPN4___33436_CCAGCGGGCGTGTGATTACC	OPN4	8.89345682573966	9.208548367664648	9.918251263907323e-4	0.06698901342890969	positive	D vs B
TMEM257___50338_CCTACAGAATGCAGTCTCCC	TMEM257	10.577161100292203	18.00084038415752	9.919365187404845e-4	0.06698901342890969	positive	D vs B
YY1AP1___54761_GCCACACGCTCCTCCTCTTC	YY1AP1	-12.59167423593145	12.640913589360345	9.9240193832645e-4	0.06698901342890969	negative	D vs B
IKBKAP___22917_TTGAATTATCTCCCACGCTC	IKBKAP	10.387598308950617	15.285755676116738	9.92672345820597e-4	0.06698901342890969	positive	D vs B
CHIC1___109436_ATGTGAAACTAGCAATATGA	CHIC1	-12.59971118369036	12.67586485645395	9.93374039735803e-4	0.06698901342890969	negative	D vs B
ELANE___114854_CACATTCGCCACGCAGTGCG	ELANE	-12.5873617517963	12.63669550367751	9.942617672809787e-4	0.06698901342890969	negative	D vs B
RABGEF1___40016_ATTATCTTCTCGACTCTTTC	RABGEF1	-12.957882086890454	14.191096083721408	9.94964161119744e-4	0.06698901342890969	negative	D vs B
USP9Y___53419_ACCTGTTGATCATGTCATCC	USP9Y	10.598995619995891	18.97086201871773	9.96242141434749e-4	0.06698901342890969	positive	D vs B
CALR3___107045_CTGTGGAGGGGGCTACATTA	CALR3	10.058392131104966	12.575213191593118	9.968254832405036e-4	0.06698901342890969	positive	D vs B
POFUT2___37471_CGTCCTGCAAAGTTACGCAG	POFUT2	9.710148751895323	11.149785893417985	9.987695054476642e-4	0.06698901342890969	positive	D vs B
NDUFA5___131422_CTAATTGACCGCCTTGAAGT	NDUFA5	8.709143573815197	9.26139983780179	0.0010004516804347	0.06698901342890969	positive	D vs B
NAIF1___31078_GTGCGATCTCCTTCACATGC	NAIF1	-12.581641515158893	12.65200730055838	0.00100050881694038	0.06698901342890969	negative	D vs B
KLHL4___25205_AGAGCAAACTCTTCGTAAAA	KLHL4	10.45963001106538	16.567071497614315	0.00100279097998198	0.06698901342890969	positive	D vs B
POLR3E___137572_GCAGTTACCTCCTGTACAAC	POLR3E	10.37329335231176	15.492659534224806	0.00100318758968235	0.06698901342890969	positive	D vs B
C9orf116___106659_AGAAGGCTGTCTCCGTGTAC	C9orf116	10.202287600206972	13.82988172438122	0.00100345912410937	0.06698901342890969	positive	D vs B
EVPL___15700_CCTTTACGACCATGTTCAAG	EVPL	-12.84043144135659	14.705237447732152	0.00100352477417011	0.06698901342890969	negative	D vs B
C6orf70___6509_CATGCCATAAGACGTTACGC	C6orf70	10.392769362034148	15.619726943810605	0.00100482903350603	0.06698901342890969	positive	D vs B
hsa-mir-5687___62264_TTTTAGGGTCAAATAAGTAC	hsa-mir-5687	9.75979386711358	11.13477507661887	0.00100674063365535	0.06698901342890969	positive	D vs B
DDX26B___12684_TATGAACCAGCGCACTGACC	DDX26B	-12.613922835100844	15.20089570448995	0.00100690431219802	0.06698901342890969	negative	D vs B
MANF___28098_TTGCTCCAGTGCTACTATAT	MANF	10.3755045508134	15.394030810429731	0.00100723051696061	0.06698901342890969	positive	D vs B
NGDN___31865_TGAGGTGGGTCAAATCCATA	NGDN	-12.71565892396687	14.105023054387429	0.00100759562863516	0.06698901342890969	negative	D vs B
PTGES3___39332_TTAGTGTCGACTTCAATAAT	PTGES3	-12.827533985494249	14.74652388355724	0.00100801441797401	0.06698901342890969	negative	D vs B
GREM2___20245_ACTTGCGCTCGGTGACCACC	GREM2	-12.875186535892556	15.219960679925986	0.0010096956934426	0.06698901342890969	negative	D vs B
TSFM___151775_CTTCCTGCAACAGCCCAATC	TSFM	10.364344927986204	15.443038866140196	0.00101013025712445	0.06698901342890969	positive	D vs B
TRAPPC11___51302_GTTCATAGAACACAACCACC	TRAPPC11	10.43015472548876	15.760830742783352	0.00101208175301835	0.06698901342890969	positive	D vs B
TMEM59L___150401_AGTCTGCAAGTAGTATGTCC	TMEM59L	10.176757521229606	13.258918608401864	0.00101277967958919	0.06698901342890969	positive	D vs B
LYSMD3___27771_TCAATACTCTTCCGAACAAC	LYSMD3	-12.884735209214789	15.667317302241552	0.0010133273348976	0.06698901342890969	negative	D vs B
ADRB2___1057_CGTCTGCAGACGCTCGAACT	ADRB2	9.355082504616808	11.131913879812334	0.00101336758222737	0.06698901342890969	positive	D vs B
AHNAK___101298_AGACTGAAACTGCCCCGGCT	AHNAK	-12.884376471519444	15.546206445254636	0.00101339733787967	0.06698901342890969	negative	D vs B
RNF20___141559_GGAATTGACAGATCTTCTTC	RNF20	10.417005064448675	15.899619739407822	0.00101368135147221	0.06698901342890969	positive	D vs B
ANKRD44___102101_GTTATTTACCTGACAAAATC	ANKRD44	-12.847559268687998	16.51277941939464	0.00101414277017862	0.06698901342890969	negative	D vs B
ZNF727___56636_TTCTGTCTCCTCGCATTCCA	ZNF727	10.398033754908226	15.65549680520384	0.00101449234337423	0.06698901342890969	positive	D vs B
TNFRSF8___150728_AGAGCTCCACCTGTGCTACC	TNFRSF8	9.218754593804489	9.066063217014648	0.00101517141169795	0.06698901342890969	positive	D vs B
PRLR___38604_GTTTGCAGCGAACCTGGACA	PRLR	9.78881831620682	11.708947864446584	0.00101717784671826	0.06698901342890969	positive	D vs B
C20orf27___106020_TGTGGGATCCTTCTGCATCG	C20orf27	9.588002875236317	11.131326803849236	0.00101792567484192	0.06698901342890969	positive	D vs B
EGFL8___114607_GCCCGTCCACGCCTAGCACT	EGFL8	-12.54072576672764	12.60503687928174	0.00101804546019573	0.06698901342890969	negative	D vs B
KRTAP1-1___125543_CTGCCTGCCCCCCTGCTGCG	KRTAP1-1	-12.539894506031382	12.604353998850392	0.00101847360106308	0.06698901342890969	negative	D vs B
MTHFS___30392_GTCCCGCGTACTGAGCCAGA	MTHFS	10.354023342483073	14.297934130124622	0.00101862641355531	0.06698901342890969	positive	D vs B
LIX1L___26646_CAATCTTTGCAGCACTCCTC	LIX1L	10.307936943055363	12.939103983313514	0.00101910452495801	0.06698901342890969	positive	D vs B
CAMK1G___107058_TGCTCTCATAGATGTCCTCC	CAMK1G	-12.545274659897212	12.644070839792615	0.00102193083544993	0.06698901342890969	negative	D vs B
NonTargetingControlGuideForHuman_0486___64869_GTTTACTCATATCCAGTCAC	NonTargetingControlGuideForHuman_0486	10.014815344949206	13.19260699547706	0.00102207162057412	0.06698901342890969	positive	D vs B
PGBD3___36221_CTAACTGTACAACCCGTAGC	PGBD3	-12.527061495943393	12.602754092788285	0.00102629071797213	0.06698901342890969	negative	D vs B
SV2A___47875_GATACCAACATGCGAGCCAA	SV2A	10.37570548912024	15.423805953460615	0.00102695810029169	0.06698901342890969	positive	D vs B
NT5DC2___132779_GTTTGCTGTCCTGAGCCGCC	NT5DC2	9.36529491440502	11.110047306123144	0.00102713088680948	0.06698901342890969	positive	D vs B
ZNF217___155532_TTGCTTAGAAGTCGACGTAC	ZNF217	10.16258641174451	13.202208772320928	0.00102760037412216	0.06698901342890969	positive	D vs B
MEF2BNB___128792_GGCGTACTCCACAGTGTAGA	MEF2BNB	8.850358681112944	10.05062629402773	0.00102794141559275	0.06698901342890969	positive	D vs B
CDC42EP5___8577_CTCGAGCTGAACGACGTCAT	CDC42EP5	10.058166233791727	13.3704904337808	0.00102856721012719	0.06698901342890969	positive	D vs B
ALX3___1737_ATCACGTGGTCCAGTTCAGA	ALX3	10.44937990570117	16.68479885816532	0.00102881791900806	0.06698901342890969	positive	D vs B
ACOXL___506_GTCAGCCGAAGCCTTGTCAT	ACOXL	-12.606363136514398	12.915664053317618	0.00102941668908973	0.06698901342890969	negative	D vs B
CCDC151___7647_TCCATTCGCGAATCACTGCC	CCDC151	10.04873706685826	11.694814074044343	0.00102953444641185	0.06698901342890969	positive	D vs B
MIP___129249_GCTCCGTGCCTTCTGCTATA	MIP	10.338638321763671	14.472056740917512	0.00103111056403065	0.06698901342890969	positive	D vs B
CGN___109312_ACTAACCTTCCTCCTCACAG	CGN	10.420748987988384	16.051518494645954	0.00103201768389392	0.06698901342890969	positive	D vs B
WDR5B___54132_CAAAAGATCCCGAGATTATA	WDR5B	10.187772660671309	12.963181905783465	0.00103229479905563	0.06698901342890969	positive	D vs B
LRRC7___127373_GAATTTCTTCCAGCCAATTT	LRRC7	-12.837544792427655	17.637912165079243	0.00103284894485367	0.06698901342890969	negative	D vs B
ZNF578___56299_GTCACAAGACCTTCAGTCAC	ZNF578	10.22418565429808	14.626171687088403	0.0010337301654067	0.06698901342890969	positive	D vs B
CCDC71___7854_CTGCTTCCCATGCCGCTATC	CCDC71	9.521191391945868	11.095204058753843	0.00103394944624447	0.06698901342890969	positive	D vs B
ASZ1___103395_CTGATCCAAATGTTGCTTGT	ASZ1	-12.855339945602132	19.421372950322883	0.00103509447801051	0.06698901342890969	negative	D vs B
BRCC3___4767_ATACTTACTCTGAACTCTTT	BRCC3	10.166444714591211	11.68928659178492	0.00103534039317683	0.06698901342890969	positive	D vs B
IFNAR2___22698_CATATGAAATACCAAACACG	IFNAR2	-12.501313410042004	12.566295823866543	0.00103641062536206	0.06698901342890969	negative	D vs B
NonTargetingControlGuideForHuman_0047___64430_CGGGACGTCGCGAAAATGTA	NonTargetingControlGuideForHuman_0047	9.724024436487634	11.91652690780998	0.00103656677489382	0.06698901342890969	positive	D vs B
OR4M2___133997_GCAGAGACGTTGATTCATGA	OR4M2	9.66168820031424	11.719975085522082	0.00103676659298298	0.06698901342890969	positive	D vs B
PRKDC___38575_GAAACAGCTGTCTCCGTAAA	PRKDC	8.525083619746702	9.092311183489189	0.00103793877630754	0.06698901342890969	positive	D vs B
SLX4___145509_GCAGAGAAGAAACCTCCGTC	SLX4	10.227744376615023	14.170559798982962	0.00103894781980915	0.06698901342890969	positive	D vs B
MAP6D1___28229_CAGCCCATACCTGTACGACG	MAP6D1	10.160982789336094	14.362054877211165	0.00103966414336123	0.06698901342890969	positive	D vs B
C1orf64___105882_TTCCCCACAGAACACGATGT	C1orf64	10.376488225882463	16.025101463011985	0.00104032245753491	0.06698901342890969	positive	D vs B
CCDC71___107847_TGCCGTGGAGATGCGCGACC	CCDC71	-12.65333825110652	14.315207318315672	0.00104191815192554	0.06699930716474924	negative	D vs B
HILPDA___21319_TTACTAGAGAGCCCATCGCC	HILPDA	-12.30444257218219	14.625401770866748	0.00104547141195813	0.06699930716474924	negative	D vs B
DEPDC4___12981_ATTCCAACATTAGTCTCTAC	DEPDC4	10.55578060819573	20.006228130624105	0.00105034116540843	0.06699930716474924	positive	D vs B
SORCS1___46184_GCATCACAGAGAGCTCGCTT	SORCS1	-12.768928629249436	13.71750343649993	0.00105069596083143	0.06699930716474924	negative	D vs B
H6PD___20788_AGCCTGACGCCGACCTTCGC	H6PD	-12.466250165374666	12.51901898275801	0.00105071074367847	0.06699930716474924	negative	D vs B
NFIB___31802_TTTACAGATTCTGGACAATC	NFIB	9.8285146163668191	12.698014119182234	0.0010509601569481	0.06699930716474924	positive	D vs B
MPP5___29760_ATCATTAGCCGGATAGTAAA	MPP5	10.045422690543935	13.5310448597303	0.00105154559891711	0.06699930716474924	positive	D vs B
PER2___136010_AGATACCTTTAGCCTGATGA	PER2	10.384292538214485	15.183869204576656	0.00105277588333163	0.06699930716474924	positive	D vs B
ARFGEF1___102668_CCCCTCAGAGGAAATAAAAG	ARFGEF1	9.832293758589318	12.343798855298992	0.00105354111676666	0.06699930716474924	positive	D vs B
hsa-mir-4260___59749_GCAGTTGGTGTGTGACAAGC	hsa-mir-4260	10.182943393366823	14.151291658693705	0.00105477865011926	0.06699930716474924	positive	D vs B
C11orf58___105160_CCACATCACCTTCTCCATCA	C11orf58	-12.457649591924676	12.512821159131754	0.0010551758772033	0.06699930716474924	negative	D vs B
hsa-mir-206___58193_TGTAAGGAAGTGTGTGGTTT	hsa-mir-206	10.38970075995225	16.511423608488535	0.00105679246184517	0.06699930716474924	positive	D vs B
CT47B1___11551_AGGCCGAGGCCCTCGCCTTC	CT47B1	10.260152954451897	14.939171741741912	0.00105819607770585	0.06699930716474924	positive	D vs B
ZNF77___156635_AATTGGAGATTTGATAACAC	ZNF77	-12.931702649172369	16.005654416698306	0.0010608916138961	0.06699930716474924	negative	D vs B
AOC3___2273_TACACCACGCCCCTGACCCG	AOC3	10.261158310245962	15.05744888385668	0.00106106879247606	0.06699930716474924	positive	D vs B
LIX1___26643_GTGAGTTACGTGACCCTCCC	LIX1	-12.440207809374686	12.488213306074014	0.00106223182343196	0.06699930716474924	negative	D vs B
OSBP2___134596_CCACACGTAGTGATTCCCAC	OSBP2	10.276439088550797	14.942958624996372	0.00106236264647826	0.06699930716474924	positive	D vs B
VN1R1___153633_ATTAGCTTCCTCATTCAGAC	VN1R1	-12.580042035509113	15.748712033354517	0.00106367414966668	0.06699930716474924	negative	D vs B
TWF1___152305_AAGTCTGTACTTTCCATTTC	TWF1	-12.435396218073627	12.484739422971442	0.00106487736512738	0.06699930716474924	negative	D vs B
GABPB2___18353_ATACTCACAGGGTCAGTCAC	GABPB2	10.489371547864716	18.433296032158523	0.00106660922914037	0.06699930716474924	positive	D vs B
MFRP___29078_CCTGGATATGCCACACGCAG	MFRP	9.968907491174797	13.181969968307854	0.00106806006457308	0.06699930716474924	positive	D vs B
EIF3C___114745_TTTGGTGACGAGCTCCTCCC	EIF3C	9.602698185928784	11.981379682100256	0.00106806514784809	0.06699930716474924	positive	D vs B
LRRC8E___127401_AGTACTCCTTCCGTTCCGTG	LRRC8E	-12.436077446543674	12.506910301103735	0.00106854147714205	0.06699930716474924	negative	D vs B
PRLH___38598_TTGCCCTCCTCCGACCGAAG	PRLH	9.935268710945866	11.731322523677948	0.00106893159353368	0.06699930716474924	positive	D vs B
COL5A3___10592_AAGAAAGGGCGAGGTCGCAA	COL5A3	9.923204047737435	12.661987223021944	0.00106894086859817	0.06699930716474924	positive	D vs B
ZNF248___55661_TGTATGTGTGGACTTCACTC	ZNF248	10.055184542345131	13.693697422703822	0.00106927119764059	0.06699930716474924	positive	D vs B
TIRAP___149505_TCGGACACTATAGCGCCGCC	TIRAP	-12.529002496609928	13.900574076796689	0.00107151471534269	0.06699930716474924	negative	D vs B
FCGR2B___117169_TGTCTTACAGCTCCTGTTGC	FCGR2B	-12.4208169340664	12.468942285137738	0.00107171885338142	0.06699930716474924	negative	D vs B
GINS3___19109_ATGGCGGTCTCCGTGCGCAC	GINS3	-12.425408017922312	12.488283091176326	0.00107216209570576	0.06699930716474924	negative	D vs B
BNIP3L___4659_AGCCCTTCGCCACAAGAAGA	BNIP3L	10.203855812532003	13.608155131171516	0.00107256288048809	0.06699930716474924	positive	D vs B
C4orf29___106310_GAAGGCCAGAAGATCTCAAA	C4orf29	9.799767930408994	12.65980526723468	0.00107263979478472	0.06699930716474924	positive	D vs B
RADIL___40113_GATCATGACGTTGATCGAGC	RADIL	-12.419146036508854	12.46868791667549	0.00107271954970894	0.06699930716474924	negative	D vs B
hsa-mir-429___59869_GCCCTCTGTCTAATACTGTC	hsa-mir-429	9.55587322375436	12.047903790625744	0.00107377006533629	0.06699930716474924	positive	D vs B
ADH5___960_ACTTCAGGTTATCAAGTGCA	ADH5	9.98228906695399	13.325896962752187	0.00107587929597532	0.06699930716474924	positive	D vs B
ZNF682___56531_GTAAAAATTCTTACGTAGTA	ZNF682	9.871139641651263	12.663514220371496	0.00107606476138391	0.06699930716474924	positive	D vs B
hsa-mir-606___62518_GTTTACTATGATGGGGTGGA	hsa-mir-606	9.677310177360578	12.029943750294056	0.00107692191523512	0.06699930716474924	positive	D vs B
DHRS2___113113_GAGCCAGTTGCTGCCCTACA	DHRS2	10.12784793359562	14.042348864707332	0.00107694744595419	0.06699930716474924	positive	D vs B
MRPS21___30061_TTTCCATGTTGTAGATCCGC	MRPS21	-12.409314387928143	12.459950392679987	0.00107763681432561	0.06699930716474924	negative	D vs B
CMTM8___10230_AGGCACTGCCGTTAAAGCAC	CMTM8	10.19894747739606	14.217344689052045	0.00107923805814837	0.06699930716474924	positive	D vs B
MAP3K13___128131_GGTCGCATGGATGGCGCCAG	MAP3K13	10.22688848453526	14.792944378276204	0.00107925435718728	0.06699930716474924	positive	D vs B
hsa-mir-7110___63804_CCCTGGAGGGGCTGGGGGTG	hsa-mir-7110	10.1070090163247	12.922240870692391	0.00107929396701745	0.06699930716474924	positive	D vs B
P4HB___34909_AGGCAGAAGGTTCCGAGATC	P4HB	9.93950369019244	13.24679459850571	0.0010793566812311	0.06699930716474924	positive	D vs B
SUCLA2___47696_GATGGAAATATAGGCTGCCT	SUCLA2	-12.75474617077186	16.960380268250834	0.00107994937055087	0.06699930716474924	negative	D vs B
KCTD9___124436_TTAATGTCAGCCAGTCTGTG	KCTD9	9.594046381082936	11.135560833249118	0.00108015408609145	0.06699930716474924	positive	D vs B
ADAMTSL2___100850_AAGCACCCCGTCACAGCCGA	ADAMTSL2	9.941190551165072	12.890852855190817	0.0010815731348662	0.0670313745444308	positive	D vs B
NUP88___33071_AGGGCGTATACCGCATCTCT	NUP88	9.565316364116908	12.050102923225076	0.0010848006849755	0.06712445125742358	positive	D vs B
PDHX___135825_ACCTTAGATGCAAGTGATGA	PDHX	10.065931122154945	15.073128655544966	0.00108559405588008	0.06712445125742358	positive	D vs B
PTPRK___39515_CAAAGTCATCATACAGATCC	PTPRK	9.603709367071136	12.120090805081746	0.00108578490373202	0.06712445125742358	positive	D vs B
SLCO1B7___145400_TATCAACCACTCAAATAGAA	SLCO1B7	-12.457375741597833	12.697122506208112	0.00108894916304497	0.06722594431946965	negative	D vs B
SLC39A2___45105_GGAATGCGGCTAGTGCATTT	SLC39A2	9.227529033358008	11.146923286266835	0.00108923598703577	0.06722594431946965	positive	D vs B
SH2D3C___43895_CGTCTCAGAGTGAAGGACCG	SH2D3C	9.167225656522875	9.140623748858618	0.00109078990059966	0.06726598068353598	positive	D vs B
HOXD10___21985_TGGCGGTCAGTTCTCGGATC	HOXD10	10.166937857326786	13.601818992493586	0.00109287654336396	0.06733720496257646	positive	D vs B
METTL17___28968_GTCTTGCTGCCATATACACC	METTL17	9.939077395213614	12.736045841240012	0.00109375723519129	0.06733720496257646	positive	D vs B
CDCA4___8607_GCCGGACCGTGTTGGCAATG	CDCA4	10.113096456523104	13.977334648572109	0.00109728014314655	0.06743681923693147	positive	D vs B
KCNK15___24306_CCGCGTTCAGCCGTTCGCCC	KCNK15	10.26562478534938	15.319744218276483	0.0010986140879148	0.06743681923693147	positive	D vs B
ATP6V1G2___3760_GAGAAACCGAGAGCGTGTCC	ATP6V1G2	10.19615159729294	14.6077453270592	0.00110066320066185	0.06743681923693147	positive	D vs B
SPG11___46631_TGACAATCACTGCAACATCG	SPG11	-12.722416269545125	15.39303432949858	0.00110103573576597	0.06743681923693147	negative	D vs B
LOC728819___126953_AATCCGAAGATGAGAGTTAC	LOC728819	9.810698455111972	12.907956292007382	0.00110113181992775	0.06743681923693147	positive	D vs B
PEX26___36112_GAACCAACATCGGTAGTGAC	PEX26	10.232014027329994	14.68177705420066	0.00110113428719358	0.06743681923693147	positive	D vs B
GNGT1___19539_GTGTCACTTCTTTCTTGAGC	GNGT1	-12.356255768750378	12.403836510895296	0.00110338056460482	0.06743681923693147	negative	D vs B
GNB2___119463_GGGTCCTCCGGGTCCTCATC	GNB2	8.990403902662454	10.276280292226122	0.00110387039841841	0.06743681923693147	positive	D vs B
KPNA7___125335_CATACTGACCGCCACCCCTT	KPNA7	-12.352004331623352	12.404626453276782	0.0011064758611093	0.06743681923693147	negative	D vs B
ABCB8___153_TAAAGCGAGACCCCACGACA	ABCB8	9.700113563638885	11.55254447825845	0.00110704717295911	0.06743681923693147	positive	D vs B
JARID2___123902_AGAACTAACATCGTTGCTAG	JARID2	9.120242513659283	9.06730299831233	0.00110823048831932	0.06743681923693147	positive	D vs B
hsa-mir-545___61832_CATCTAATAAACATTTACTG	hsa-mir-545	10.33551928239826	16.299409918383905	0.00110851563812348	0.06743681923693147	positive	D vs B
EPHX2___15325_AGGTTACCGGGTCCTAGCTA	EPHX2	-12.216556533661905	15.007964977960524	0.00110852772221069	0.06743681923693147	negative	D vs B
TBC1D25___148457_ATCCGAGCCTTTGATTTGAG	TBC1D25	-12.345744890259384	12.404416250630955	0.0011107683075274	0.06743681923693147	negative	D vs B
hsa-mir-1227___57308_CACCACCGCCTGGCCCCACC	hsa-mir-1227	10.285647669470396	15.799314489229822	0.00111082188098003	0.06743681923693147	positive	D vs B
ABCC5___100178_ATCAACATTTGCTCCAACGA	ABCC5	8.38816967612275	8.983717956073265	0.00111109622115915	0.06743681923693147	positive	D vs B
ZNF362___155805_AGTGGTAGGGCTTGACGCCC	ZNF362	10.152328021178482	15.28526053716935	0.0011112315042119	0.06743681923693147	positive	D vs B
AGR3___101244_GTTCATCATGCTAAACCTTA	AGR3	8.94685174993582	10.298285549564904	0.00111171060793767	0.06743681923693147	positive	D vs B
ZNF391___55905_GACATGGATCCCCAATATCT	ZNF391	-12.428676057229309	12.726297247025206	0.00111409981798095	0.06752662591708525	negative	D vs B
EXT1___15801_TCTCCTTCAATGACGACGAC	EXT1	-12.333815440871687	12.387508983625818	0.00111580374611856	0.06757478449089226	negative	D vs B
RAET1G___140072_CCCCATACCTGTCACTCCAA	RAET1G	-12.707607509614098	18.46153938155024	0.00111804954341447	0.06757736013170329	negative	D vs B
DLK2___13356_CAACTTCACGTGCCGCTGCT	DLK2	9.582115957001522	12.312676631409609	0.00111885257391331	0.06757736013170329	positive	D vs B
HIST2H2AC___21532_TCTCGGCGGTCAGGTACTCG	HIST2H2AC	-12.356187648704966	12.497213370933244	0.00112126392912689	0.06757736013170329	negative	D vs B
TAS1R3___48359_TGCCCCGTGCCGATGACTCG	TAS1R3	9.440331533657169	10.33732837215962	0.00112151044349608	0.06757736013170329	positive	D vs B
COQ3___10751_TACCTCACCGCTGTCGACAG	COQ3	-12.895289685524858	14.979946389308411	0.00112439741343139	0.06757736013170329	negative	D vs B
KCNRG___24380_AACAACCTTCAGCGCCGACC	KCNRG	9.597080921625562	11.523046656475056	0.00112539434597686	0.06757736013170329	positive	D vs B
PIR___136682_CACACTGGTAAAATGAACCC	PIR	9.553381198928642	11.58186944419928	0.00112651690260932	0.06757736013170329	positive	D vs B
SAA1___42609_CGTGATCACTTCTGCAGCCC	SAA1	10.06505229894876	13.235020103290502	0.00112702605121527	0.06757736013170329	positive	D vs B
CHSY1___109647_GCTTCCGAGCTGAAGCGAGC	CHSY1	-12.761663475349163	19.216832838803494	0.00112763173050054	0.06757736013170329	negative	D vs B
TMED6___49818_AGTCATATCGATCAGCTCCA	TMED6	-12.403197834887742	13.732403246403312	0.0011280598767487	0.06757736013170329	negative	D vs B
RPL22___41898_CGCTGCCGCCATGGCTCCTG	RPL22	10.335088816884111	16.851822457619182	0.00112837696203545	0.06757736013170329	positive	D vs B
ANK1___101932_TTGCATCTGGCTTCTAAGGA	ANK1	-12.659096410195346	15.881682517222607	0.00113084832143268	0.06757736013170329	negative	D vs B
RTP1___142369_CGGAATCTTATACGGAGCTA	RTP1	-12.313463536556233	12.398120800369949	0.0011322258057233	0.06757736013170329	negative	D vs B
GNPDA2___119540_AATCTGCAGCATTCCCGTCA	GNPDA2	10.021190612601352	13.852750803547464	0.00113239587188179	0.06757736013170329	positive	D vs B
TMEM132B___149873_AATCGGGTACTCCACCTGCC	TMEM132B	10.036242726152372	13.530412005010966	0.00113274495364459	0.06757736013170329	positive	D vs B
hsa-mir-6812___63425_ACCGCTCTTCCCCTGACCCC	hsa-mir-6812	10.352009935249184	16.956346478232557	0.00113313884885977	0.06757736013170329	positive	D vs B
NUP153___132980_GAGTGAGAACGTTCAGCTTC	NUP153	9.447007725387316	11.16959211358916	0.00113365339173413	0.06757736013170329	positive	D vs B
SLURP1___145500_AGCTGCTGCTCGTGGCAGCC	SLURP1	-12.574011638184333	14.461837745634528	0.00113367039850742	0.06757736013170329	negative	D vs B
CYP46A1___12168_AAGACGTTGACCCGCACAAC	CYP46A1	9.468344422637896	10.82953416104486	0.00113457178729609	0.06757736013170329	positive	D vs B
SLC2A4___144823_CCCCCTCAGCAGCGAGTGAC	SLC2A4	9.91465830097762	13.670295112257232	0.00113650309563042	0.06757736013170329	positive	D vs B
OR1N2___133662_AATACGAGATGATCTGACTC	OR1N2	10.0312685215571	13.225292638797193	0.00113665841735463	0.06757736013170329	positive	D vs B
CAMKMT___107088_TGAATATATTATTGTGCTTG	CAMKMT	9.39105439887394	11.025631197095969	0.00113797328987079	0.06757736013170329	positive	D vs B
FOXB2___17818_CTCGGTGCTAGTGCACTCCT	FOXB2	-12.385718985897787	13.720939312399832	0.00113815735414633	0.06757736013170329	negative	D vs B
FCHO1___117182_TGGGCCCCTGCTTCACGCTG	FCHO1	9.629277796473774	12.571480692640606	0.00113857844772538	0.06757736013170329	positive	D vs B
HEPN1___21150_ACTCCTATGAACTGTTCAAT	HEPN1	10.148655658364188	15.00868286745965	0.00113869931053258	0.06757736013170329	positive	D vs B
ZMAT5___155310_AGCAGAACAAGCGGCCCTGC	ZMAT5	-12.285357367132011	12.334451593721475	0.0011395308911563	0.06757736013170329	negative	D vs B
GGCT___118968_AGGCAAGAAGGGGTTAAAAG	GGCT	9.400925015522956	10.9644442794313	0.0011404003499597	0.06757736013170329	positive	D vs B
RECQL___40768_TCTTTAACTTTACCAGACCA	RECQL	-12.294726290321526	12.389864470404516	0.00114388722571055	0.06762404448563655	negative	D vs B
TASP1___148375_GGCTTTGTGTTGGTGCATGC	TASP1	9.617255254557168	11.922785875558588	0.00114427744074338	0.06762404448563655	positive	D vs B
APOO___2550_TCAATCGAAGTATGTGGAGG	APOO	-12.421158335476028	12.862121926957483	0.00114436639231387	0.06762404448563655	negative	D vs B
NRBP2___32658_ACGAGCTCCACTTCGGAGAC	NRBP2	-12.428229419560193	15.32406787996983	0.00114495346312261	0.06762404448563655	negative	D vs B
NECAP1___131551_GGCGACCAGTCCAATCAGGC	NECAP1	-12.477657096467148	13.10031163770836	0.00114611853955417	0.06762404448563655	negative	D vs B
SLC17A8___44479_GATAGCAATGATGTAACGCT	SLC17A8	10.23124319868088	15.69936540293826	0.00114664840129596	0.06762404448563655	positive	D vs B
DEF8___112775_AGTCGGCGCACACAGACGTG	DEF8	9.927203706931426	11.477264795639496	0.00115152757300587	0.06777226056368715	positive	D vs B
SEZ6L___143630_TGTGAGCTTCTCCAATCCTG	SEZ6L	-12.26993426897863	12.340269379648849	0.00115185088886252	0.06777226056368715	negative	D vs B
A4GNT___19_CAGCTCGGATGCATCCCGCC	A4GNT	9.66631224322538	12.355641468805937	0.00115189768523243	0.06777226056368715	positive	D vs B
CACNA2D2___106904_ACTTCCAGAAAGCACACCGC	CACNA2D2	9.345640380337157	10.916974236083126	0.00115293596801454	0.06777968263227278	positive	D vs B
NFIA___131756_CGGTTCTCTACGTGCCCACG	NFIA	-12.323646376234173	14.93460016694937	0.00115423394853702	0.06780234820698626	negative	D vs B
TINF2___49554_GCCTTGGGATCCCGCACTAT	TINF2	10.255415864833315	16.278104924448176	0.00115623221503297	0.06786608188537571	positive	D vs B
PANX3___35115_GTTCCGACCCCTATGTGTTC	PANX3	10.236611393406468	15.834088588886162	0.00115817948287285	0.06790146404694393	positive	D vs B
DEFB129___112874_CAGCCTCATGCTACAGTACC	DEFB129	10.268393278968473	16.47854015680479	0.00116015052265311	0.06790146404694393	positive	D vs B
SCN10A___42967_GGCACAGCAATAGATCTCCG	SCN10A	9.727025149942556	12.775168700382196	0.0011604092047453	0.06790146404694393	positive	D vs B
OR6P1___34437_CATTGATGTACCATAGCTCC	OR6P1	10.00669671919611	14.086792071196196	0.00116179435487707	0.06790146404694393	positive	D vs B
SPTB___46876_GGTTGCCATCTACAATGTCG	SPTB	-12.2691065517892	14.930382754733856	0.00116210996989107	0.06790146404694393	negative	D vs B
RTP2___142371_ATGAGCTCCCAGCTGTCCGC	RTP2	-12.48960804892806	14.414024287931142	0.00116321932154333	0.06790146404694393	negative	D vs B
HPS4___122023_CGAGGCTGACTTTGCCTCTG	HPS4	-12.239495273291888	12.292473599848345	0.00116439765608693	0.06790146404694393	negative	D vs B
OR52I2___34176_TACATCATTTGTGCATTAAC	OR52I2	10.187791699639591	12.567360857380685	0.00116566285101016	0.06790146404694393	positive	D vs B
TBPL1___48627_AGAACAATAGACCTCATGCC	TBPL1	-12.282664178747886	12.459556671664432	0.00116637356043753	0.06790146404694393	negative	D vs B
EDARADD___114418_TAGCACTTTATCCTTTAATA	EDARADD	10.068389217884768	12.749678475179532	0.0011665415582596	0.06790146404694393	positive	D vs B
RAMP3___140136_CCGCAGCGCTCCAGTCTCCA	RAMP3	-12.287244548668248	12.47850296155578	0.00116688650887439	0.06790146404694393	negative	D vs B
AGMAT___1198_CACCGGCCGGGCCACGAACT	AGMAT	10.149393897941565	14.65911149525454	0.00116848728227818	0.06794140959218262	positive	D vs B
CTDSP1___111596_CGTCATTACTCAGATCAGCA	CTDSP1	-12.130336470674472	15.04699031297102	0.0011709654119055	0.06795091750881832	negative	D vs B
PNLIPRP3___37363_TCCATCCAGCTATGTTGATA	PNLIPRP3	10.3466110433731	17.893416995847524	0.001172148978774	0.06795091750881832	positive	D vs B
ARGFX___102688_AGCTTTGAGACTCGACCTAC	ARGFX	10.33270997754389	17.527880383846554	0.00117240370001106	0.06795091750881832	positive	D vs B
BEST3___104422_TGCTCCAGATTGTTACTTAC	BEST3	10.252773466260305	16.568884804962686	0.00117341868307749	0.06795091750881832	positive	D vs B
NAA38___30993_GAACAGCATGACGTCCGCTT	NAA38	10.182265273570064	15.262636309649675	0.0011749325297579	0.06795091750881832	positive	D vs B
RUNDC1___142393_AGCCCGAGTCAAAGAACAGT	RUNDC1	10.080249665304086	14.840432196688406	0.00117511357955466	0.06795091750881832	positive	D vs B
RNASE13___141348_CACTATACTTGCAGAACTTC	RNASE13	8.747476046847424	9.338042190342527	0.00117552261141361	0.06795091750881832	positive	D vs B
OR1N1___133659_CACCCACATCAACGAGATGA	OR1N1	-12.317386964822742	13.661951450829616	0.00117596630174461	0.06795091750881832	negative	D vs B
GALE___18513_CAGGCTGGGGTTGGCGTAAC	GALE	-12.210890688840545	12.26270037581042	0.00117848580379584	0.06796987763417434	negative	D vs B
hsa-mir-2392___58323_ATCCAGCCATTCCTCAGACC	hsa-mir-2392	10.244082187218917	15.992923523208905	0.00117993274744668	0.06796987763417434	positive	D vs B
NonTargetingControlGuideForHuman_0186___64569_GGGTCGAGGACTAATAGATT	NonTargetingControlGuideForHuman_0186	10.131228188010882	14.894535856225223	0.00118024717004177	0.06796987763417434	positive	D vs B
AADACL2___100033_ACGCTTGATGCTGTTGTTGT	AADACL2	10.060614184444574	14.364918964401792	0.00118068114005081	0.06796987763417434	positive	D vs B
AHI1___101295_GACTACACAAGACCTGAAAC	AHI1	10.03993064007032	14.420069689526816	0.00118086788983459	0.06796987763417434	positive	D vs B
ALKBH2___1650_TCCCACGGGAATCCTTATGC	ALKBH2	10.155530947733038	15.537161898110435	0.0011830569192391	0.06800770338098108	positive	D vs B
RBM6___140528_CCAGGACAAAGAAGTTACCC	RBM6	9.921314492541764	12.737173621740698	0.00118538196574984	0.06800770338098108	positive	D vs B
DNM2___113670_CAGCTCATCTTCTCAAAAAC	DNM2	-12.116984940251845	14.39007920645025	0.00118681349810325	0.06800770338098108	negative	D vs B
KIAA1468___24768_ACGGCGGGCAGTACTTCGGC	KIAA1468	10.297804927756165	17.46673563447477	0.00118822022853778	0.06800770338098108	positive	D vs B
JTB___23999_CATCATTCGTCAGCGACAAT	JTB	-12.200332326280162	12.273597500444	0.00118890658711598	0.06800770338098108	negative	D vs B
GAS1___18641_CGAATGCCGCACCGTCATTG	GAS1	-12.380891374800704	15.54202109268346	0.00118958971085369	0.06800770338098108	negative	D vs B
CLDN24___109881_TGCTGTCCCATCTTCCAGGT	CLDN24	10.060263820702342	14.75459586813224	0.00119132244293999	0.06800770338098108	positive	D vs B
_multiple2___62241_AGTCTAATAGGGACTAGAAA	_multiple2_62241	10.016646248562283	14.383000303012768	0.00119137141993942	0.06800770338098108	positive	D vs B
IL22RA2___123062_CAGCCTGGGAGGGCACTTAC	IL22RA2	9.678623231029968	12.23521702577608	0.001192279971089	0.06800770338098108	positive	D vs B
GPR1___119810_GCCCCTGTACATCTCCTATG	GPR1	10.158180115624836	15.76198828612866	0.0011943369056312	0.06800770338098108	positive	D vs B
CYP4F12___12183_GGACCCCTATAATATCGATG	CYP4F12	-12.438929731216293	13.223030075216355	0.00119552775512157	0.06800770338098108	negative	D vs B
PPP1R8___38126_GACTACATCCAGATGTAAAC	PPP1R8	-12.347274819788604	12.850139557600466	0.00119565933908881	0.06800770338098108	negative	D vs B
SOX11___146174_GTTCCCCGACTACTGCACGC	SOX11	10.272187901110955	17.19311337071647	0.00119626153156821	0.06800770338098108	positive	D vs B
RELA___40812_AGGGACAGTGCGCATCTCCC	RELA	-12.327043376524731	13.64709183109636	0.00119630629093293	0.06800770338098108	negative	D vs B
LGR6___126376_AGACCAGAGAATGCTTGTCC	LGR6	-12.588070208744451	18.338248572015075	0.00119752662337968	0.06800770338098108	negative	D vs B
SH2B1___143820_GTAGACTCTCCGAGTGATTC	SH2B1	9.986959003733048	14.184726387145966	0.00119781977555212	0.06800770338098108	positive	D vs B
RIOK2___41311_ATATATTTACCAAGCAACGT	RIOK2	10.185521711435705	16.188134664437385	0.0012028080292327	0.06800770338098108	positive	D vs B
ROBO4___141689_CCAGATCCAGCCTCGGGACA	ROBO4	9.524219273050347	11.872247254870803	0.00120324861859328	0.06800770338098108	positive	D vs B
hsa-mir-890___64237_GGGAAGTGCCCTACTTGGAA	hsa-mir-890	9.831692482135514	13.1078491626147	0.0012057702612446	0.06800770338098108	positive	D vs B
SEMA3A___143267_CCACTTGCATTCATCTCTTC	SEMA3A	9.524451102304845	11.3995320971623	0.0012086160379573801	0.06800770338098108	positive	D vs B
RASA2___140249_AAAACTGAATGAACTGATAA	RASA2	-12.562545794895946	16.746072159508802	0.00120883935829482	0.06800770338098108	negative	D vs B
C1orf56___105873_CTTTCCGGGCGCCTTCGAGT	C1orf56	10.03707167245146	14.309416926750393	0.00120942429987658	0.06800770338098108	positive	D vs B
C6orf203___106466_GGCTGAATGAGGAAAAATTA	C6orf203	-12.518954101961524	16.861525421565702	0.00121008658493479	0.06800770338098108	negative	D vs B
IFNE___22703_CTACAGAGTTTAGAAGCCCG	IFNE	-12.163344184725164	12.24674752067579	0.00121026029160242	0.06800770338098108	negative	D vs B
LONRF3___27025_TGTGGGACGGCTTTAAGTGC	LONRF3	10.142863755495023	15.677217143746384	0.00121110478686828	0.06800770338098108	positive	D vs B
CDH11___108627_TACTTACTCTGCGGAAACTT	CDH11	9.520114626310678	11.397478402776157	0.00121190930020034	0.06800770338098108	positive	D vs B
MDM1___128652_TGAGATCATGATGAGTCCTC	MDM1	-12.19125806853426	12.357442187074833	0.00121379219624111	0.06800770338098108	negative	D vs B
TRMT5___51693_GTTCATGACAACGTGCACAG	TRMT5	8.88491527433648	10.551296945391943	0.00121467430788777	0.06800770338098108	positive	D vs B
KIAA1244___124692_GATGGCTTTGTACTTGCTCC	KIAA1244	10.2493414731555	17.19506333508143	0.00121495552055852	0.06800770338098108	positive	D vs B
PKMYT1___36834_AACGCTTTACCGCATAGAGC	PKMYT1	9.969498128585789	13.22794603182311	0.00121568151077359	0.06800770338098108	positive	D vs B
CHRNA4___9573_GACGTGGTCCTCGTCCGCTT	CHRNA4	8.241242928889225	8.809291325146589	0.00121595563696415	0.06800770338098108	positive	D vs B
ABHD11___100235_AGCGCCCGTCTACCTCTACC	ABHD11	10.290705498285968	17.7829187871372	0.00121731699941008	0.06800770338098108	positive	D vs B
SLC9A4___145361_TGTTCGTGACTTACAGTCCT	SLC9A4	10.298668779771882	18.33259187092691	0.00121823875187466	0.06800770338098108	positive	D vs B
GPSM2___20158_GGGGAACGTCTATGTAAATC	GPSM2	8.937899845016798	8.871636389911268	0.00121845163849441	0.06800770338098108	positive	D vs B
ANGPTL6___1925_GCCGTCACGTAGTGTCAGTA	ANGPTL6	-12.171103164742426	12.3080760273274	0.00121865532814137	0.06800770338098108	negative	D vs B
SPATA4___146456_TATTCTGTATATATTACCCC	SPATA4	8.837573730468907	10.090006719634813	0.00122146249589685	0.06800770338098108	positive	D vs B
ICAM1___22495_AAGCTGCGCCCGTTGTCCTC	ICAM1	10.010857932501269	14.13873238809889	0.00122322554385482	0.06800770338098108	positive	D vs B
PLCH2___136965_TGCATTGCAGGAAGCGGACA	PLCH2	-12.282533147453876	13.62577427326794	0.00122516985976548	0.06800770338098108	negative	D vs B
HOXB9___21954_GTCTGGCCACTTCGTGCCTA	HOXB9	10.109735827832898	15.582945146892074	0.00122553485237726	0.06800770338098108	positive	D vs B
SULT1A2___147676_CCGCCACATCCTTTGCGTTG	SULT1A2	9.699678291760252	12.940997919756626	0.00122576717364534	0.06800770338098108	positive	D vs B
CWC25___111806_ACTGTGCTCATCCTCGCTGC	CWC25	10.280758157145888	15.654626082654282	0.00122611576856345	0.06800770338098108	positive	D vs B
TMEM168___149986_GCTTCCCCCAGAACATGTAC	TMEM168	-12.123059333714073	12.189432264159262	0.00122700867412411	0.06800770338098108	negative	D vs B
ASB14___3217_ACCAAGTACCATTCCGCATT	ASB14	-12.251236301998087	15.27626104082318	0.00122786318201542	0.06800770338098108	negative	D vs B
TMED8___49826_TAGCACTGACATAACTGTGC	TMED8	9.454601604826893	12.153213538011917	0.00122820317848588	0.06800770338098108	positive	D vs B
GZMH___20725_CAGTGTGAACGTCTCTTCCA	GZMH	9.264544876129197	11.20557271523291	0.00122847640157454	0.06800770338098108	positive	D vs B
PGM2___136218_GTGAAACGACTAATAGCAGA	PGM2	9.715616775407588	12.904757750164542	0.00122861986049101	0.06800770338098108	positive	D vs B
RCCD1___140639_TTTAGGTAAATATGGACAGC	RCCD1	10.47299788488754	17.377996434041425	0.00123122158072837	0.06800770338098108	positive	D vs B
hsa-mir-8069___64113_TGACCGCCTGAGCGTGCAGC	hsa-mir-8069	10.483442442766652	18.217575885257126	0.00123138637325436	0.06800770338098108	positive	D vs B
hsa-mir-654___62950_CACCATCTTTCCACTTACCC	hsa-mir-654	10.267737489436556	17.92722521357604	0.00123156722337142	0.06800770338098108	positive	D vs B
UNC119___52986_CAGAACGGTTGCCCATCAAC	UNC119	-12.257979977115104	13.560336871243232	0.00123169632570458	0.06800770338098108	negative	D vs B
DTX4___114068_GTCCCAGTGAAGAACCTAAA	DTX4	9.314143634032511	11.630125491360388	0.00123185081956213	0.06800770338098108	positive	D vs B
BLMH___4552_CTTATGAACCCTGCAAATGA	BLMH	10.25815831127044	17.31327586931381	0.00123364717459775	0.06800770338098108	positive	D vs B
SRPX2___47036_AATGCCTGCCAAGCCGTCGT	SRPX2	9.726276420382538	12.670448952749013	0.00123373128063998	0.06800770338098108	positive	D vs B
AIPL1___1363_ATGCCCCGAGTGATTACCAG	AIPL1	10.052555710065782	14.98033505790877	0.00123401017224009	0.06800770338098108	positive	D vs B
OARD1___33195_TTTAGCCCACTGTATCAGTG	OARD1	9.74344318636126	13.238979291068526	0.00123441303510933	0.06800770338098108	positive	D vs B
DOK5___13778_TCCAGATTTATCAGCGATGC	DOK5	10.255993536190728	17.64727427405092	0.00123486005960979	0.06800770338098108	positive	D vs B
IL22RA2___23094_TGACGCCGCGGTTCACTCCC	IL22RA2	9.820155008378697	13.809148991781663	0.00123635896648077	0.06800770338098108	positive	D vs B
CCDC27___7741_CCCACGCCTCATGTTACCTA	CCDC27	9.647731812217438	12.676750482621944	0.00123684991890903	0.06800770338098108	positive	D vs B
DCD___12477_GACTCACGGTTCCCCGATCC	DCD	10.056914303130558	14.780833148242989	0.00123793474346915	0.06800770338098108	positive	D vs B
NonTargetingControlGuideForHuman_0688___65071_ATTGAGAATTCGTTTCAAGG	NonTargetingControlGuideForHuman_0688	9.787820647564844	13.59323406544865	0.00123826590540282	0.06800770338098108	positive	D vs B
hsa-mir-450a-2___60478_AATAGTTTAGCATCTTTCTT	hsa-mir-450a-2	10.176330103088572	16.095921610069272	0.00124054121315635	0.06800770338098108	positive	D vs B
NAP1L2___131073_GCTTAACTTTAATATCTGTC	NAP1L2	10.164942929096457	16.509232641138116	0.00124243827156598	0.06800770338098108	positive	D vs B
CDCA3___108598_GACTGAGTTCCCCTCCAAAC	CDCA3	10.12642474217074	15.850475192493082	0.00124259548593596	0.06800770338098108	positive	D vs B
TMEM196___50158_TCCATGTCTCTCGCGTGCAT	TMEM196	10.247570264796517	17.5191784350253	0.00124437980104045	0.06800770338098108	positive	D vs B
hsa-mir-548o___62048_AATTTTAGATCATTGTAACT	hsa-mir-548o	-12.235520819887928	13.537905909312824	0.00124442038027686	0.06800770338098108	negative	D vs B
TRIM64B___51578_TAGCACATTTCATTCGTTAA	TRIM64B	9.146374269868234	10.08341733418722	0.00124488251439005	0.06800770338098108	positive	D vs B
WBSCR27___153933_AGAGAAAGTACCTTCCGGGC	WBSCR27	9.947375672600147	14.345233995232114	0.00124526800108451	0.06800770338098108	positive	D vs B
RGMB___41017_ATCATGGGTCACTTCGGGGT	RGMB	10.008279828406495	14.78227224955798	0.00124536220877808	0.06800770338098108	positive	D vs B
CD36___8361_TAGCAAGTTGTCCTCGAAGA	CD36	10.26738466559684	18.381198878455503	0.00124599583902588	0.06800770338098108	positive	D vs B
PLAC1L___36937_TAGAGGTGGAACACTCCAAA	PLAC1L	-12.73913116703176	15.186099902664392	0.0012469042655382	0.06800770338098108	negative	D vs B
ATP5G1___3654_TACAGATCCGCTGTTGTACC	ATP5G1	10.17029007602935	16.513404628081993	0.00124713537746835	0.06800770338098108	positive	D vs B
CPT2___11027_CAACGGAGTCTCGAGCAGAT	CPT2	9.62345536303746	12.415239189199683	0.00124741955494324	0.06800770338098108	positive	D vs B
KAT5___124023_GGCCGAGATCCTGAGCGTGA	KAT5	-12.160829049507136	15.155140208733934	0.00124990872264537	0.06809345107848636	negative	D vs B
AQP6___2601_GTCCGGAACAGTGTCTCAAC	AQP6	-12.066916690183936	12.120466953768858	0.00125383501689066	0.06825730862280488	negative	D vs B
OTOA___134676_GGTGGCTGCACTTGATCATC	OTOA	-12.39439597651219	14.268090159962462	0.00125501060655435	0.06825862958050805	negative	D vs B
LRG1___127126_GCAGAGCTACCATGTCCTCT	LRG1	10.230134990685022	17.67252628338863	0.00125646623391997	0.06825862958050805	positive	D vs B
KLF11___25044_ACTAGCGTGATCCGACACAC	KLF11	9.25226031128084	10.141619357391708	0.00125705424297935	0.06825862958050805	positive	D vs B
KCTD20___124414_GTGAAGTTGTACTCTCTTCC	KCTD20	9.900232472071972	13.782946139586858	0.00125753359479626	0.06825862958050805	positive	D vs B
FAM151A___16163_ACATGTCCACGTCCCCAAAC	FAM151A	-12.47738674709437	15.140015679637608	0.0012594649757957	0.06830867907716165	negative	D vs B
SLC46A2___45187_TAGCCCCGCATCGTAGAGGG	SLC46A2	-12.05422046828446	12.10707774442369	0.00126029416375928	0.06830867907716165	negative	D vs B
BTBD11___104896_TGAAATAGCAAAGGGTGTAC	BTBD11	-12.056721047375657	12.118681387825756	0.00126134002495281	0.06831553638062608	negative	D vs B
LRCH2___127099_CGCTCATCTCGCCAAGAATA	LRCH2	-12.52494428629176	13.979275216443012	0.00126269799332517	0.06832506830277836	negative	D vs B
ATG4C___3493_ATTGTACATCCCGACTCTGC	ATG4C	-12.418196828907927	15.483568389981546	0.00126360030222878	0.06832506830277836	negative	D vs B
PI4KB___36500_CCCTGATGGCGATCGGCAAG	PI4KB	9.112639245944251	10.03257661997558	0.00126502963455268	0.06832506830277836	positive	D vs B
PSG5___39048_ATCGTGACTTGAGCAGTGAT	PSG5	10.229858764539207	17.857279954100566	0.00126589750992902	0.06832506830277836	positive	D vs B
PALMD___35079_TTCTAGAACAAAGTATCCTC	PALMD	8.177919547121036	8.81889531505582	0.00126611337863416	0.06832506830277836	positive	D vs B
DUSP13___14140_CTGCAGCGGCATTCACAACG	DUSP13	10.14993258044776	16.339302963991774	0.00126836519043824	0.0683696263769459	positive	D vs B
SIX3___44250_ACCGAGCGGCATGCGCTCGC	SIX3	-12.147720696376927	13.481941856130982	0.00126952119370798	0.0683696263769459	negative	D vs B
PNMAL1___37384_CAAAAATCTTGTTGAGCACG	PNMAL1	10.045910292233083	15.049592753799908	0.00127071641935076	0.0683696263769459	positive	D vs B
MYOT___130857_TGCCAGCTCCTGATGTGTCA	MYOT	-12.113571756604124	12.346107934537567	0.0012717966619248	0.0683696263769459	negative	D vs B
ACTA2___599_GGCCTCACCAGTAGTAACGA	ACTA2	10.117678014989805	15.397947595834555	0.00127284550631693	0.0683696263769459	positive	D vs B
DOPEY1___113778_TGTCTACATCCAGCATTACC	DOPEY1	10.060108354411438	15.063253604941512	0.00127368137769133	0.0683696263769459	positive	D vs B
INSR___123369_ACACAACCTCACCATCACTC	INSR	-12.351039130280634	14.229647977279477	0.00127496774038055	0.0683696263769459	negative	D vs B
BAK1___4135_GCTCACCTGCTAGGTTGCAG	BAK1	-12.024160232517676	12.079453383281448	0.00127733550813733	0.0683696263769459	negative	D vs B
KLK2___25252_ACAGGTGGTAAAGACACTTG	KLK2	8.861345119420616	8.796310722755532	0.00127740112591779	0.0683696263769459	positive	D vs B
NRK___132655_TCTAGTGAGAATATTCCAGT	NRK	9.6107378995571	12.411816665661668	0.00127752117793035	0.0683696263769459	positive	D vs B
ZBTB42___54887_CACCGTGTCGCGACTGCCCG	ZBTB42	10.101302559165148	16.022105925444365	0.00127783973933588	0.0683696263769459	positive	D vs B
SIRT5___44227_GGTGCAGCTCATCGATGTTC	SIRT5	-12.439776668651875	17.618445075270536	0.00127797993564141	0.0683696263769459	negative	D vs B
DOK1___13768_GCTGTGCCGAAACGCCTTTC	DOK1	10.208102291681133	17.77281444955304	0.0012819062027183	0.06846744293583598	positive	D vs B
KLHL1___125084_GCATAGACCCCAATGCTCTC	KLHL1	9.468011293838051	11.87183784535896	0.00128195310428293	0.06846744293583598	positive	D vs B
TAC3___148094_GCCTCCTACCTGTGCTAGCC	TAC3	8.920760069623434	10.156175186987603	0.00128416937653943	0.06846744293583598	positive	D vs B
CUL5___11788_CCAAGATAGTGCAATGAAGC	CUL5	10.005299898440423	15.033256002068066	0.00128479690411418	0.06846744293583598	positive	D vs B
PIH1D3___36614_GCCATGGGTCCTGGGAATAT	PIH1D3	-12.16424952185153	12.599489794882226	0.00128580321985286	0.06846744293583598	negative	D vs B
PRR13___138726_TATTCAGTCAGAATCACTGC	PRR13	9.926048861206947	14.037351969085702	0.00128612989561611	0.06846744293583598	positive	D vs B
ISX___23691_TGTGTTTCCCATGGGTGCGC	ISX	9.259260496162366	11.309127911793796	0.00128625806212473	0.06846744293583598	positive	D vs B
RXFP4___142449_GGTGGGTCGCAAGCAACCCC	RXFP4	-12.024950148405043	12.121807088016665	0.00128768308316982	0.06847454753642446	negative	D vs B
PIN1___136636_CTACATCCAGAAGATCAAGT	PIN1	9.349575710015255	10.000769365132337	0.00128839924570646	0.06847454753642446	positive	D vs B
SURF1___147774_GGGCATCATATACAGCTCCT	SURF1	-12.008224663917614	12.07488737890678	0.00128924187479398	0.06847454753642446	negative	D vs B
DYNLL1___14252_CCTCCCCACGATGCAATGCC	DYNLL1	-12.31607296436272	15.85836785789614	0.00129007746774945	0.06847454753642446	negative	D vs B
SRSF12___47070_GAGGACTTGCGCCGTGAGTT	SRSF12	9.475392310022848	12.10405342344005	0.00129250161359118	0.06849920229766276	positive	D vs B
SLC25A3___144647_GTCTTGTATAGCAATATGCT	SLC25A3	-12.169031618573111	12.649687871501024	0.00129256195908949	0.06849920229766276	negative	D vs B
STAT1___147323_GCAGCTTGACTCAAAATTCC	STAT1	9.145266283139762	11.505209407401372	0.00129354236288406	0.06849920229766276	positive	D vs B
OR4N2___134000_TCATCTACACGCGCCCCTTC	OR4N2	-12.056864660150236	15.39360239721323	0.00129576653768325	0.06849920229766276	negative	D vs B
C10orf105___5022_GTTCATGACGCTCTGCAAGC	C10orf105	9.76264033948932	12.409727263118626	0.001295917456873	0.06849920229766276	positive	D vs B
CSTB___11480_GACCCAGCACATCGCCGACC	CSTB	-12.415901550814455	17.448899606720225	0.00129636271038036	0.06849920229766276	negative	D vs B
IL24___23104_AGGATAACATCACGAGTGCC	IL24	-12.006914359396722	12.103080242231316	0.00129765864747244	0.06849920229766276	negative	D vs B
DAPK2___12324_TCACACCGCGCCGGCTCGCC	DAPK2	9.69832007512429	13.155513585590665	0.00129791649510973	0.06849920229766276	positive	D vs B
GAS1___18642_GCGCCAGCGCGACGAGAAAG	GAS1	9.07370430584652	11.119585615894172	0.00129891489996635	0.06850324151994332	positive	D vs B
MON1A___29638_CGTCCATGCCCGTTCCTACG	MON1A	10.012095822029856	14.614450572591132	0.00130120298950505	0.06854137464962147	positive	D vs B
GRM8___120335_GCACCTGATGTCATCCTCAT	GRM8	-11.984532217638687	12.051113719945125	0.00130223639508678	0.06854137464962147	negative	D vs B
GPANK1___19729_GATTGGCACGGCCCTCACCC	GPANK1	-11.9790679127123	12.03463618715069	0.0013024051057781	0.06854137464962147	negative	D vs B
DNAH9___13501_AGCTACTCTGAAGCTTGTCC	DNAH9	9.380406640778425	11.90205194885556	0.00130510660474781	0.06863493750332984	positive	D vs B
TM6SF1___149650_CACGAGCCAGCAGTGCTACC	TM6SF1	10.025447528823015	15.01314366515993	0.00130931104479263	0.06880735108026599	positive	D vs B
ATP1A3___3586_GTGCTCAATCTCGATGGCGA	ATP1A3	9.553474426225302	11.152423822207949	0.00131148782667069	0.06883869785404374	positive	D vs B
LY6D___27652_ATGCTACCCACCTGTGTTCG	LY6D	-12.179794746730416	12.781553210096654	0.00131176030038522	0.06883869785404374	negative	D vs B
C11orf35___105129_GCTTCTGGACCTGGTTCTGC	C11orf35	10.15841967953893	17.476119099583325	0.00131452940572118	0.06883951569458026	positive	D vs B
RNF149___141488_CTACTTCATACTGTAAAGCA	RNF149	9.402671530182602	12.172892641969034	0.00131706299664299	0.06883951569458026	positive	D vs B
GALNT11___18532_AGAAGTGATACCTGTCGCGT	GALNT11	-12.444758274848128	17.553456600547104	0.00131774169180262	0.06883951569458026	negative	D vs B
RPS6KL1___142131_AGCCTCACGTCGCTCCTTGT	RPS6KL1	9.878466031322631	14.569300098893164	0.00131905066584539	0.06883951569458026	positive	D vs B
FCGRT___17201_TCATGAACTCCTCGCCGTTC	FCGRT	-12.10578809669648	13.398365329036745	0.00131919721258263	0.06883951569458026	negative	D vs B
TAF5___48241_ACCACCAAACGAGTGCGCCT	TAF5	10.008370609178275	15.258861102058296	0.00132035412686221	0.06883951569458026	positive	D vs B
GSPT2___20441_CGTGCCTAACGTACACGCCG	GSPT2	10.05605442335772	15.673058902568886	0.00132234414795058	0.06883951569458026	positive	D vs B
HPD___22024_TAGACGACTTACAGTGACAA	HPD	9.663358818087673	12.962627470500529	0.00132256678553191	0.06883951569458026	positive	D vs B
C12orf42___5240_CTTGCCAGTACATAGTCCCC	C12orf42	10.167483319654048	17.97434765211927	0.00132416064777362	0.06883951569458026	positive	D vs B
NOP58___32317_TTAGCATCAGCTACTGCCAG	NOP58	9.401905750222094	12.441189362995877	0.00132439383136668	0.06883951569458026	positive	D vs B
CD68___8430_GTTGCTTGTTGGATGAACCG	CD68	-12.318148125989069	14.681928509128346	0.00132444025484037	0.06883951569458026	negative	D vs B
C14orf166___105328_TTAGCTGTTAGACTTGAATA	C14orf166	-11.952038131753746	12.033867858022775	0.00132466111874029	0.06883951569458026	negative	D vs B
TYW1___152416_TTTAAATTTAGATCCTTCTG	TYW1	-11.94088258882427	12.000398434632055	0.00132473143025099	0.06883951569458026	negative	D vs B
RPAP1___141763_GCACATGGACACTGTCGAGC	RPAP1	-12.389616066944122	18.821331613598144	0.00132474542038312	0.06883951569458026	negative	D vs B
CCNDBP1___8080_CCCACAAGTCGGCGAAGCCC	CCNDBP1	8.656064134127805	9.946479802679423	0.00132725443283498	0.06891501422071551	positive	D vs B
DAD1___112276_GTTCGGTTACTGTCTCCTCG	DAD1	9.69410926852334	12.520533922831293	0.00132805313439912	0.06891501422071551	positive	D vs B
C3___106199_CTGACATACTTGACGAGTTC	C3	9.443597045758862	12.017577377491358	0.00132988417705324	0.0689608318342795	positive	D vs B
BPNT1___104735_GACAATGTAACAGTTCTTAT	BPNT1	-12.267880805898397	16.80195338062236	0.00133302656060233	0.0689608318342795	negative	D vs B
_multiple2___6281_CACCTCAATCTGCAGAACCT	_multiple2_6281	9.874471571762127	14.191633369011488	0.00133419017846162	0.0689608318342795	positive	D vs B
C12orf66___105279_ATCAATGCTGAAGAGCTCGT	C12orf66	8.766834293757835	8.685007655679083	0.00133423372596047	0.0689608318342795	positive	D vs B
hsa-mir-187___58009_GCTGCGGACCTGCGTCCCTC	hsa-mir-187	10.059089439563463	16.066480660463682	0.00133470102718938	0.0689608318342795	positive	D vs B
OR13D1___133569_CAGCACTCCGTTCATGATGA	OR13D1	10.063938487025512	16.364078148252904	0.00133518987157234	0.0689608318342795	positive	D vs B
GPX5___20183_GGTCTGACAGCGCAATATCC	GPX5	9.471388776918792	12.304149754924076	0.00133635932501622	0.0689608318342795	positive	D vs B
ITPKA___123809_CCGGACCATGGTCAATCTGC	ITPKA	9.737661422350016	13.200518603623252	0.00133727816720561	0.0689608318342795	positive	D vs B
PHF7___36387_TTCTGAGGCACTGATCCTTC	PHF7	9.479396363942923	12.301023554218814	0.00133896558183422	0.0689608318342795	positive	D vs B
SLC38A5___145021_GAGCAAGCCGGTCCAGTTCA	SLC38A5	8.863660204680391	8.942881110943746	0.00133902869807946	0.0689608318342795	positive	D vs B
LCE1C___26105_ACTCCCCCCGCCACAGCAGC	LCE1C	9.48854208107171	12.53721058566446	0.00133914438812075	0.0689608318342795	positive	D vs B
ENAH___15103_CCTGTCTAGCATCTCGCCAC	ENAH	9.338483861111497	11.65196532864864	0.00134264278344242	0.0690766606857436	positive	D vs B
COLEC10___10632_AAAGGTTTGCTTGGAATACC	COLEC10	-12.295699949647355	16.282891090147256	0.00134325283197054	0.0690766606857436	negative	D vs B
_multiple2___61759_CAGAAAGTGCTTCCTCTAGA	_multiple2_61759	9.024408196336394	10.78418123210819	0.00134777222240987	0.0691737645871867	positive	D vs B
PDP1___35926_AATCGGTGGTAAGTTACCTC	PDP1	-11.898485860822358	11.95459943437069	0.001348210068403	0.0691737645871867	negative	D vs B
AIPL1___101361_AGAGCCGATTTCCCTCTCCG	AIPL1	9.520473619180656	12.821813683348951	0.00134889459715722	0.0691737645871867	positive	D vs B
hsa-mir-7703___63949_AGAACCTGACTCTTGCACTC	hsa-mir-7703	10.018865736210271	16.04079358550606	0.00134912638072909	0.0691737645871867	positive	D vs B
BMP2___4598_GCCGCAACTCGAACTCGCTC	BMP2	9.434029341799995	10.678735492551017	0.00135222911759368	0.0691737645871867	positive	D vs B
CAPS___7195_GGCTCACCCGCAGCGCCCGA	CAPS	-11.923424882671114	12.047911647593418	0.00135254581564638	0.0691737645871867	negative	D vs B
hsa-mir-412___59687_CAGCACCATTCTGGGGTACG	hsa-mir-412	-11.888381378414415	11.950708130396247	0.00135602925438557	0.0691737645871867	negative	D vs B
PFKFB2___36157_CCTGCTTTCCCCGCACCGAG	PFKFB2	9.751086067012592	13.10370021087144	0.00135799033237714	0.0691737645871867	positive	D vs B
GXYLT2___20685_GAGCACGAAATCCCCAAGAT	GXYLT2	8.466966218643744	9.929522500809355	0.00135832733825177	0.0691737645871867	positive	D vs B
NPC1L1___132376_AAATGCGAGCCTTCCAGCGT	NPC1L1	8.980060529836114	10.698875809420077	0.00135882721438822	0.0691737645871867	positive	D vs B
MAPK8IP2___128247_CTTCGTCGTCAAATTCTTCC	MAPK8IP2	9.901478429286604	14.938385044002509	0.00135897194546127	0.0691737645871867	positive	D vs B
ATOH1___103531_GTTGCCCGCGCCCCCTTCAT	ATOH1	9.531910886878228	12.544591963256874	0.00135918088233477	0.0691737645871867	positive	D vs B
SOX1___146168_ATCAGCATGTACTTGCCCGC	SOX1	8.996575264642495	9.926963674480971	0.00135961796186398	0.0691737645871867	positive	D vs B
C4orf45___106329_CTTCGGCAGCTTAGGTGGTT	C4orf45	10.062083002289985	16.718578313603764	0.00135978627838351	0.0691737645871867	positive	D vs B
FAM69C___16683_TTTCCGGCTTGATGTCGCAG	FAM69C	10.24216323982834	16.301464878621402	0.0013602408781392	0.0691737645871867	positive	D vs B
POLI___137482_GAGCTAAAAGACAAACCTTT	POLI	-12.468877491229058	17.875976815477998	0.00136050997717838	0.0691737645871867	negative	D vs B
MZF1___30938_GACACCTCCTAGGACTATGC	MZF1	9.26846170868221	11.456977087439949	0.00136170298315537	0.0691737645871867	positive	D vs B
PTPN12___39435_GGCCTGCCGAGAATTTGAGA	PTPN12	-11.881607163119988	11.950709128840936	0.00136189718057104	0.0691737645871867	negative	D vs B
C6orf47___6489_GGCTGCTTCCGAACCAAGCA	C6orf47	9.19518104908027	10.28917300453921	0.00136572618055732	0.0692085104662582	positive	D vs B
DPPA2___113867_AGAAAATCGAAGTTTATCTG	DPPA2	9.785144501184432	12.718688597985627	0.00136601435076707	0.0692085104662582	positive	D vs B
WARS2___53948_AGGTCCACACACGTTCCTGT	WARS2	8.971563950072976	11.191926483677872	0.00136644911159479	0.0692085104662582	positive	D vs B
RPIA___141796_TTGGCAGAATAACCAAGTGC	RPIA	9.9517272488386	15.49804180384042	0.0013668837384306	0.0692085104662582	positive	D vs B
RNF144A___41525_GTCTACATCGAGCGAGACGA	RNF144A	8.830721140362982	10.658176859561117	0.00136723806489748	0.0692085104662582	positive	D vs B
SLC28A1___144777_AGCACATGCAGCTGTTTCGA	SLC28A1	9.003989010527649	11.2591324964259	0.00137009143382504	0.06930573475568766	positive	D vs B
NBEA___131165_AACATGTATGACAGAGCTTT	NBEA	10.037450175443054	16.218844504513946	0.00137165709779024	0.06932857948748	positive	D vs B
EXOSC9___115774_AACTGACACAAATGGGCATG	EXOSC9	9.931320155722965	14.980592992840355	0.00137306965245163	0.06932857948748	positive	D vs B
hsa-mir-489___61358_CTCCTAAAGGTTCAAGTAAA	hsa-mir-489	-11.884404971834808	12.000193999355703	0.00137334197749358	0.06932857948748	negative	D vs B
PSG8___39054_ACCTCCCATTATGATGTGTA	PSG8	10.125650188114276	18.198749035271906	0.00137611906894598	0.06938914218244771	positive	D vs B
IQCH___23519_GCACGTAAGATTCCAACTGT	IQCH	-11.84648302524254	11.902004099459118	0.00137863187184063	0.06938914218244771	negative	D vs B
PRPF40A___38734_ATTACTGACGACATCATTCC	PRPF40A	9.54414745067676	12.417127651460923	0.00137985801570886	0.06938914218244771	positive	D vs B
MBD1___28464_ACGTTGTGCAAAGACTGTCG	MBD1	10.057495130312574	16.931705697127946	0.00138039304223661	0.06938914218244771	positive	D vs B
RAB21___39838_AAAGAGTAAACCTTGCCATA	RAB21	9.494133618154825	12.243445590694682	0.00138407599128062	0.06938914218244771	positive	D vs B
LCE1E___26113_GCTGCCCCCTCCACAGCAGC	LCE1E	9.995558916736536	16.209996328040894	0.00138420146273837	0.06938914218244771	positive	D vs B
LYPLA1___27737_TGTTACATTAAATATGAACG	LYPLA1	9.296473356835556	12.014653047062929	0.0013861617904609	0.06938914218244771	positive	D vs B
MADD___127815_GCTCCAACCCCGTACATCAT	MADD	8.442519656007049	9.553582495890964	0.00138635040311415	0.06938914218244771	positive	D vs B
LCN15___126139_CTCACCCCGGGAACTCCATG	LCN15	9.423027273340283	12.481521076553827	0.00138686955905713	0.06938914218244771	positive	D vs B
BDKRB1___104378_CCAGGACCGCTACCGCGTGC	BDKRB1	-12.074836549888406	12.727049984632153	0.00138776380106406	0.06938914218244771	negative	D vs B
RAB3D___39917_CGGAGGCTCGCCGACGACCT	RAB3D	10.046196705793736	16.949706110148604	0.00138793891394523	0.06938914218244771	positive	D vs B
TRDN___51348_GAAGCCATAGATCCAGTCCG	TRDN	9.239267898586752	11.292515913047232	0.00138855417213173	0.06938914218244771	positive	D vs B
HAO2___120807_ATTGTCATTGCAGCTCCCGA	HAO2	-12.071522032209858	15.252681060382866	0.0013885648358501	0.06938914218244771	negative	D vs B
IL9___123169_AATGCCCAAACAGAGACAAC	IL9	9.004814813372592	10.626968141990597	0.00138984218278777	0.06938914218244771	positive	D vs B
OR7C1___34465_AAACAGTCAAGGTCTCGAGC	OR7C1	-12.251046354658794	16.48300757802253	0.00139084642943944	0.06938914218244771	negative	D vs B
LSS___127528_CTACCTGGCAGGAGGAAAAG	LSS	8.52984413423656	9.914947979793334	0.00139196616265925	0.06938914218244771	positive	D vs B
MARCH7___28346_CTTCTGAAGTTCCCGATAAT	MARCH7	-11.823499004571335	11.883189465966876	0.0013935402892233	0.06938914218244771	negative	D vs B
OGN___33325_GTTGAATCGTGCGTAAAGAT	OGN	9.00459008894009	10.66400949117847	0.00139451584237738	0.06938914218244771	positive	D vs B
MYO6___30859_CCACCTCATGTCTTTGCAAT	MYO6	9.476949844519243	12.471456255682517	0.00139669803564289	0.06938914218244771	positive	D vs B
SHFM1___143974_AGAGCTGAACTAGAGAAACA	SHFM1	8.954847351066823	9.897831783593144	0.00139723170362764	0.06938914218244771	positive	D vs B
IGIP___22859_CAAACGTGTTGTGCATCAGC	IGIP	-12.058185652639352	15.488218589883353	0.00139731355173536	0.06938914218244771	negative	D vs B
SESN1___143566_CAATGTAGTGACGATAATGT	SESN1	9.2648659530569	11.579722824009496	0.00140028972365885	0.06938914218244771	positive	D vs B
ZNF32___55793_CACTGAAGAACGCTACATTC	ZNF32	-11.87494887386822	12.071068767655635	0.0014011857237313	0.06938914218244771	negative	D vs B
MAN1B1___28065_CAGCCAAGTTGATGTAGAAG	MAN1B1	9.83454788904566	14.688129524144498	0.001401503025246	0.06938914218244771	positive	D vs B
ENTPD1___15196_CCAAGAGACACCCGTTTACC	ENTPD1	8.723727690881036	10.609566646951157	0.00140161571308745	0.06938914218244771	positive	D vs B
VGLL3___53641_ACCTGTATCGAATCCCACGC	VGLL3	9.676493400862206	13.341010836701056	0.00140196446534379	0.06938914218244771	positive	D vs B
hsa-mir-4793___61277_CCAGCCAACTCACAGTGCAG	hsa-mir-4793	9.934144037699005	14.68875836920008	0.00140206970845275	0.06938914218244771	positive	D vs B
hsa-mir-519a-2___61716_AGCCTGAGATCTTCTTGCTC	hsa-mir-519a-2	10.037018856071503	16.667899824767144	0.00140343092763834	0.06938914218244771	positive	D vs B
MED31___128764_TGTCTCCATAGCGACAGCAG	MED31	10.016031739253323	15.61026245846733	0.00140380924783243	0.06938914218244771	positive	D vs B
_multiple2___26556_CAGCAACATGGCCAACGCCC	_multiple2_26556	-12.258112101774628	14.924020119158328	0.00140619438669339	0.06938914218244771	negative	D vs B
OR9A2___134517_ACCATGGAGTTTGCATTACT	OR9A2	9.627248482149673	13.456205900715954	0.00140667331947408	0.06938914218244771	positive	D vs B
FAM84B___16766_AGCCGCAGCCCTACGATCCG	FAM84B	9.44855788637256	12.666734892972435	0.00140836733653393	0.06938914218244771	positive	D vs B
CRIP1___111138_CCCTGCTACGCAGCCATGTT	CRIP1	9.734977721699073	13.572157038866994	0.00140884057426359	0.06938914218244771	positive	D vs B
PLA2G3___136850_CGCTTGGACCCTTTCTGATG	PLA2G3	-12.242440306700876	14.603561069687608	0.0014089856795202	0.06938914218244771	negative	D vs B
ZNF615___56393_ATTACAGGAATCCCTAACAC	ZNF615	10.10380644437749	18.452717561738005	0.00140916296209239	0.06938914218244771	positive	D vs B
PSD___39012_CTATACCAGCCTCGCCTCGC	PSD	9.993046689554294	16.556221065332114	0.00141127552735627	0.06938914218244771	positive	D vs B
CMTM4___10219_TGACTACATCCGAGCCCGCA	CMTM4	10.103403840755297	18.69052973119425	0.00141224428777478	0.06938914218244771	positive	D vs B
LYAR___27696_CTTCACTTATGCATTTCACG	LYAR	10.082815737057736	18.09051899301043	0.00141348177930417	0.06938914218244771	positive	D vs B
FAM124B___16078_CCCTGGAAACCGGGACCGCT	FAM124B	9.72435630182176	14.083451361460634	0.00141385655980028	0.06938914218244771	positive	D vs B
SYCN___147867_CTATCTCCGCGCTCTACTGC	SYCN	-12.091754253094331	12.91377933635074	0.00141392091151959	0.06938914218244771	negative	D vs B
HELZ2___21126_GCCGTGCGCCCGTCGCCATC	HELZ2	9.479815692878343	12.046390854575344	0.0014152842546188	0.06938914218244771	positive	D vs B
POLR3F___137576_CAACAAAATTCTGAAGAATC	POLR3F	9.78653788860474	14.147457908322869	0.00141529062796513	0.06938914218244771	positive	D vs B
ANKRD22___2039_ATTAAAGCCATCTTGAACGT	ANKRD22	9.184596443989635	12.094623757089806	0.00141649596615812	0.06938914218244771	positive	D vs B
STC1___147357_AGTCATTCTGCTCCGCCTCA	STC1	-12.10203279159121	13.882488440671091	0.0014179271432983	0.06938914218244771	negative	D vs B
WFDC11___154186_GCTCATGACATTCTTCTGTA	WFDC11	9.67015620431138	12.842725611733504	0.00142077766387003	0.06938914218244771	positive	D vs B
hsa-mir-4275___59804_GACTGCTGACTGTGCTCAGG	hsa-mir-4275	9.982846286899864	16.27696253210528	0.00142080433300699	0.06938914218244771	positive	D vs B
ZC2HC1A___154871_CCTCCACCTTCTTATGATCC	ZC2HC1A	9.953273009754977	16.14343120358276	0.0014216960867646	0.06938914218244771	positive	D vs B
DNASE1___13653_ACCAGACACCTATCACTACG	DNASE1	-11.78549342001717	11.86431790230551	0.00142200279635749	0.06938914218244771	negative	D vs B
BTBD7___104916_AAATCACAGACCGAACTTTG	BTBD7	9.360758129337784	12.225360014360277	0.00142248600755377	0.06938914218244771	positive	D vs B
RNASEH2B___141377_ATAAATCAATCAGTTCAATC	RNASEH2B	8.490724237240022	9.844069616159922	0.00142257773545121	0.06938914218244771	positive	D vs B
ACAD10___100353_TGCTCTCATAAATCTCATCC	ACAD10	-12.194590039622687	17.632578924494013	0.00142321448223413	0.06938914218244771	negative	D vs B
OR11A1___33563_CACCAGCCCCATGTACCGTC	OR11A1	9.70218359586456	13.880855932399973	0.0014243757092078	0.06938914218244771	positive	D vs B
TM7SF2___49716_CCCGTCATGTGTGATATCCA	TM7SF2	9.90582978051227	15.094250617841654	0.00142550738749453	0.06938914218244771	positive	D vs B
MLL3___29399_CTTGATCATCTGAAGCTGTC	MLL3	-11.779145901925204	11.857211946339886	0.00142610065385206	0.06938914218244771	negative	D vs B
OR10G4___33493_CCTCAGATAAATGACAACAC	OR10G4	-12.277396473016337	17.744988268163056	0.00142810722922712	0.06938914218244771	negative	D vs B
hsa-mir-1269b___57506_GCTTACAGATGGCTTATCAT	hsa-mir-1269b	9.462026448204847	12.508617235654354	0.00142902695554681	0.06938914218244771	positive	D vs B
CIRH1A___9723_GGTGTCGCCTTCTTGTCCGA	CIRH1A	8.874988398358457	10.613650427409803	0.001431020731137	0.06938914218244771	positive	D vs B
OR51E1___134051_CTCTCCGCTGCCCGTCATCT	OR51E1	9.560958841829908	12.115838268282396	0.00143112075125146	0.06938914218244771	positive	D vs B
BSX___4888_CCGCCGCCGCAAAGCCCGCA	BSX	-12.078064715524976	15.657298842261104	0.00143176310970181	0.06938914218244771	negative	D vs B
ARHGAP35___102762_CAGACTTGTTCCCGCTGACC	ARHGAP35	-12.123646721234548	14.016608933976247	0.00143203126673397	0.06938914218244771	negative	D vs B
LPAR3___27060_CGTCGAGGAGCAGAACCACC	LPAR3	9.539902313397032	13.000898516604348	0.00143213707771419	0.06938914218244771	positive	D vs B
SPEG___46616_AACCGCCGTTCTTCTGACAC	SPEG	-11.776221440221068	11.873006551947109	0.00143296526647744	0.06938914218244771	negative	D vs B
TTC23L___52082_GTGTCAAGTAGCCATAAGCT	TTC23L	9.742475503045814	14.132319842748316	0.00143337056413162	0.06938914218244771	positive	D vs B
RAD23B___40072_AAAGATGCCTTTCCAGTAGC	RAD23B	9.907960447673412	15.323625186927208	0.00143509370596184	0.069427329554895	positive	D vs B
TRIB3___51396_GTCCAGAAACGAGCTCGAAG	TRIB3	8.920972617460276	9.895005491532952	0.00143779674555766	0.06951284213769961	positive	D vs B
ATP6V1B1___3732_CCTACGAACTCCGGTGTCAG	ATP6V1B1	9.97224057250926	16.10013372673649	0.00144196132927293	0.06966379622291567	positive	D vs B
NAP1L5___31123_GCTCTTGGATCTTGGCGAGT	NAP1L5	9.984493288181133	16.848493048929022	0.00144330420154626	0.06966379622291567	positive	D vs B
AACS___100027_CTTCCCAGGGGAAGGCAAAG	AACS	9.857867402360704	15.206442411106492	0.0014445562115043	0.06966379622291567	positive	D vs B
HLA-DQA2___21625_GTGAACTTCTACCAGTCTCA	HLA-DQA2	-11.95854441178911	15.487115056578949	0.00144751349774592	0.06966379622291567	negative	D vs B
TMEM2___50168_CGGATTGTTGCCATAGCTGT	TMEM2	8.6618369379331	10.548282728701077	0.00144792968683628	0.06966379622291567	positive	D vs B
GATSL3___18707_CCAGTGGCGCGATGACCGAA	GATSL3	-11.749283202143433	11.840397492933125	0.00144820846031162	0.06966379622291567	negative	D vs B
SIX6___144204_GATGTCGCACTCGCTGTCGC	SIX6	9.958857596216074	16.5335813745291	0.00144954581525389	0.06966379622291567	positive	D vs B
SC5D___142766_TACTGTTGCACTGTTCTTGC	SC5D	9.392179713714665	12.210746675047368	0.00144968830550446	0.06966379622291567	positive	D vs B
C9orf66___106746_CAAGCGCAAACCTCGTCTGT	C9orf66	9.710823552189064	13.941730727185917	0.00144976526372011	0.06966379622291567	positive	D vs B
GAL3ST4___118481_TTTGCACTCCAGCTCTTGGG	GAL3ST4	-11.859289298716035	13.192196981432977	0.001450293944971	0.06966379622291567	negative	D vs B
IL1B___23039_GTGCAGTTCAGTGATCGTAC	IL1B	-12.144558532753816	16.73134771387917	0.00145318315009168	0.06974593335265866	negative	D vs B
KDM6B___124503_CCAGAACTACTGCCATGTGA	KDM6B	9.556739866793809	12.59383065462323	0.00145388110139106	0.06974593335265866	positive	D vs B
HLA-DOB___21612_TGGGAATCGTCATCCAGCTA	HLA-DOB	-12.200485291243393	15.977209363714492	0.00145876431628082	0.06987034514345646	negative	D vs B
FAM198A___16387_CAAGCTGAACTTTCGGCTGC	FAM198A	9.964765353236771	16.800275066879305	0.00145882107696197	0.06987034514345646	positive	D vs B
RIPPLY2___41330_GGAGACGCCGAACCACGCCG	RIPPLY2	9.944241831057733	16.358456499273633	0.00145929531634989	0.06987034514345646	positive	D vs B
SMG6___45703_CTCAACCGATTCCTTAGACG	SMG6	9.662596739726489	13.964671624613766	0.00146223759360623	0.06992276910422901	positive	D vs B
MOB2___29590_GCGAGATTGACCTTAACGAG	MOB2	9.208732104335184	11.568095620888064	0.0014627923974549	0.06992276910422901	positive	D vs B
ACD___420_ACCAACCAGGCACCCGTAGC	ACD	-11.741707341580664	11.867367053787664	0.00146321314991557	0.06992276910422901	negative	D vs B
FOXB2___117797_AGCTGACGACGTTGCCAAGC	FOXB2	-11.880783540872928	13.189364566316913	0.00146752918353004	0.07006348955640565	negative	D vs B
SLC28A2___44834_AGCAAGAGGACTGACGCACA	SLC28A2	9.021568346119768	9.709922305487268	0.00146933361937357	0.07006348955640565	positive	D vs B
LRRIQ1___27456_ATACAGTGAAGAACTGATTC	LRRIQ1	9.39096431952474	11.922949599124236	0.0014696165340199	0.07006348955640565	positive	D vs B
AMBRA1___1753_GCAGACATCCGGGCATTGCG	AMBRA1	8.691126296707068	9.784598915489513	0.00147125091762719	0.07006348955640565	positive	D vs B
MLNR___129387_CTTCACGTTAGCGCTTGTCT	MLNR	9.801951982875243	14.16956968273148	0.00147156534598054	0.07006348955640565	positive	D vs B
TMX3___50695_TCAACTTACAGCTTAATTGT	TMX3	10.04114572617457	18.52583991284903	0.00147181508562286	0.07006348955640565	positive	D vs B
SHFM1___44027_TCTAACAGACCTAAGTCTAC	SHFM1	9.685596271631086	13.723782738141132	0.00147406136128476	0.07009449700814967	positive	D vs B
CDK2AP2___108757_TCTCCTCTATGACTGACAGC	CDK2AP2	9.38168767094332	11.845584968703834	0.00147545107559383	0.07009449700814967	positive	D vs B
MRPS5___130064_AAGCTGCTGGTAAGGTGTTT	MRPS5	-12.007152469698838	12.851550254248451	0.00147587545221772	0.07009449700814967	negative	D vs B
TM9SF3___49727_TATATGTTTCTTGACGATTA	TM9SF3	9.001227639135006	11.518014910948931	0.00147632786411718	0.07009449700814967	positive	D vs B
CLSTN3___10141_GATGCCCCGCTGCGCTATGC	CLSTN3	9.8511827631926	15.13263756872726	0.00147772495674683	0.07009449700814967	positive	D vs B
ARL16___2948_TGCCACGATGTCAGTAAGAT	ARL16	-11.604430935825995	13.927352234707268	0.00147997787280233	0.07009449700814967	negative	D vs B
ULBP1___152895_TGCCAGCTAGAATGAAGCAG	ULBP1	9.673913853804356	13.50135653519338	0.00148077632702297	0.07009449700814967	positive	D vs B
ELP5___114964_GCTCTGCAGATTCCGTGGAG	ELP5	9.329660190896456	12.133823546828594	0.00148092647405407	0.07009449700814967	positive	D vs B
GJB1___119133_AGATGACCGAGAGCCATACT	GJB1	-11.69676064972831	11.78883788809986	0.00148144204421309	0.07009449700814967	negative	D vs B
ALB___101526_GCTGCAAGTCAAGCTGCCTT	ALB	8.70722900951852	9.797162169000355	0.0014818992961795	0.07009449700814967	positive	D vs B
ZNF471___155990_AGTAGTAAAAGTCATGCCCC	ZNF471	-11.675827900382597	11.73423796545317	0.00148487662151679	0.07019064686278081	negative	D vs B
ZNF607___56371_TCAAACAATTCATACTAGTG	ZNF607	9.518370510642384	13.025181648279707	0.00148684737960191	0.07023435818713777	positive	D vs B
SULT1E1___147698_AACTTCTTCCTGCCTCATTT	SULT1E1	9.65330542563335	13.182241750250558	0.00148861375576792	0.07023435818713777	positive	D vs B
AKR1C3___1487_CAACTCTGGTCGATGAAAAG	AKR1C3	9.558952452464542	13.595964092317418	0.00148877941254851	0.07023435818713777	positive	D vs B
ASB12___103210_GTCTTGGGACACGAGCCAAT	ASB12	-11.67292621458571	11.742588208841704	0.00148995273021507	0.07023435818713777	negative	D vs B
DHX36___13190_TGTGGCAGTGGTAATAGTAC	DHX36	-11.667769958447394	11.728252941469298	0.00149052716173163	0.07023435818713777	negative	D vs B
NOD1___132202_CATCCGCAATACTCAGTGTC	NOD1	-12.126473818329949	14.806994256644996	0.00149153466592642	0.07023729372010569	negative	D vs B
OR10K1___133485_ACACAGATATTAGGGTGTCT	OR10K1	-12.020699582034828	15.943171996843578	0.00149346505961134	0.07024128964370191	negative	D vs B
PDE5A___35803_AAGAGGCCGGTCAAATTCAG	PDE5A	9.1452124465714	11.874616527535526	0.00149351004100511	0.07024128964370191	positive	D vs B
DZANK1___114273_TTCAGAGACTGCAGACAGAG	DZANK1	9.02297381487262	11.560020301799398	0.00149648776952103	0.07028707921479171	positive	D vs B
CHAF1A___9347_CGATGACATGTCAGACGATC	CHAF1A	-11.647112555560714	13.921635484396088	0.00149732243066423	0.07028707921479171	negative	D vs B
hsa-mir-7853___64002_CCAGGTGATGATGGTGCTGC	hsa-mir-7853	9.98919692813604	17.530577678184653	0.00149833894929889	0.07028707921479171	positive	D vs B
_multiple2___37809_CGCGTGAACACGAACGAGTG	_multiple2_37809	9.15458851811194	11.177024095401782	0.00149950915627172	0.07028707921479171	positive	D vs B
SDF4___143077_CGAGTTCATCTCCCTGCCCG	SDF4	-11.841216306473768	13.171945825535891	0.00149972853825053	0.07028707921479171	negative	D vs B
IL13RA2___22977_AGAAATGGCTTTCGTTTGCT	IL13RA2	8.999804956933266	9.81611053648876	0.00150081638714219	0.07028707921479171	positive	D vs B
ANKRD17___102012_GCTTCCAAGTTGCTCTTATC	ANKRD17	9.749014397898126	14.083409477752737	0.00150171092048377	0.07028707921479171	positive	D vs B
RCN3___40708_CCGTGTCGCTCTCGTGCAGC	RCN3	9.880799091724016	15.736424466722468	0.00150272754964077	0.07028707921479171	positive	D vs B
UBL3___152638_TAAATAAGTCGTAGAATATT	UBL3	9.11622222177463	11.70759229932146	0.00150299652629296	0.07028707921479171	positive	D vs B
SEPT2___143382_TTGATAGCGTCACCATAGCC	SEPT2	8.377778638806044	9.766980665388628	0.00151103170745077	0.0706183994647545	positive	D vs B
_multiple2___48008_GACGTAGATGCCACTGTCGT	_multiple2_48008	-11.643498008442071	11.72894004808051	0.00151423967329051	0.07072384404936828	negative	D vs B
OPRM1___133408_AAAAGGACAGGAATCTTCGA	OPRM1	9.136551638223194	11.027819959074176	0.0015175591763255	0.07079440095642306	positive	D vs B
TERF2IP___49016_TACGTCGTCCGCATCCGTGA	TERF2IP	9.322202875006052	12.107205795659048	0.00151765574457443	0.07079440095642306	positive	D vs B
GPRIN3___20146_ATGCCGAAGGTTCGCTAGTG	GPRIN3	8.728194273713692	11.2581585379221	0.00152069735395493	0.07084769885798943	positive	D vs B
HBP1___120906_CCTGTCAGATGATGATGATT	HBP1	8.985466511945237	11.523624848797414	0.00152148234825148	0.07084769885798943	positive	D vs B
ATG4B___103489_ACTCACCTCGGCCTAGGTGC	ATG4B	8.500094664074417	9.964547890900944	0.00152365291077118	0.07084769885798943	positive	D vs B
PIGC___36549_CGCCGGTCCACATAGTTATC	PIGC	-11.613631054669804	11.673478340417482	0.0015241100619182	0.07084769885798943	negative	D vs B
KLRF2___125271_ATTACTTGTGCCCAAATGAC	KLRF2	9.301862469670946	12.6343589329968	0.00152516588087796	0.07084769885798943	positive	D vs B
TBC1D26___48518_CCCGTATAACCTGCCTGCCC	TBC1D26	-12.033155332950717	14.376143901749233	0.0015257905036306	0.07084769885798943	negative	D vs B
SRPRB___47030_TACAGCACAGCTGTCAGTAA	SRPRB	-11.71580813543688	11.994880549244554	0.00152621435420983	0.07084769885798943	negative	D vs B
MARCO___28360_TACCTGATCCTGCTCACCGC	MARCO	-12.095232217932894	13.463858964491582	0.00152642568022232	0.07084769885798943	negative	D vs B
SCT___143010_AGGGAGACCAGGTCCCGTCC	SCT	9.479508922401084	12.368669109269922	0.00152879970545463	0.0709135938281077	positive	D vs B
IFNA8___122662_GTCCTGTGTGATGCAGGAAG	IFNA8	9.73211723163736	11.00477548178349	0.00153054312090543	0.07091483779509189	positive	D vs B
OR5P3___134304_GGAGTACCCAATGTCTACAA	OR5P3	9.786402569411209	14.813169419801747	0.00153073517102002	0.07091483779509189	positive	D vs B
PPIB___137869_TTTATCCCGGCTGTCTGTCT	PPIB	9.753355886342474	13.144613431640064	0.00153214958926314	0.07093613945704372	positive	D vs B
CSRP2___111423_TGTTTCCGATGTGCAAAGTG	CSRP2	-11.60402379842056	11.68547203263807	0.00153753366458193	0.07110905855585614	negative	D vs B
FAM53A___16636_ACAGACGACCGCTCTTGTTC	FAM53A	9.900418201703095	16.78402774738022	0.00153779834339394	0.07110905855585614	positive	D vs B
TRPC4___51733_CACCACCAACCATCGTCGAG	TRPC4	9.810155003512556	15.15613841978008	0.00153970183237568	0.07113006543466492	positive	D vs B
PRND___38641_CGAAGTCAATGTCGAGCTTG	PRND	9.504246102311573	13.544660492315414	0.00154041686867934	0.07113006543466492	positive	D vs B
DMKN___13409_TGAGTGTTGGTCCCAAAGTT	DMKN	9.813411876715856	15.695936171249093	0.00154258884224868	0.07113006543466492	positive	D vs B
hsa-mir-8073___64133_GATTTCAGTGACCTGGCAGC	hsa-mir-8073	-11.516551360203165	13.850074546369036	0.00154376423899281	0.07113006543466492	negative	D vs B
FOXD4L1___17839_GAAGGGTGCCGGGGGTCGCC	FOXD4L1	-11.824732792118224	15.267085814690663	0.00154512399981012	0.07113006543466492	negative	D vs B
TCAP___48693_GACACTGTCCACACGGCCCG	TCAP	-11.633088357591948	11.79740376225325	0.00154582074877457	0.07113006543466492	negative	D vs B
CHRFAM7A___9543_CACATTCCACACTAACGTGT	CHRFAM7A	9.73301304859239	14.929152341518556	0.00154780070186414	0.07113006543466492	positive	D vs B
_multiple2___104324_AGTTACTCACCATTGCCTGG	_multiple2_104324	-11.684240744302556	11.966981108219038	0.00154879523754008	0.07113006543466492	negative	D vs B
hsa-mir-4689___60866_CTCCATGAGGACACATGGCA	hsa-mir-4689	9.793452387894012	14.175444168986903	0.00154894921038067	0.07113006543466492	positive	D vs B
DRD1___113936_TGGTCTGTGCTGCCGTTATC	DRD1	9.436702552069432	13.300399174414698	0.00155039555418423	0.07113006543466492	positive	D vs B
DZIP3___14305_AATGTCTCAATCAGCTTGCC	DZIP3	9.175883720371576	12.078267208745448	0.00155125775346949	0.07113006543466492	positive	D vs B
LRIT1___27185_GCTGCCCAAAGACCGCGTAG	LRIT1	-11.94721297457967	12.94159718444385	0.00155210443323127	0.07113006543466492	negative	D vs B
GANC___118582_CTATACCATAAATTTCAGCC	GANC	9.617383011186872	14.028268275658482	0.00155265924156017	0.07113006543466492	positive	D vs B
DAAM2___12262_CATCGACCGCATCAATTCCA	DAAM2	9.998526325940096	19.430015880716223	0.0015527519778833	0.07113006543466492	positive	D vs B
hsa-mir-6845___63553_GGGGCACAGGGAGGAGAGGC	hsa-mir-6845	8.868667802055233	10.464787945343897	0.00155395434462997	0.07113006543466492	positive	D vs B
HTR1F___122338_CAATAATTGCAGCGATCACA	HTR1F	-12.083390419735082	15.03297866342937	0.00155639598088135	0.07113006543466492	negative	D vs B
DPH7___113832_ACGAAACATGAAGCAGCCGT	DPH7	9.843935478533028	15.808550051559797	0.00155677851542533	0.07113006543466492	positive	D vs B
CCDC69___7843_CCTCCGGGCCTCATATGAAC	CCDC69	-11.768646089345433	12.265945734407676	0.00155694633604445	0.07113006543466492	negative	D vs B
hsa-mir-210___58214_TGGGGCAGCGCAGTGTGCGG	hsa-mir-210	-11.778716354545876	12.306199549593332	0.00155881124389459	0.07113006543466492	negative	D vs B
KRTAP19-7___125645_CTGTGGAGGATTCGGTGGCC	KRTAP19-7	-12.051509446672638	15.408624581868608	0.0015589790230194	0.07113006543466492	negative	D vs B
ULBP3___152901_CAGTGACAAGGTCTTATCTA	ULBP3	9.955284145837494	18.342187114504547	0.0015592029251253	0.07113006543466492	positive	D vs B
CC2D2A___7482_CTCCCTCATGCGTCCCCTCA	CC2D2A	9.185602194111866	11.39288453686158	0.00156025274096307	0.07113006543466492	positive	D vs B
ATF5___103440_AGACTATGGGAAACTCCCCC	ATF5	-11.559801519039764	11.629917999435806	0.00156141695578122	0.07113006543466492	negative	D vs B
UTP11L___53432_CTCATCAGCTTTAGTTGTTC	UTP11L	-12.106305047260856	18.817283806084465	0.00156236755533369	0.07113006543466492	negative	D vs B
PCDHA6___35452_CGACAACCCGCCCTTGTTCC	PCDHA6	9.924970342953069	17.508452915368238	0.00156269196742202	0.07113006543466492	positive	D vs B
CTNND2___11663_AGGTGTTTAAGCCGGGGCTC	CTNND2	9.20597566988624	11.22951204928528	0.00156314035789484	0.07113006543466492	positive	D vs B
MLC1___29367_GTCTGACAGCGCCAACATTC	MLC1	9.703397232478803	14.831818953595675	0.00156462059468853	0.07115385053287067	positive	D vs B
IRF2BPL___123549_TTCGACGCCGTCTCCAAGCC	IRF2BPL	8.923627298299042	10.957454127982526	0.00156766310551168	0.07124861021863468	positive	D vs B
C11orf68___5172_GCCTTCGCTGCGTTCGACGC	C11orf68	-11.903353893929433	13.800373831753134	0.00156976660212443	0.07127111065969269	negative	D vs B
TDRD7___48913_TGACCATGTCCACCAACAAC	TDRD7	8.506301778222557	8.464372128567225	0.00157155453217918	0.07127111065969269	positive	D vs B
FTSJD1___18142_AGCCGCGAATGCCGGCAGAC	FTSJD1	8.508732516995993	9.777903289369569	0.00157176618998057	0.07127111065969269	positive	D vs B
_multiple2___21815_ACAGAGTACTTGTCTCGATT	_multiple2_21815	9.76598057461323	15.360690612226373	0.00157245406684456	0.07127111065969269	positive	D vs B
OR52E6___34164_GAGCATCGTATTGGTGGCCA	OR52E6	-11.548480670090226	11.6395072520981	0.00157640859802122	0.07127111065969269	negative	D vs B
L2HGDH___125854_ATGTCGCAGGATGAGTGCTC	L2HGDH	9.646860468240996	14.389296964957426	0.00157891265802567	0.07127111065969269	positive	D vs B
SUFU___147657_CTTGACTCACTGTTATCCAA	SUFU	9.85911046870952	16.700266013971362	0.00157987251004782	0.07127111065969269	positive	D vs B
MAP10___28112_GGTGTCATCCGCTTCGGTCG	MAP10	-11.790009832730174	14.688965527421686	0.00158041928922166	0.07127111065969269	negative	D vs B
ALPI___101695_CATTACCTGGGATGACGCCC	ALPI	-11.597809250250531	11.79525198893711	0.00158057199778434	0.07127111065969269	negative	D vs B
AHSA2___1317_GTATAGCATCTTCACTGTAA	AHSA2	9.054942584899818	11.73390470630353	0.00158350180358339	0.07127111065969269	positive	D vs B
CYP39A1___12151_TGTTACCTTAGAAGACACTC	CYP39A1	9.2082929912279	11.729858486300396	0.001583504305116	0.07127111065969269	positive	D vs B
ZSWIM5___156981_GCAACTTTATAAGTCACTGC	ZSWIM5	9.688038860871872	14.87384307253753	0.00158429292446868	0.07127111065969269	positive	D vs B
hsa-mir-6831___63501_GTCAGTTTAACAGCAGACCT	hsa-mir-6831	9.406912073925865	13.002682312393263	0.00158431710958629	0.07127111065969269	positive	D vs B
TM6SF1___49709_GCAGATCATGTGCCCATATG	TM6SF1	-11.707554298291182	13.002014937533255	0.00158719524478127	0.07127111065969269	negative	D vs B
OR4N5___134006_TTGCGAAGCGTATAAATAAC	OR4N5	9.377702285387508	13.130466150848276	0.00158741208400262	0.07127111065969269	positive	D vs B
hsa-mir-6837___63523_GTGGCCCTGACATTCCCTGC	hsa-mir-6837	9.502470554564129	12.886217809653294	0.00158771419557454	0.07127111065969269	positive	D vs B
EGR2___114629_TACAATCCGTAACTTTACCC	EGR2	8.467897263008268	9.815079697426462	0.00158806822682788	0.07127111065969269	positive	D vs B
RPL24___41911_TCTTAATGCGAAATGCGAGT	RPL24	9.663497901221245	13.919697350445135	0.00158850136978837	0.07127111065969269	positive	D vs B
PEAK1___36007_TTAAAAGCTTCTTCCGCCGT	PEAK1	9.685457438389546	14.816315855943836	0.00158941061667531	0.07127111065969269	positive	D vs B
NonTargetingControlGuideForHuman_0211___64594_ACGCTCAGCACCCGCTATGC	NonTargetingControlGuideForHuman_0211	9.413675784916826	13.286411741920586	0.00159011240831805	0.07127111065969269	positive	D vs B
COA1___10443_TTCCACGGTGTGTTCTATGC	COA1	8.56901136242035	9.666338633920208	0.00159085042309362	0.07127111065969269	positive	D vs B
UNC119B___152924_TGATCGAACGGCACTATTTC	UNC119B	9.554903873488222	13.60799955582365	0.00159091096444034	0.07127111065969269	positive	D vs B
PLA2G4F___36915_CCGACTGCTATGTGCAACTG	PLA2G4F	9.012523413354971	10.740571859350151	0.00159116802217275	0.07127111065969269	positive	D vs B
STAT2___47384_TGGCGGATGATTTCAGTCAG	STAT2	9.68711461948774	14.754074240412004	0.00159218875176141	0.07127111065969269	positive	D vs B
RFC2___40905_AGACACCGTGAGCAGGCTAG	RFC2	-11.529293211561129	11.63023768455062	0.00159292757829186	0.07127111065969269	negative	D vs B
PEMT___36045_TGAACTTCCTGCGCTCGCAC	PEMT	9.85186244031	16.8680573280358	0.00159442910037091	0.07127111065969269	positive	D vs B
INSC___23374_AGCACTGTACTCGCTGACCA	INSC	-12.007994744273418	14.671176447257826	0.00159445850570525	0.07127111065969269	negative	D vs B
GPN1___19824_TATGTGTTGATTGACACACC	GPN1	-11.79181563182448	14.984329445920768	0.00159501348459902	0.07127111065969269	negative	D vs B
ORC1___34601_TTGCTTGAGTTGTTCGAAGA	ORC1	9.797706492529798	16.128259814537376	0.00159691224428268	0.07131307209158781	positive	D vs B
ACBD4___100402_CAGTTTCATTTCAGTGATGT	ACBD4	-11.98603391526106	16.831943668910142	0.00159915878463299	0.07135047393586906	negative	D vs B
CPNE5___10965_GTGTGCGTCATGTATACCCA	CPNE5	8.543603163869898	8.617783568968147	0.00160059597418074	0.07135047393586906	positive	D vs B
SETBP1___143581_TCTTACTATGCACTGCTGTC	SETBP1	8.421820050721793	9.730902555370037	0.00160081929734491	0.07135047393586906	positive	D vs B
UBE2D4___52590_ACTACCTACCGGGCCCATGA	UBE2D4	-11.831590571348686	13.756925480961202	0.00160260154099528	0.07135047393586906	negative	D vs B
hsa-mir-29b-2___58417_CCATTTGAAATCAGTGTTTT	hsa-mir-29b-2	9.715687236412773	14.973815494754938	0.00160278832933569	0.07135047393586906	positive	D vs B
OR11H4___33579_AAAGTTGGGATCCCATATGT	OR11H4	9.581546135356271	13.701737295377852	0.0016052967102904	0.07135047393586906	positive	D vs B
SPTBN1___146823_ACAGTGATGTCAACAACCGC	SPTBN1	9.773783948391824	15.705002313529535	0.00160529783502847	0.07135047393586906	positive	D vs B
RIN1___141236_GCCGCCGACGACCTCTGCTT	RIN1	9.61973126644798	13.973215773896044	0.00160543127240001	0.07135047393586906	positive	D vs B
GAL___118469_CGGCGACCAGAGCCCCGCAG	GAL	-11.488040349563317	11.557698028224378	0.00160820710281381	0.0714311187106945	negative	D vs B
GIMAP4___119054_AATGCAGCGAATAATCTCCT	GIMAP4	9.705752764489022	15.135459627783474	0.00160937424263455	0.07144025722576552	positive	D vs B
AKAP8L___1448_TGTTGTCCGAGCAGTCCGTG	AKAP8L	-12.133665042257048	16.571144798537542	0.00161323023025461	0.07152409602028337	negative	D vs B
ITIH2___123774_TGCTCTGAGGTCATCCAATA	ITIH2	9.785200334574824	15.803083209050143	0.0016138955545614	0.07152409602028337	positive	D vs B
CCDC120___7565_GCCGTGAAACTCCTCGAGTG	CCDC120	9.82661705036726	16.779194228710978	0.00161450344606175	0.07152409602028337	positive	D vs B
WBP2___53976_CATCCGCTGTCCGAACTCAA	WBP2	-11.473181977166949	11.536453135269554	0.00161511301621654	0.07152409602028337	negative	D vs B
hsa-mir-520c___61741_CTCAGGCTGTCGTCCTCTAG	hsa-mir-520c	9.426386728972744	13.490824929568742	0.00161674833645132	0.0715439906850602	positive	D vs B
TNXB___150869_CACCACCTCCGTCCGCCAGC	TNXB	9.59213959926512	13.999862779777224	0.00161753919711454	0.0715439906850602	positive	D vs B
CIB1___109672_CATTATGCCTTCCGCATCTT	CIB1	9.531201014029916	13.126986252655124	0.0016194229354679	0.0715439906850602	positive	D vs B
LRRC32___127274_GACTGTTCTCCGCCAGTGAG	LRRC32	-11.479488792372624	11.565833919375864	0.00161999851521453	0.0715439906850602	negative	D vs B
BAG2___104076_TACTGTGGATCATTTCCAGA	BAG2	-11.46745103844717	11.533725374363224	0.0016203762171871	0.0715439906850602	negative	D vs B
FBXW11___117116_GCATTGCCTGTCTCCAGTAC	FBXW11	9.357691744788434	12.951135903525522	0.0016258292019721999	0.07169102517922868	positive	D vs B
GP1BB___119674_ACCAGCTCGGTTGTGTCGAC	GP1BB	9.879290071058987	17.671858453259425	0.0016261659324204	0.07169102517922868	positive	D vs B
ZNF561___156179_TGGACTTCACCCCAGAGGAG	ZNF561	-11.453063356586112	11.51352208502218	0.00162730420205525	0.07169102517922868	negative	D vs B
ST6GAL2___47262_TACGACGCAGCCTGCACCCT	ST6GAL2	9.747871352081969	14.99554607247141	0.00162946595107324	0.07169102517922868	positive	D vs B
RRH___142196_GGCAAGCATTGGATTACTCA	RRH	8.461105441389353	9.77609934912907	0.0016308869094496	0.07169102517922868	positive	D vs B
MMS22L___29554_GCTTAAGGGCTCCGCTGCAG	MMS22L	9.112613898342724	12.30546544543331	0.00163178063453897	0.07169102517922868	positive	D vs B
PRR24___38829_GTGCTGCTCGCCGTGTACTA	PRR24	-11.527606158703522	11.737532152402435	0.00163318539757005	0.07169102517922868	negative	D vs B
IL20RA___23077_TTAACTCCTTGAAGACCCTC	IL20RA	9.70666580487936	15.101735687121588	0.00163404990066418	0.07169102517922868	positive	D vs B
FBXL8___17021_TCGCGGCCCGCGTCGAAGAG	FBXL8	9.548790943245695	12.624356583646442	0.00163475915427611	0.07169102517922868	positive	D vs B
CLDN24___109880_AGAACAGCAATGCAATCTGT	CLDN24	8.648258951557095	10.10639978187019	0.00163553975004817	0.07169102517922868	positive	D vs B
PER3___36060_TGGTGCTGCTGTAACCGCAT	PER3	9.789713305753589	16.292602726865933	0.00163562072797484	0.07169102517922868	positive	D vs B
TNNT2___50887_CAGGTCGTTCATGCCCAACT	TNNT2	9.778580220071644	16.191064936365343	0.00163586631173843	0.07169102517922868	positive	D vs B
MICAL3___129165_AAAAGCGTGCACTAACACCA	MICAL3	9.747311116768625	15.449684172917047	0.00163773990356575	0.07169102517922868	positive	D vs B
ERICH1___15488_CAGTTTCATGTACCAGCCCG	ERICH1	9.268237466741088	12.21500850727655	0.00163813218123312	0.07169102517922868	positive	D vs B
VRTN___53834_GATCGCTACCACGAAGTTCA	VRTN	-11.466056566054226	11.577079890500633	0.0016381976405315	0.07169102517922868	negative	D vs B
FRMD3___18010_CTGGCTGAGCGATTTGACGC	FRMD3	-11.43882828260528	11.503905761387522	0.00163914486117601	0.07169102517922868	negative	D vs B
HNRNPF___21818_GTTCGTGCAGTTTGCCTCGC	HNRNPF	-12.06482845077925	19.167027066991523	0.00164010742715806	0.07169102517922868	negative	D vs B
LILRA6___26504_GTGCACCATAGCACCTGTAC	LILRA6	9.328018050670847	11.8525567123251	0.00164244470179632	0.0717231261426667	positive	D vs B
hsa-mir-650___62849_TCTCAGGAGGCAGCGCTCTC	hsa-mir-650	9.796546024164725	16.570513755866692	0.00164312429958883	0.0717231261426667	positive	D vs B
MIEF1___29244_AAACGGTCGGCCAGCATATC	MIEF1	-11.832444559157429	15.587830987551335	0.00164380071112587	0.0717231261426667	negative	D vs B
BNIPL___104661_CAGGAAAAAAGACAGATGTT	BNIPL	9.264288361118318	12.607773089255176	0.00164470261942838	0.0717231261426667	positive	D vs B
STT3A___147548_TGACCGAGCCTGGTACCCTT	STT3A	-11.860078749419666	15.3959521865075	0.00164772016628981	0.07178986169130186	negative	D vs B
GALNTL5___18578_ACCATAATCATGTGAGCAGC	GALNTL5	-11.716043045369531	15.181784891718737	0.00164816514884281	0.07178986169130186	negative	D vs B
PSCA___39009_ACCGACTTGTGCAACGCCAG	PSCA	-11.790424396383838	15.249243217600451	0.00165011929809372	0.07183287341654747	negative	D vs B
SMIM18___145685_TTTACCCTTTCCATGACAAC	SMIM18	9.412980599877706	13.083947547901278	0.0016519343635256	0.07186978373490882	positive	D vs B
MBD5___128450_TTACATACTTGTTCCTCCTC	MBD5	9.890630152248876	18.723342635134113	0.0016558101596735	0.07192705036534981	positive	D vs B
SLC5A12___45261_CTGTACAATGTAGATGACCG	SLC5A12	9.45672800755577	13.063746911507078	0.00165629860346874	0.07192705036534981	positive	D vs B
CA13___6798_AGCTCATGAACCAGATGGAC	CA13	8.935190565617237	11.466331023250287	0.00165657815142418	0.07192705036534981	positive	D vs B
COX15___110802_AATGCCAATCTACCATCGAG	COX15	8.872816557781519	11.28817772341322	0.00165712242427537	0.07192705036534981	positive	D vs B
EPN1___15341_GTACCTCATCAAGACCGGCT	EPN1	9.396930053938068	12.240227040420644	0.00165882173377507	0.0719366743551244	positive	D vs B
ARL5B___102976_TTGTTGTTGATAGCATTGAC	ARL5B	-11.585162805775283	14.948643950930864	0.0016592803004304	0.0719366743551244	negative	D vs B
MAP3K9___28204_TGATGTTGAGCTCCCGTTCC	MAP3K9	9.770392144785347	16.36903550966423	0.00166125614465378	0.07193989168153121	positive	D vs B
_multiple2___143498_AAGATCGCCAACAAGCTCTT	_multiple2_143498	-11.410582197276602	11.483973892058309	0.00166129074708995	0.07193989168153121	negative	D vs B
hsa-mir-425___59708_GGCGGACACGACATTCCCGA	hsa-mir-425	-11.750757043241189	13.692850939084344	0.0016636623444127	0.07200063200405561	negative	D vs B
hsa-mir-6508___62881_GGCCCACCAAAACTCAGGGT	hsa-mir-6508	9.054132914184164	10.915722204220788	0.00166595319407591	0.07205780902129633	positive	D vs B
BUB1B___4991_ATGATCCGCCCTTGCCTTAA	BUB1B	9.514802491314954	13.749021354014324	0.00166960678131019	0.07208997251172056	positive	D vs B
SH3BP5L___143884_AGTGACTCGGCTGTGCCAAC	SH3BP5L	9.714577210802323	14.862240602247104	0.00167111355328554	0.07208997251172056	positive	D vs B
PMM2___37319_GAGATACTGTCTGCGACATG	PMM2	8.27642974913647	9.119579307054725	0.00167184822919917	0.07208997251172056	positive	D vs B
LIX1L___126607_CAACATTGATTTGCCCTTGT	LIX1L	9.748351765406737	16.186114782692695	0.00167189048721109	0.07208997251172056	positive	D vs B
SNX10___145972_GTTTCCGGAACAACAGAAAG	SNX10	9.096843192047636	11.665480275752074	0.00167201803516972	0.07208997251172056	positive	D vs B
EBF1___14348_CCGCATTCTTTAGGCAATTT	EBF1	9.839154224128707	17.784536907184798	0.00167270005940483	0.07208997251172056	positive	D vs B
NT5E___32830_CCACTAGCATCTCAAATATC	NT5E	9.716242092454085	15.957400192647198	0.00167348776840918	0.07208997251172056	positive	D vs B
MAPK13___128218_CCGCTGGTACCGAGCCCCCG	MAPK13	9.78705047027083	16.767724209046293	0.00167562773588349	0.07214033686313237	positive	D vs B
ZCCHC5___55038_GGCCGCTTATGCCTCTACTG	ZCCHC5	7.832580611525306	8.4569710144142	0.00167760714458711	0.07218373439902957	positive	D vs B
C1QL1___105920_TGTGCGACCCCTACCCCGCG	C1QL1	8.641150037673919	9.593123851796344	0.00167924273893493	0.0722122966941643	positive	D vs B
TMEM47___50414_GGGTTTGATTTCTATCTGCG	TMEM47	8.686596518597755	9.15039279609948	0.00168023313295619	0.07221309651639207	positive	D vs B
PKD2___36799_TCAGCAGATGAGAGACGACT	PKD2	-11.7826400844905	13.686480383419182	0.00168123853923147	0.07221454023800679	negative	D vs B
NRD1___132620_GAAGTTGAAGCTGTTGATAG	NRD1	9.451230851562848	13.4302922704099	0.00168576672486885	0.07236720945019036	positive	D vs B
MILR1___129229_TGAATCGCTTTAGTAAATAA	MILR1	8.653306201290333	10.86138019152491	0.00168713297284642	0.07238404392566099	positive	D vs B
FMNL3___17698_CGGTGGAGGACATGAACTTC	FMNL3	-11.634814258093536	14.558338073853106	0.00168984834259372	0.07245853979798363	negative	D vs B
ANKK1___1972_GAGGCGGCTTAATGCTGTGC	ANKK1	8.874866360101414	11.609900511465296	0.00169455374871677	0.07245853979798363	positive	D vs B
RIMBP3___141210_GCCGCACCTCCACCCGCGCC	RIMBP3	9.619965902066708	14.27788002406112	0.00169608306793508	0.07245853979798363	positive	D vs B
NDUFA7___131427_CTCACCGCTTGGAGATCTCC	NDUFA7	-11.565922772104177	12.862803413867557	0.00169628641492237	0.07245853979798363	negative	D vs B
GLP2R___119270_CCTGCCCTTCATACTTACCT	GLP2R	9.480462099135774	12.887910985737497	0.00169660963410899	0.07245853979798363	positive	D vs B
SUV39H1___147802_GGATCTTCTTGTAATCGCAC	SUV39H1	9.711290948517783	15.560538816812793	0.00169669405800108	0.07245853979798363	positive	D vs B
ATP2B1___3614_TTACGTGCATTATCCCCTTC	ATP2B1	9.719774482538162	16.08216777072217	0.00169723875180606	0.07245853979798363	positive	D vs B
YAE1D1___54625_AACACGTCCCCTTTGTCTCC	YAE1D1	9.759607260716209	16.34753681984051	0.00169742954228945	0.07245853979798363	positive	D vs B
KCNK5___24326_TCGCCGCCGCCGCTTCTTAA	KCNK5	9.786809637699797	16.942196062639148	0.001698094860787	0.07245853979798363	positive	D vs B
SFXN2___43785_AAGGTGCGCTGGTCCCAACG	SFXN2	7.993105720730735	8.989000390856345	0.00169862030612829	0.07245853979798363	positive	D vs B
AHNAK___1300_AGACCTTCGACGTGAATCGC	AHNAK	-11.810926414038793	14.546080425374656	0.00170087565630337	0.07247102448868006	negative	D vs B
RGS4___141043_TGATGCTTCTAATCCAAAAG	RGS4	-11.355979412760624	11.435798642354255	0.00170144610060166	0.07247102448868006	negative	D vs B
RBM43___40555_CTTTACCTGAAACACAAGTG	RBM43	-11.751591231853189	13.641281144547612	0.00170255087819735	0.07247102448868006	negative	D vs B
XCL2___54496_CCAGAGACTACTAGCCAGTC	XCL2	9.142860893580975	11.941160775827734	0.00170281404348376	0.07247102448868006	positive	D vs B
MYH10___130663_TCAGATATAGCATAGATGTG	MYH10	-11.354729219659692	11.44073047212617	0.00170487715970956	0.07248309833194753	negative	D vs B
CATSPER2___7359_TTTGAATACGATCATATTGA	CATSPER2	8.229985857451583	9.046210316736014	0.00170504859282515	0.07248309833194753	positive	D vs B
C1orf95___5908_CGGGGGGCGTCCTCGTCCAG	C1orf95	-11.366131091494058	11.476894056485158	0.00170720069547303	0.07251855499653519	negative	D vs B
KIF17___124837_CATCTTCATTGTAGATCTCC	KIF17	9.65890485045906	15.051596845381129	0.00170783446478806	0.07251855499653519	positive	D vs B
GNL1___19543_TAGCTCCAAGGAGGACGTCG	GNL1	9.814539884303953	18.03609383334928	0.00171090721460286	0.07254860771189268	positive	D vs B
FLJ22184___117598_TGGGACAAGTTCCCGAAACC	FLJ22184	9.62361576536804	14.38541908008638	0.00171111567369631	0.07254860771189268	positive	D vs B
TMC2___49750_GCAGGAGAAAGCGCGACGAG	TMC2	8.769629635003744	9.45381338105192	0.00171235328449014	0.07254860771189268	positive	D vs B
hsa-mir-4251___59710_AGTGGCCAATTCCTGAGAAA	hsa-mir-4251	9.744507116647856	16.628356434119475	0.00171244745490667	0.07254860771189268	positive	D vs B
RWDD2A___42483_GCGAGGCAACATGTCTGCTT	RWDD2A	9.37557820200251	12.90459762757286	0.00171466812102995	0.0725857850585715	positive	D vs B
hsa-mir-6828___63489_CAGGAAGCAAGAGAACCCTG	hsa-mir-6828	9.716422439509747	16.31743080532593	0.00171601432816949	0.0725857850585715	positive	D vs B
NonTargetingControlGuideForHuman_0651___65034_CAAAAGTCTCGCTTGGTCCT	NonTargetingControlGuideForHuman_0651	-11.885224194020283	15.678836607511496	0.00171712248865814	0.0725857850585715	negative	D vs B
PPIF___137882_AACTCACCAGTCTGTCTTTA	PPIF	8.127061244817277	9.61965059067563	0.00171786460469787	0.0725857850585715	positive	D vs B
_multiple2___3803_CTCTATCGCCGAACCATAAG	_multiple2_3803	8.68985217569316	9.712627329798837	0.00171857614794985	0.0725857850585715	positive	D vs B
SQRDL___46917_ACGGCAAGTGTGATTCCATC	SQRDL	9.730234624891894	16.41863209127595	0.00171918585505236	0.0725857850585715	positive	D vs B
ATOH1___103530_CGTTTGTAGCAGCTCGGACA	ATOH1	8.726544146877634	11.15765186445864	0.00172127603003658	0.07263276576717147	positive	D vs B
PCNP___135591_TTCATCCTCATCTTTGCTTC	PCNP	9.64459997514534	15.34082418320354	0.00172290356821109	0.07263412135804653	positive	D vs B
CDCA2___8601_TGAGAAAATGACCGGCTGTC	CDCA2	-11.34593429024184	11.462788352092732	0.00172326307653495	0.07263412135804653	negative	D vs B
TP73___51097_TCAAACGTGGTGCCCCCATC	TP73	9.747631130673051	16.49156590629487	0.00172490836142252	0.07266225364452748	positive	D vs B
DDRGK1___12640_GGACCTGGGCAGCCGCCTAC	DDRGK1	-11.575193892199795	14.131319874668762	0.00172697226966573	0.07266658709379718	negative	D vs B
DOCK10___113713_ATGACAGTCTCATAATCCAA	DOCK10	-11.8765108295115	17.242279349908554	0.0017274913233581	0.07266658709379718	negative	D vs B
LRTM1___27500_GCAGCTTGATCGAGCGCTCC	LRTM1	8.543442056015733	8.843992344324406	0.00172955590504728	0.07266658709379718	positive	D vs B
MKI67IP___129287_CATTGTTTCAGCAACTATTT	MKI67IP	9.756984985817583	16.483494224255182	0.00173035707235678	0.07266658709379718	positive	D vs B
CHL1___109453_GCAATTGAAATACCATCTTC	CHL1	8.74999310841184	10.813937549660237	0.00173087359905124	0.07266658709379718	positive	D vs B
RPGRIP1L___141788_GGTCCAACTGATGAGACTGC	RPGRIP1L	-11.317356792023	11.403112853166167	0.00173087861707223	0.07266658709379718	negative	D vs B
hsa-mir-590___62458_TGAATAAGCTCATTTCTGAC	hsa-mir-590	9.210797784465177	12.889074244237609	0.00173186604394355	0.0726669869335976	positive	D vs B
CDR2L___108862_GGAGACCATTGAGCGCCTCC	CDR2L	-11.84992988626156	16.829214104631653	0.0017351273140851	0.07276274017062635	negative	D vs B
EED___14488_CCGGTTGTTGCAATCTTACG	EED	9.384540568010474	12.276818394844655	0.0017405902778786	0.07286187044443548	positive	D vs B
SPINT2___146659_TCGCGTTTCAGACTTCTGCC	SPINT2	8.26654239767581	9.653827209421344	0.00174214616515372	0.07286187044443548	positive	D vs B
HLA-DRB5___121612_GCATTGAAGTCAGGTGGTTC	HLA-DRB5	9.165788330855497	12.111543452197385	0.00174316047836665	0.07286187044443548	positive	D vs B
MRPS12___30036_CTCAACACGTCCCTAACTTG	MRPS12	8.961669131640617	11.418006817058249	0.0017442743369476	0.07286187044443548	positive	D vs B
hsa-mir-6514___62929_GCTGCCTGTTCTTCCACTCC	hsa-mir-6514	9.784997659396746	17.89904799231149	0.00174730147898518	0.07286187044443548	positive	D vs B
ADSSL1___101078_CCACTTGCCAGGCTTGTTTG	ADSSL1	-11.637287402660268	14.80323386640467	0.00174782548556368	0.07286187044443548	negative	D vs B
SPINT1___46711_CATCCGTGTCACCCCGCAGT	SPINT1	9.778983587808463	17.698560401144558	0.00174945418886144	0.07286187044443548	positive	D vs B
FEZ2___17316_TGCGATGACTTCCAGTCTAC	FEZ2	-11.303522357074904	11.410183786207982	0.00174978269010343	0.07286187044443548	negative	D vs B
SLC22A23___144520_GACATCAAGGGTGTGATACC	SLC22A23	9.169952516599722	12.52605186890997	0.0017505324443019	0.07286187044443548	positive	D vs B
TBX15___48647_GACTGTGTTCACCACAGTTA	TBX15	9.494163617593715	14.16030324331379	0.00175068156251206	0.07286187044443548	positive	D vs B
hsa-mir-4261___59750_CTGTTTCCTGTCTCAGGAAC	hsa-mir-4261	9.520162438439725	13.981026510248196	0.00175091274704008	0.07286187044443548	positive	D vs B
UBQLN2___152670_CGTAAAGCATTATAGCCACC	UBQLN2	9.494147515719265	14.440173370464358	0.00175116360599752	0.07286187044443548	positive	D vs B
FAM131B___16108_ACTCACGTTGATGCCGTCCC	FAM131B	9.062980414244874	12.464689026380112	0.00175211880620888	0.07286187044443548	positive	D vs B
FBXL22___17003_CGTCACCCCCGAGCGCAAGT	FBXL22	-11.28298060634156	11.365240608299018	0.00175437758348835	0.07286187044443548	negative	D vs B
_multiple2___104436_CACAGAGAAGATCGCCCAGC	_multiple2_104436	9.434770084907512	13.7228113700328	0.00175693807244974	0.07286187044443548	positive	D vs B
GAS6___118628_TGAGACTTACCTAAGTATCT	GAS6	9.240374030622435	13.733935109231082	0.00175776512780151	0.07286187044443548	positive	D vs B
ASPHD1___103352_TCGGCGGTGAGCCCCAGTGC	ASPHD1	8.994012969990502	12.195081895873198	0.00175955754301747	0.07286187044443548	positive	D vs B
RGMA___140961_GGTCCCGAGTCCTATCATAC	RGMA	8.449555206558884	10.293053285852972	0.00176059974945785	0.07286187044443548	positive	D vs B
NOX3___32374_CCATTACACACGAGTTATTT	NOX3	7.641092077074648	8.361488961646089	0.00176063254185719	0.07286187044443548	positive	D vs B
METTL25___28998_TTCCCTTTAAGGCATTGGAG	METTL25	8.980005808600033	10.624048548440165	0.00176065522217344	0.07286187044443548	positive	D vs B
GORASP1___119651_GTTATACACCATCAGCTTCA	GORASP1	8.434797910362303	10.360950013743825	0.00176067842662854	0.07286187044443548	positive	D vs B
LAMTOR3___25995_ATCTCTATCTGACACAACAA	LAMTOR3	-11.279918052451706	11.374818040492242	0.00176231512060127	0.07286187044443548	negative	D vs B
ZDHHC13___155009_TTATCAGCTCACAAAGTAAT	ZDHHC13	9.287292337435035	12.67760802533612	0.0017627238877406	0.07286187044443548	positive	D vs B
ACAP2___100387_CCAAACTCAGAGATCAATTA	ACAP2	9.57077743115425	14.949259996383809	0.00176317878557627	0.07286187044443548	positive	D vs B
hsa-mir-6729___63071_GAGGGGGATGAGCAGGCCGG	hsa-mir-6729	-11.31849705196186	11.484644458542196	0.00176366438513255	0.07286187044443548	negative	D vs B
SPPL2C___46781_ACGGCGCCGCTGTAGCCGGT	SPPL2C	9.0691171439108	12.09065802136586	0.00176465280534149	0.07286187044443548	positive	D vs B
ZNF793___56774_TCTGGCGAGTTAATATCCAG	ZNF793	8.76568224539511	10.492301599928997	0.00176783327618457	0.07286187044443548	positive	D vs B
PLEKHG1___37102_CTGACGCTCCCTGAAGAATT	PLEKHG1	-11.91657708301384	15.410249774512211	0.001769487374649	0.07286187044443548	negative	D vs B
RALB___140100_CATACATGAACTGAAGCGTC	RALB	-11.391564518234484	11.706334118297336	0.00177032071922975	0.07286187044443548	negative	D vs B
GBF1___18722_CCATCAAACGAAATGCCCGA	GBF1	-11.60056874985918	12.404272486765286	0.00177079781624343	0.07286187044443548	negative	D vs B
RNF187___141547_CAGTGACCTGAACCGCTCAG	RNF187	-11.788439163661796	15.902628827508522	0.00177114309483953	0.07286187044443548	negative	D vs B
SLC22A23___44574_TATCGCTAAGTTCTCCTTAC	SLC22A23	9.39622663400113	13.370461158986808	0.00177184376551591	0.07286187044443548	positive	D vs B
TOE1___150876_GTCTGGCTGCCGCTTGAAGC	TOE1	8.55144757948696	10.245886604776526	0.00177345193531347	0.07286187044443548	positive	D vs B
ZSCAN5B___57030_ACTCGTGGGCGAACCGCTTT	ZSCAN5B	8.44230247245775	10.235492824665467	0.00177385186764179	0.07286187044443548	positive	D vs B
hsa-mir-1197___57254_CAACCGCATCTTCAAATACC	hsa-mir-1197	8.516815275843602	9.506072050139998	0.00177413845953782	0.07286187044443548	positive	D vs B
MXI1___30619_CTCCCGGCGCTCCAAAAACT	MXI1	8.994925334515726	11.176834706044534	0.00177742481246007	0.07286187044443548	positive	D vs B
ITPR1___123818_TCATGGGACATAGCTTAAAG	ITPR1	-11.64566691878071	13.536056590641287	0.00177799897609531	0.07286187044443548	negative	D vs B
TMEM182___50103_CTCCAGTTTACCGTGGTTTC	TMEM182	8.467543380831291	9.845462696218483	0.00177844647904042	0.07286187044443548	positive	D vs B
SLC22A1___144480_TTGTTTGGCTCTCTCGGTGT	SLC22A1	8.259363522604854	10.17751079449431	0.00178014805798161	0.07286187044443548	positive	D vs B
FAM172A___16272_TTCATGGTAGTGGTGTTGTC	FAM172A	-11.401485233506238	11.76500523955398	0.0017809280759851	0.07286187044443548	negative	D vs B
LASP1___126017_TCCATGCCCTCGCCCCCGCT	LASP1	9.344678143152583	13.649907173624984	0.00178184550134418	0.07286187044443548	positive	D vs B
MESP2___28920_AGATCTGGAGGGGGCCCGCC	MESP2	-11.306075359177234	11.496253839566158	0.00178236162157945	0.07286187044443548	negative	D vs B
ZSWIM3___156975_CGCTTCCACAACCTCAACCA	ZSWIM3	8.79155431818397	10.488210598204216	0.0017836641471855	0.07286187044443548	positive	D vs B
HYOU1___122430_ACCATGCCCAACACTTCCTC	HYOU1	-11.23023286339761	11.299696551864669	0.00178712430385213	0.07286187044443548	negative	D vs B
ENPP5___115158_TATTTGTAATGCCACCTTTC	ENPP5	8.340063085007985	8.401723444803954	0.00178764438070506	0.07286187044443548	positive	D vs B
OXCT1___134767_ACTGCAGTCAGCAACAATGC	OXCT1	-11.85450961388795	17.828898462985386	0.00178793505355695	0.07286187044443548	negative	D vs B
TESK1___49028_TGACTACCTACCACGCACTG	TESK1	9.432467676991616	13.951228898366033	0.00178798662983919	0.07286187044443548	positive	D vs B
FAM57A___116622_ACTGCGTGATGATCAGCACC	FAM57A	8.717486954321231	11.217241554227446	0.00178830593050859	0.07286187044443548	positive	D vs B
FLVCR1___117652_TTTCAGCTTGGAACTGCAGT	FLVCR1	-11.251894517383334	11.363174478943906	0.00178951110000357	0.07286187044443548	negative	D vs B
ITGA4___23733_CAGCATACTACCGAAGTAGT	ITGA4	9.497852209119308	14.53849086281881	0.00179108196647197	0.07286187044443548	positive	D vs B
DND1___13671_CGCCGCGCCTCGAGCTGTAG	DND1	9.274604987876977	12.940856288836953	0.00179119242122858	0.07286187044443548	positive	D vs B
ADPRM___1034_AACATCTGCGATGACGCCAA	ADPRM	9.462674111614543	13.950254010801777	0.00179230452062197	0.07286187044443548	positive	D vs B
SCD5___142835_TCTGGCTGTCGCCAACTCCA	SCD5	9.561627069792674	15.065398630082356	0.0017927044579297	0.07286187044443548	positive	D vs B
TMEM53___50437_TAATCCGATACACAGCCCCG	TMEM53	9.534307561251936	14.92155827170366	0.00179292597558732	0.07286187044443548	positive	D vs B
TMEM45A___50409_CAAAACATTATTCTATCGAT	TMEM45A	-11.221504819334733	11.292142961379506	0.00179389095070491	0.07286187044443548	negative	D vs B
TUB___152175_CTGCAGTGTCTTAGATGATG	TUB	-11.789816336933884	15.880445799145647	0.00179539032604369	0.07286187044443548	negative	D vs B
ARX___103178_GCTCACCTGGACTCGGGCCT	ARX	9.764915829711336	18.44918867302103	0.00179594107063748	0.07286187044443548	positive	D vs B
ANKS3___2155_GTACGGACACATGAAGATCG	ANKS3	9.509006395577428	14.621141864764228	0.00179757109413031	0.07286187044443548	positive	D vs B
IRX5___23641_TACACCGCGCCCTTCTATCC	IRX5	-11.646477520127297	13.537836386439947	0.00179794842749477	0.07286187044443548	negative	D vs B
HS3ST1___122093_ACGAGGTCCACTTCTTCGAC	HS3ST1	9.469290638665372	14.334884278881256	0.00179837740081671	0.07286187044443548	positive	D vs B
MFNG___29075_GCCTTCCCACATAGACGTCG	MFNG	8.782276038175088	9.681379981718932	0.0017991866676373	0.07286187044443548	positive	D vs B
DYNLL1___114231_GGTAACCATGTGCGACCGAA	DYNLL1	9.168278681809753	12.6489504433558	0.0017992248580752	0.07286187044443548	positive	D vs B
CELSR2___9026_GTACGTTGAAGACCACCACG	CELSR2	9.399565345752318	13.94741992821647	0.00179926431879771	0.07286187044443548	positive	D vs B
TMEM9B___50575_ATACTGAAGAGGCGCCTCTT	TMEM9B	-11.873175007171954	17.598770103399918	0.00180530473657755	0.07287099018571946	negative	D vs B
OTOS___134702_GTACCTCCTTCCTCCTGCAC	OTOS	-11.585449925444657	15.004641084904224	0.00180609911964625	0.07287099018571946	negative	D vs B
NonTargetingControlGuideForHuman_0193___64576_GTGCGACGAATTGTCCTGAG	NonTargetingControlGuideForHuman_0193	9.107604854707407	12.239981061989823	0.00180732807392109	0.07287099018571946	positive	D vs B
KCNC3___24167_GGCACGCTTCGACTACGACC	KCNC3	9.067384888799053	12.467134252549574	0.00180749670580035	0.07287099018571946	positive	D vs B
ZBTB37___54869_ATTCTTCGGATCAACCGAGC	ZBTB37	8.55391895267268	10.593144779506869	0.00180959828381658	0.07287099018571946	positive	D vs B
ASXL1___3390_TCAGAGCTGGCGGGAGCGCC	ASXL1	-11.214274347680515	11.315443092736134	0.0018132422331157	0.07287099018571946	negative	D vs B
FBXO34___17078_AGATGATGCTTTACCGAGAG	FBXO34	8.368791641207832	9.4690602729771	0.00181344450440693	0.07287099018571946	positive	D vs B
SLC35G1___45015_ATCGTCCGTTAGCGGCAGCC	SLC35G1	7.995448124887376	8.592098334438077	0.00181412463835462	0.07287099018571946	positive	D vs B
MTHFR___30389_TAGTTCGAGATGTTCCACCC	MTHFR	9.37187741907333	13.455545245217657	0.00181418164424418	0.07287099018571946	positive	D vs B
TTR___152164_GCTGCATGGGCTCACAACTG	TTR	8.819726952155893	9.952656633700888	0.0018144711922903	0.07287099018571946	positive	D vs B
RARA___40271_GATGTACGAGAGTGTAGAAG	RARA	9.585827136703038	15.56361115391137	0.00181457269387677	0.07287099018571946	positive	D vs B
ADRB3___101059_TGATGCTCTTCGTCTACGCG	ADRB3	9.43103550915436	13.982197792394592	0.00181845861769524	0.07287099018571946	positive	D vs B
hsa-mir-7109___63797_GAGCAGGGTCTCCTCCCCCC	hsa-mir-7109	7.630832253144569	8.39890182045204	0.00181961561443311	0.07287099018571946	positive	D vs B
USP27X___153251_TCTTAAACCGATCGTAAAGC	USP27X	9.616211669842368	15.443380296738034	0.00182036743442606	0.07287099018571946	positive	D vs B
IL22RA1___123061_ACCCCCACGCCAATCCGTGC	IL22RA1	9.646704653428582	16.047308950741638	0.00182333345336818	0.07287099018571946	positive	D vs B
KCTD7___24465_TCCGCTGGACCGCACGCAGC	KCTD7	9.5120944072274	14.90656188665182	0.00182447241391448	0.07287099018571946	positive	D vs B
CDC42BPB___8560_CAAGGACGCCAACCTCACCT	CDC42BPB	9.655965218627433	16.51249529952993	0.00182514481109345	0.07287099018571946	positive	D vs B
SSH3___147080_CTCGTGTAGAAACTACCAGC	SSH3	9.32556723137175	13.72102725969544	0.00182607956864209	0.07287099018571946	positive	D vs B
TMEM45B___50411_TGAAGTACTTTAGCCACACG	TMEM45B	9.760619213081291	19.02504060936079	0.00182908270949794	0.07287099018571946	positive	D vs B
SST___47171_GCACCCCGAGAACGCAAAGC	SST	9.265119334055631	12.834669692765235	0.00183105537429869	0.07287099018571946	positive	D vs B
hsa-mir-921___64278_ATGGACCTGAGTCTGAATCC	hsa-mir-921	8.99119706887986	11.487198242556673	0.00183153476078249	0.07287099018571946	positive	D vs B
APOC2___102505_AGCTCTGTTTCTTGTCCTCC	APOC2	7.547487004547988	8.232902347484561	0.00183214186031296	0.07287099018571946	positive	D vs B
RYBP___42516_ACACGCTGCCTACTAATTGT	RYBP	8.282922984063728	9.44204550749853	0.00183291613772245	0.07287099018571946	positive	D vs B
TEFM___48965_GATGCTTTCTGACCCCGTCG	TEFM	8.89303252727352	10.38974032366826	0.00183292179709869	0.07287099018571946	positive	D vs B
ROBO2___141684_GCAGGGATGTATACTTGTGT	ROBO2	9.46307380486126	14.591410923808189	0.00183563414523826	0.07287099018571946	positive	D vs B
TREML1___51359_AGAAACGTACGCCTGCCCGC	TREML1	-11.167745033048572	11.241471257370788	0.00183580285572373	0.07287099018571946	negative	D vs B
FOXO1___17920_GCTCGTCCCGCCGCAACGCG	FOXO1	9.547558389367824	14.919717970567117	0.00183633205798888	0.07287099018571946	positive	D vs B
VSIG8___53852_GGTTGATGGAGGCATCGTAC	VSIG8	9.364711560202265	13.736827345727404	0.0018363814838134	0.07287099018571946	positive	D vs B
SREK1IP1___146902_CTCATCCAGTTCCACTGAAG	SREK1IP1	-11.180599792567078	11.279365553228391	0.00183741392286217	0.07287099018571946	negative	D vs B
CLASRP___9798_CGGGCGCTGGCATTACGTCC	CLASRP	8.950741791730323	11.81902155804987	0.00183932879208631	0.07287099018571946	positive	D vs B
ZC3H14___54965_CACCACGACATGCCTTGAAA	ZC3H14	-11.229526064284247	11.419813350049848	0.00183959021764644	0.07287099018571946	negative	D vs B
BMP5___4610_TGCTCCGGTCCTTGTATATC	BMP5	-11.59330915339335	14.73675107047952	0.00184008810927541	0.07287099018571946	negative	D vs B
CYP26A1___112073_AACCTTGCAGATGGTACTGC	CYP26A1	-11.159694884558462	11.230804242659802	0.00184094011201556	0.07287099018571946	negative	D vs B
PRR23A___38822_CGAGTTTCCGGAGCTCCAGA	PRR23A	-11.156559575760632	11.22418810200598	0.00184160829158883	0.07287099018571946	negative	D vs B
BLVRA___104572_CAAAGGCAGTTCCTTAATGC	BLVRA	8.313906159613959	9.482096810954218	0.00184212190064635	0.07287099018571946	positive	D vs B
ACAT2___394_TCGGCGGCGCGGACCATCAT	ACAT2	8.94760678802639	11.104791564151103	0.00184489523283793	0.07287099018571946	positive	D vs B
GPR85___120071_GCAGCTGCCAATTGGCTAGC	GPR85	8.604422395411925	9.222580432156311	0.00184572092754094	0.07287099018571946	positive	D vs B
NRM___32705_TCGTGCGCTTTACCTCCCTT	NRM	9.18174431801886	11.471157962710649	0.00184611185952373	0.07287099018571946	positive	D vs B
CELA2B___8996_CAAGGACTGGAACTCCGACC	CELA2B	-11.830590518742484	18.702605273236767	0.00184648672858769	0.07287099018571946	negative	D vs B
SF1___143636_TCCACACTTGGTACACACTG	SF1	-11.160038386929967	11.25123488355544	0.0018491124123895	0.07287099018571946	negative	D vs B
ELP6___14990_AGGTCGTCCACCAACAGCAC	ELP6	-11.14573718158193	11.212581410044455	0.0018491549174862	0.07287099018571946	negative	D vs B
PLAUR___136920_GGCCCCCATAGGGCGTCCAA	PLAUR	-11.356895117849438	12.756505680160544	0.00185011586158399	0.07287099018571946	negative	D vs B
SPINT2___46714_TCCACGTCAAAGTACCAGCG	SPINT2	9.658714412822247	16.791770385244785	0.00185231136228125	0.07287099018571946	positive	D vs B
_multiple2___16707_TACCAACATTTGTAGTTTCA	_multiple2_16707	8.251473610999339	10.33576923434116	0.00185457195649414	0.07287099018571946	positive	D vs B
SUMO2___47779_TTTATGCTAGTTGGAAATGG	SUMO2	9.532777285502087	15.261251538358446	0.00185471711193966	0.07287099018571946	positive	D vs B
NOA1___132186_TTACCTGCAGGAAATCTATG	NOA1	9.723790292930111	18.638124731386196	0.00185608805147325	0.07287099018571946	positive	D vs B
AEN___1092_CTACTGATGAGTGCCCGTGC	AEN	-11.15981328410415	11.266617229763812	0.00185685503664614	0.07287099018571946	negative	D vs B
KIAA1586___24786_AAACTACATGCCGCCCATCT	KIAA1586	9.579256634942713	15.603100102876772	0.00185699391209711	0.07287099018571946	positive	D vs B
PAPD4___35120_GGGCGACCCAAAATTGAGTT	PAPD4	8.606986115427928	9.418968083812883	0.00185718254962124	0.07287099018571946	positive	D vs B
hsa-mir-221___58291_AGAAATCTACATTGTATGCC	hsa-mir-221	8.3718947547818	10.460894525217435	0.00185746713423528	0.07287099018571946	positive	D vs B
CDC45___8588_TGACCACGTGCAATATACGC	CDC45	9.691135014008108	17.467914738084826	0.00185782788425742	0.07287099018571946	positive	D vs B
SRD5A2___46943_AGGGGCCGAACGCTTGTAAT	SRD5A2	8.175557944053217	10.128872925092136	0.00185820244380262	0.07287099018571946	positive	D vs B
SAP25___142666_GGATGACTCCACTAGCGCCC	SAP25	-11.18450611580041	11.33950858851769	0.00185944505022599	0.07287099018571946	negative	D vs B
KIAA0319L___124590_TAAAGAGCTGACCCTTCCTG	KIAA0319L	-11.802759087162912	16.504029099123162	0.00186088735723365	0.07287099018571946	negative	D vs B
VPS13B___153669_AATGCATTCCATAGTATTGA	VPS13B	8.475515257263789	10.690743120427976	0.00186334265223046	0.07287099018571946	positive	D vs B
SSX7___147162_TTCTGTGAGCCAGATGCTTC	SSX7	8.615606824890783	11.481174957462926	0.00186439855008702	0.07287099018571946	positive	D vs B
FGD4___17350_AGGGAAACTACTCCTAGAAT	FGD4	8.404426049521796	10.162644974412473	0.00186477929223912	0.07287099018571946	positive	D vs B
HSD17B7___22198_AGGCCCGGAAGACCGACTGC	HSD17B7	9.028653631388906	12.374944241761744	0.00186495820265487	0.07287099018571946	positive	D vs B
ADK___100987_GAGCCACTTTAATTGAATTC	ADK	-11.128091207999498	11.19890278931874	0.00186519136847949	0.07287099018571946	negative	D vs B
SGCZ___143757_CCCAACAGAATAACCTGCCA	SGCZ	9.79443088044249	14.874122219635588	0.00186641138608753	0.07287099018571946	positive	D vs B
MARK4___128331_CCTCCTCACCGATGTTGGGG	MARK4	8.748660493340092	10.666549323395252	0.00186783814840043	0.07287099018571946	positive	D vs B
hsa-mir-3165___58738_CACGTTAGTACCCAGTGGTA	hsa-mir-3165	9.725145618262983	18.97992941472335	0.00186815060593341	0.07287099018571946	positive	D vs B
NDUFB8___131488_CGGCGGCGGCCCGTTCTTCT	NDUFB8	-11.555957211009998	13.45611601084848	0.00186903065628513	0.07287099018571946	negative	D vs B
COCH___10467_ACCGGCTCCCTCGCTGCCCG	COCH	-11.558314915176322	13.434111283934996	0.0018694898711398	0.07287099018571946	negative	D vs B
ELAVL4___14889_TGTTAACTATATTGATCCAA	ELAVL4	-11.54907464493403	13.428069544807034	0.00186955732584576	0.07287099018571946	negative	D vs B
KLHL11___25125_ATCCCATACCGGTACTTGCA	KLHL11	9.48677444324106	12.750503315962307	0.00186986461376947	0.07287099018571946	positive	D vs B
FLT1___117639_AGACACTGCATCTCCAATGC	FLT1	-11.726379901238802	14.887960960891888	0.00187128507723187	0.07287099018571946	negative	D vs B
KIR2DL4___124953_TAGGAAACCCTTCTAGTAGT	KIR2DL4	9.513106066363042	14.6605640723907	0.0018726012762968	0.07287099018571946	positive	D vs B
NMT2___132166_GACTTACCACAACAGGAACT	NMT2	9.148052122916944	12.363430569990628	0.00187339084948331	0.07287099018571946	positive	D vs B
LRRN4___27480_ATCGTGCGAGAGCCCACGTT	LRRN4	-11.146061938589376	11.27159567000431	0.0018755649596576	0.07287099018571946	negative	D vs B
RBBP9___140396_TTACAGCACGAGAGAGCATC	RBBP9	8.958184214051723	11.790746008859418	0.00187581780566814	0.07287099018571946	positive	D vs B
KRT73___125494_CACGTCCATCATCCTGTCCA	KRT73	8.97873461251228	11.160871915384844	0.00187629526614496	0.07287099018571946	positive	D vs B
C1QB___105911_ACCTACCACGCCAGCTCTCG	C1QB	-11.115598536817476	11.191782991823253	0.00187703151782958	0.07287099018571946	negative	D vs B
KRTAP5-1___125747_TCCAAGGGTGGCTGTGGTTC	KRTAP5-1	-11.729011191510008	16.63207686381629	0.00187717055193691	0.07287099018571946	negative	D vs B
hsa-mir-6509___62887_CCACTACCTAATTTCTCAGA	hsa-mir-6509	8.521846089121203	10.204199909670445	0.00187735661697267	0.07287099018571946	positive	D vs B
TMEM65___150426_TTCCAATAGACATTTCAATA	TMEM65	9.615485324423526	16.493497347202997	0.00187802238093837	0.07287099018571946	positive	D vs B
ZNRF4___56948_CAACGCGTGCCATCCCATCG	ZNRF4	9.439898523412916	14.46021189038312	0.00187882036247005	0.07287099018571946	positive	D vs B
FKRP___117573_CCGCATCCCCAACGTGCGTC	FKRP	-11.48740346924366	13.419446215605726	0.00187997613700543	0.07287099018571946	negative	D vs B
FOXR2___17948_CATTACTCCGACTCTGTATT	FOXR2	8.364914771331728	9.418995564090148	0.00188017754126353	0.07287099018571946	positive	D vs B
MEAF6___28722_ACAGATCCATCCAGATCCTC	MEAF6	8.177621102889473	9.403659729994772	0.00188085153778446	0.07287099018571946	positive	D vs B
PLSCR2___37235_AAAATGAAAGCCGTGATGAT	PLSCR2	-11.104304452646032	11.177947313961395	0.00188409224997803	0.07287099018571946	negative	D vs B
MAGEB17___127897_GTAGCGTGGAGGATCGCTGC	MAGEB17	-11.907203717264943	14.286977310634684	0.00188430895484414	0.07287099018571946	negative	D vs B
IKZF2___22931_ACAATGAGCTTTCACCCGAA	IKZF2	9.266801098558004	11.735078774333015	0.00188439450088919	0.07287099018571946	positive	D vs B
RTKN2___42393_AGCCCCGCCAGGCGGAGCGC	RTKN2	-11.104494351685778	11.178754029328712	0.0018844604585186	0.07287099018571946	negative	D vs B
THOC3___49371_GGGAGAACATTAATATCTGC	THOC3	-11.536230915403408	15.793505048008504	0.00188484911956953	0.07287099018571946	negative	D vs B
RNF126___41497_GGGCGACTCACCTCCAACGG	RNF126	-11.297131669769644	12.640653507121629	0.0018848832242611	0.07287099018571946	negative	D vs B
OR10H3___133466_AGATGATGTCTTGCTCCCAC	OR10H3	-11.732484707106831	16.796768929832023	0.00188491455754554	0.07287099018571946	negative	D vs B
HADHB___120784_AATAAACTTACAAAATCTGA	HADHB	8.614074694192006	9.589991280073308	0.00188638507336831	0.07287099018571946	positive	D vs B
UGDH___152800_AGTTAATGCTGCTTATTCTC	UGDH	8.830747389993466	11.727113652414712	0.00188781745830157	0.07287099018571946	positive	D vs B
HSD17B11___22176_TACCACAAAGGTATGAACCT	HSD17B11	8.795421347172232	11.250188812284268	0.00188837824753345	0.07287099018571946	positive	D vs B
ALX4___1739_CCGCAAGACCTCGAGCATCG	ALX4	-11.149799012081186	13.429460250090465	0.00188872851333883	0.07287099018571946	negative	D vs B
hsa-mir-762___63907_CTTGGCCCGGCTCCGGGTCT	hsa-mir-762	-11.097801169442622	11.172228981544976	0.00189015271632586	0.07288809454979697	negative	D vs B
hsa-mir-1178___57205_CTGTTCTTCCCTAGAATGTC	hsa-mir-1178	-11.51387770004808	13.404971120971164	0.00189182724840404	0.07291114563191899	negative	D vs B
HIST1H1D___121338_AAGAAGCCAGCAACCGCTGC	HIST1H1D	9.479205262900958	14.347014674370158	0.00189297339614738	0.07291114563191899	positive	D vs B
_multiple2___154719_CGGTCTGACCACCACTTGAG	_multiple2_154719	-11.615080664419146	16.238593312428062	0.00189377590355524	0.07291114563191899	negative	D vs B
KRT32___125442_CCTACAGATTCTGTGTACCA	KRT32	-11.092740730568654	11.16974822745487	0.00189483952853166	0.07291114563191899	negative	D vs B
OSBPL11___134602_CAGCATCATACTGAAGCTAT	OSBPL11	-11.80791340203354	16.663229921298367	0.00189565642601659	0.07291114563191899	negative	D vs B
TMEM82___50521_GACCCGAAAAGGAGCGGCTT	TMEM82	9.399134902907385	14.17145940494051	0.00189728969138087	0.0729362129730063	positive	D vs B
ZKSCAN4___55354_TCCCAGCCCTTACACGATAG	ZKSCAN4	8.925563642344255	12.362876782563468	0.00189893848763669	0.07296185112605766	positive	D vs B
XDH___54503_TCCAGGGGCGTGAACTCCTC	XDH	8.937222033360653	11.722703947698855	0.00190213681746822	0.07302360261539095	positive	D vs B
UBE2Q1___52644_ATCAGACTCCACCGACCAGA	UBE2Q1	9.050498841844272	12.570301176672745	0.00190251106411601	0.07302360261539095	positive	D vs B
hsa-mir-7153___63842_GTTCTCACCACACCGAGCAC	hsa-mir-7153	9.517549686854004	15.542653982126332	0.00190711355558108	0.07313449207924501	positive	D vs B
TTYH3___152172_ACTCACGCGGTCCTGGACCC	TTYH3	9.507379691891048	15.546807753691892	0.00190736849708079	0.07313449207924501	positive	D vs B
hsa-mir-31___58497_GTAACTTGGAACTGGAGAGG	hsa-mir-31	9.270931010501176	13.40693532433722	0.00190975124474148	0.07316819916164	positive	D vs B
SPARC___146361_CAAATTCTCCTACTTCCACC	SPARC	9.292797693927248	13.34085204134201	0.00191033289375015	0.07316819916164	positive	D vs B
IL2RA___23117_AAACTCTAGCCACTCGTCCT	IL2RA	8.265821814693872	8.393311884324286	0.00191163066524902	0.07316819916164	positive	D vs B
SLC22A17___144504_GCTGAGCGAAACCGGCCCCA	SLC22A17	9.397393027915934	14.375215962664733	0.00191414435228191	0.07316819916164	positive	D vs B
FMO4___17712_CGTCCAGACTTCTCCGAAAC	FMO4	9.205850748371814	12.41575175204868	0.00191418061539986	0.07316819916164	positive	D vs B
ZNF426___155898_TACAAGAACCTGGCCACAGT	ZNF426	8.915633367897339	11.748708658224055	0.00191455138159228	0.07316819916164	positive	D vs B
GMPR___19428_AGTCGTACCTGCAGGCATTC	GMPR	-11.434400721831388	13.941923001458369	0.00191565790565232	0.07316819916164	negative	D vs B
UBE2Z___152611_GATAGGGGTTCTCAGTCATC	UBE2Z	-11.302020582232537	12.601785751487586	0.00191612477046591	0.07316819916164	negative	D vs B
GPR152___19936_GACCAGGTCGTACCACCAGA	GPR152	7.951027303204386	8.632102489180495	0.00191814323209697	0.07319404845489133	positive	D vs B
CCL16___7975_GCACCAACCCCAATGACGAC	CCL16	9.561665852371156	15.970890675520636	0.00191877170181442	0.07319404845489133	positive	D vs B
WAC___153873_TCTGAGCATATTAGCTCTTC	WAC	8.989206847818812	11.976407362873749	0.00192398544678135	0.073335999727417	positive	D vs B
UBN1___52719_ACGTAGAAAAGACCGAATAC	UBN1	-11.05472071075662	11.130652571659509	0.00192515735189498	0.073335999727417	negative	D vs B
KCNC2___24166_CACTCCTTCTACATACGTCA	KCNC2	8.782523609915893	11.090886991035644	0.0019261235205612899	0.073335999727417	positive	D vs B
SLC4A1AP___45210_GCACCACTTCGCAACGCTCC	SLC4A1AP	-11.062166379214096	11.154388834683813	0.00192644055858533	0.073335999727417	negative	D vs B
TBC1D10B___48468_CATACTTGTCCGTCTTGCGC	TBC1D10B	-11.56411238456595	13.909576017694643	0.00192788703449579	0.07335348573801755	negative	D vs B
hsa-mir-7847___63977_GTCCCTCTGTGTCCCCCACT	hsa-mir-7847	9.519504260867562	15.483402027326427	0.0019300024940664	0.0733963947449234	positive	D vs B
TPD52L1___151052_CTTCTCTAGCATGCTCTCTG	TPD52L1	-11.07852276429573	11.210433189373385	0.00193137252988988	0.07341092650822878	negative	D vs B
VPS25___53748_CGGCAGGTTACAACCGAATG	VPS25	-11.291113599944572	11.825691512672408	0.00193356146126676	0.07343643064457686	negative	D vs B
DCTN6___12559_AGTCTTACGCATTTATGATA	DCTN6	9.12575428690976	12.8222019897754	0.00193402003487379	0.07343643064457686	positive	D vs B
SYNC___147906_GGAATGGAGACACAGTCTCA	SYNC	-11.047390471529416	11.132930343230187	0.00193529183932039	0.07344695996052128	negative	D vs B
SRRM4___47052_GGTCATTCTCCAAGAAGAGA	SRRM4	-11.24417563817895	12.604799129819035	0.00193699862669967	0.07344695996052128	negative	D vs B
FABP2___15913_GTCTGCTAGATTGTAATTAA	FABP2	8.686283078246085	11.396345737690211	0.00193726253243377	0.07344695996052128	positive	D vs B
_multiple2___43009_ACTATAACAGTTGCTGCCGC	_multiple2_43009	9.608356432059193	17.252217355119686	0.00193841786581776	0.07345328566601327	positive	D vs B
EIF2B1___114713_TCAAGAACTCCAGCAACGTC	EIF2B1	-11.040306102605728	11.128138210656411	0.00194261568737651	0.07350034606583881	negative	D vs B
GSTM3___20477_GCGAGCGATGTAGCGCAAGA	GSTM3	8.429181270037306	10.121879141722893	0.00194298432023018	0.07350034606583881	positive	D vs B
KPNA4___25364_CTTGCTCACAGACATTCTGA	KPNA4	-11.687309819398155	14.85773643702128	0.00194324900204989	0.07350034606583881	negative	D vs B
hsa-mir-6069___62523_AGCCCCACTGGGACCACCTA	hsa-mir-6069	-11.652196981994717	16.085942303676134	0.00194589760418553	0.07350034606583881	negative	D vs B
DOCK8___13758_GGTTCACGATTAGCCACTCA	DOCK8	8.99380743219097	10.850801720654385	0.00194893365260838	0.07350034606583881	positive	D vs B
SPOPL___46765_GCACAAATCGATATGCTCTT	SPOPL	9.501720528542103	15.623459926281228	0.00195058419244689	0.07350034606583881	positive	D vs B
TNF___150641_AGAGCTCTTACCTACAACAT	TNF	9.466651221803014	15.36843024435115	0.00195074229640215	0.07350034606583881	positive	D vs B
hsa-mir-6075___62551_GGGGTGACACCAATGCCGCC	hsa-mir-6075	-11.74812056551303	18.678883506558535	0.00195097959589313	0.07350034606583881	negative	D vs B
TTLL12___152131_TCTTCCTCATCGACCACGCC	TTLL12	8.978787253620263	12.53753305227833	0.00195145367905386	0.07350034606583881	positive	D vs B
UBXN4___152725_TAACAAAAAAACTTGAAGAA	UBXN4	8.405580837720406	10.131425899432276	0.00195281487190451	0.07350034606583881	positive	D vs B
NOP2___32310_GCGTCGGGTAGAACGCAGAC	NOP2	-11.44667715004018	13.338678455606772	0.00195305224865262	0.07350034606583881	negative	D vs B
C8orf44-SGK3___6627_AGCTGGGAATGCTTACACTT	C8orf44-SGK3	-11.021062365724774	11.09670397569057	0.00195370849852977	0.07350034606583881	negative	D vs B
NHLH1___131848_CGCCACAGCCAAGTACCGCA	NHLH1	7.545658157915226	8.154639128980785	0.00195434016733639	0.07350034606583881	positive	D vs B
LRP10___127159_AGGTGCGGCTGTCCCGGACC	LRP10	8.710569276979502	11.169982416172134	0.0019547442525056	0.07350034606583881	positive	D vs B
DUSP19___14153_ACCAGGGTGACAACGCTAAC	DUSP19	9.533771172406452	16.170967487747646	0.00195655867903075	0.07350034606583881	positive	D vs B
ANKRD44___2101_AGTGTCAATGTCTCCGACCG	ANKRD44	8.405567280618127	8.834763669724596	0.00195694017120797	0.07350034606583881	positive	D vs B
C14orf2___5358_AAAGCTTCAGCGCCTGCTCC	C14orf2	9.629961528981022	18.02826004667606	0.00195704251981508	0.07350034606583881	positive	D vs B
MAPRE3___28320_CGAATACATCCACAACTTCA	MAPRE3	9.049815769402183	12.340261048506308	0.00195746389891258	0.07350034606583881	positive	D vs B
C20orf201___106006_GGGTCGGGCATGCGGTACCC	C20orf201	8.17463719496681	8.228163596741215	0.00195912220190938	0.07351839367408032	positive	D vs B
OR2T1___133806_CAGGAAGATCATAACCCCAT	OR2T1	-11.2552373094616	13.918367679541694	0.00196112218834608	0.07351839367408032	negative	D vs B
CDK16___108735_ACTGGAGACCTACATTAAGC	CDK16	9.62066920880462	17.653170304535386	0.00196126678258703	0.07351839367408032	positive	D vs B
NGFR___31874_AGGCGTGACGTTCTCCGACG	NGFR	-11.657752653669798	15.579244116279176	0.00196273482351889	0.07351839367408032	negative	D vs B
EEF1D___14498_GAGCTCACCGTGGTCTCCGC	EEF1D	-11.060935876958046	11.230192304764538	0.00196289134626189	0.07351839367408032	negative	D vs B
KRBOX1___25394_CAGCTGTGTCCTTAACAACC	KRBOX1	9.04215219055246	12.516308776965657	0.00196492769103524	0.07354094984691797	positive	D vs B
hsa-mir-139___57819_GGCTGGAGACGCGGCCCTGT	hsa-mir-139	9.473914304359676	15.680826898105304	0.00196547290901477	0.07354094984691797	positive	D vs B
TMEM88B___50541_CGCGGCCGCCGTCGTCTACC	TMEM88B	-11.037235260839251	11.177303415515674	0.00196813693663557	0.0736015243757749	negative	D vs B
POMC___137606_CCGTTAGGGTACACCTTCAC	POMC	-11.24219269004387	12.543332093236362	0.00196995504446917	0.0736015243757749	negative	D vs B
CPO___10978_CAAGTATACGCAAGCTCCTT	CPO	9.55654027366922	16.758264490179688	0.00197006327609598	0.0736015243757749	positive	D vs B
SATB1___42777_ATCTTGGCTGGTGGACCCTT	SATB1	9.382604134722827	14.382798983213856	0.00197280401678508	0.07366688124788083	positive	D vs B
IGSF22___22886_CCATACCTGCCACGCGCACA	IGSF22	9.11213859683794	12.940810091051397	0.00197466553438333	0.07369935770692684	positive	D vs B
GTDC2___120488_CGGCGCGGCCAAACCTGTGC	GTDC2	8.539010289000206	11.052631279742911	0.00197711405145663	0.07375369882012592	positive	D vs B
IGFBP7___22834_GACGGCACCACCTACCCGAG	IGFBP7	-11.52306608868802	15.408960795212412	0.0019822232919812	0.0739071904685555	negative	D vs B
CXorf22___111893_TTGATACTCAAGAGCATCTC	CXorf22	9.60687873795348	17.809442850149118	0.00198447535596655	0.07392321085570537	positive	D vs B
SELL___143242_CATGAACTGTAGCCATCCCC	SELL	8.882380074594103	11.642912747062596	0.00198517783023427	0.07392321085570537	positive	D vs B
HINT1___21323_CCAAAGATCGTGTCGCCACC	HINT1	9.29764987131945	13.999657062300995	0.00198629793881755	0.07392321085570537	positive	D vs B
EVI5L___15694_GCTGGAGATCGTGTTCCGAG	EVI5L	7.51557887898951	8.194691905374636	0.00198794220468506	0.07392321085570537	positive	D vs B
CCND3___108072_GATCATGGATGGCGGGTACA	CCND3	-11.775911891581252	14.009889509668104	0.00199022983621345	0.07392321085570537	negative	D vs B
[truncated: 72,311 more rows]
