# Supplementary material for: Clonal dynamics limits detection of selection in tumour xenograft CRISPR/Cas9 screens
Source: Cancer Gene Ther. 2023 Sep 8;30(12):1610–23. doi: 10.1038/s41417-023-00664-5 (PMC10721547; doi:10.1038/s41417-023-00664-5)
Supplement: Supplementary file 10 — Supplementary Data File 4 [file 41417_2023_664_MOESM10_ESM.txt]

# group_id: gene target	items_in_group_positive: total number of gRNAs for this target	lo_value_positive: alpha-RRA score for positive selection	p_positive: alpha-RRA p-value for positive selection	FDR_positive: false discovery rate for positive selection	goodsgrna_positive: number of sgRNAs included (below alpha threshold) for positive selection	direction_positive: direction of selection for this comparison (positive for higher in group D)	items_in_group_negative: total number of gRNAs for this target	lo_value_negative: alpha-RRA score for negative selection	p_negative: alpha-RRA p-value for negative selection	FDR_negative: false discovery rate for negative selection	goodsgrna_negative: number of sgRNAs included (below alpha threshold) for negative selection	direction_negative: direction of selection for this comparison (negative for lower in group D)	comparison: groups being compared in alpha-RRA	min_p: minimum p-value for both directions of selection	min_p_direction: direction of selection that gives minimum p-value; positive for higher in group D; negative for lower in group D
group_id	items_in_group_positive	lo_value_positive	p_positive	FDR_positive	goodsgrna_positive	direction_positive	items_in_group_negative	lo_value_negative	p_negative	FDR_negative	goodsgrna_negative	direction_negative	comparison	min_p	min_p_direction
MOB4	1	8.7473e-5	8.8795e-5	0.768564	1	positive	1	0.99991	0.99992	0.999922	0	negative	D vs B	8.8795e-5	positive
FNDC1	5	0.53234	0.53226	0.990684	0	positive	5	3.3643e-5	1.2466e-4	0.891914	1	negative	D vs B	1.2466e-4	negative
HS3ST5	3	0.99994	0.99994	0.999944	0	positive	3	6.1523e-5	1.8602e-4	0.891914	3	negative	D vs B	1.8602e-4	negative
NAGA	4	0.91445	0.91442	0.997897	0	positive	4	5.2958e-5	1.9207e-4	0.891914	3	negative	D vs B	1.9207e-4	negative
GNPTG	2	0.99197	0.99197	0.999022	0	positive	2	9.4199e-5	1.9207e-4	0.891914	2	negative	D vs B	1.9207e-4	negative
SORCS1	4	0.38607	0.38645	0.990684	1	positive	4	5.7992e-5	2.1108e-4	0.891914	2	negative	D vs B	2.1108e-4	negative
RCAN3	6	4.0371e-5	2.1453e-4	0.768564	1	positive	6	0.96701	0.96698	0.999922	0	negative	D vs B	2.1453e-4	positive
FZD9	2	1.1317e-4	2.3095e-4	0.768564	2	positive	2	0.99989	0.99989	0.999922	0	negative	D vs B	2.3095e-4	positive
FCGR2B	4	0.71219	0.71251	0.994008	0	positive	4	6.2578e-5	2.3355e-4	0.891914	2	negative	D vs B	2.3355e-4	negative
TMEM132B	3	8.1784e-5	2.4478e-4	0.768564	3	positive	3	0.99992	0.99992	0.999922	0	negative	D vs B	2.4478e-4	positive
COX6B2	4	8.0741e-5	3.1392e-4	0.768564	1	positive	4	0.16128	0.17713	0.996147	1	negative	D vs B	3.1392e-4	positive
OR4N5	4	0.066094	0.11362	0.990684	1	positive	4	8.0741e-5	3.1392e-4	0.96207	1	negative	D vs B	3.1392e-4	negative
PTGFRN	3	1.058e-4	3.1867e-4	0.768564	3	positive	3	0.99989	0.9999	0.999922	0	negative	D vs B	3.1867e-4	positive
GNAT1	4	9.1601e-5	3.4935e-4	0.768564	3	positive	4	0.55416	0.55428	0.996147	0	negative	D vs B	3.4935e-4	positive
UBQLN2	4	1.0435e-4	4.0552e-4	0.768564	4	positive	4	0.9999	0.99989	0.999922	0	negative	D vs B	4.0552e-4	positive
PLAC4	2	0.94596	0.94607	0.998829	0	positive	2	2.0185e-4	4.0638e-4	0.96207	1	negative	D vs B	4.0638e-4	negative
DNAH9	5	1.0981e-4	4.3058e-4	0.768564	3	positive	5	0.62322	0.62321	0.997219	0	negative	D vs B	4.3058e-4	positive
NonTargetingControlGuideForHuman_0266	1	4.5082e-4	4.5607e-4	0.768564	1	positive	1	0.99955	0.99957	0.999922	0	negative	D vs B	4.5607e-4	positive
SUCLA2	6	0.93464	0.93487	0.997897	0	positive	6	1.0613e-4	4.5996e-4	0.96207	3	negative	D vs B	4.5996e-4	negative
ITFG1	5	0.71057	0.7104	0.994008	0	positive	5	1.2701e-4	4.8481e-4	0.96207	3	negative	D vs B	4.8481e-4	negative
FOXB2	4	0.29153	0.29954	0.990684	1	positive	4	1.3798e-4	4.954e-4	0.96207	2	negative	D vs B	4.954e-4	negative
PTDSS1	5	1.2982e-4	5.0577e-4	0.768564	3	positive	5	0.19329	0.2183	0.996147	1	negative	D vs B	5.0577e-4	positive
C2orf83	4	1.3457e-4	5.2607e-4	0.768564	1	positive	4	0.82474	0.8249	0.997219	0	negative	D vs B	5.2607e-4	positive
TNFSF14	3	1.815e-4	5.3083e-4	0.768564	2	positive	3	0.86333	0.86329	0.997219	0	negative	D vs B	5.3083e-4	positive
CIB1	4	1.3787e-4	5.3688e-4	0.768564	3	positive	4	0.36643	0.36647	0.996147	0	negative	D vs B	5.3688e-4	positive
hsa-mir-3682	3	1.8439e-4	5.399e-4	0.768564	3	positive	3	0.99982	0.99982	0.999922	0	negative	D vs B	5.399e-4	positive
PDDC1	3	2.0802e-4	6.0428e-4	0.768564	3	positive	3	0.99906	0.99908	0.999922	0	negative	D vs B	6.0428e-4	positive
KANK3	2	3.0949e-4	6.086e-4	0.768564	1	positive	2	0.53032	0.53053	0.996147	0	negative	D vs B	6.086e-4	positive
BTBD2	3	0.99978	0.99979	0.999834	0	positive	3	2.1541e-4	6.2891e-4	0.96207	3	negative	D vs B	6.2891e-4	negative
VWA3A	3	2.2022e-4	6.4663e-4	0.768564	2	positive	3	0.26906	0.26851	0.996147	0	negative	D vs B	6.4663e-4	positive
hsa-mir-3660	3	2.2298e-4	6.5527e-4	0.768564	2	positive	3	0.99489	0.99501	0.999922	0	negative	D vs B	6.5527e-4	positive
hsa-mir-8087	3	2.2786e-4	6.7083e-4	0.768564	2	positive	3	0.97749	0.97758	0.999922	0	negative	D vs B	6.7083e-4	positive
TRIM16L	4	0.12699	0.16701	0.990684	1	positive	4	2.1363e-4	7.2484e-4	0.96207	3	negative	D vs B	7.2484e-4	negative
SPC25	4	1.8839e-4	7.2786e-4	0.781787	2	positive	4	0.92634	0.92636	0.997934	0	negative	D vs B	7.2786e-4	positive
ZDHHC5	4	1.9706e-4	7.6286e-4	0.781787	2	positive	4	0.65249	0.65293	0.997219	0	negative	D vs B	7.6286e-4	positive
MAD2L1BP	6	0.79878	0.79883	0.994323	0	positive	6	2.0184e-4	8.1255e-4	0.96207	1	negative	D vs B	8.1255e-4	negative
NonTargetingControlGuideForHuman_0199	1	8.2763e-4	8.3329e-4	0.781787	1	positive	1	0.99917	0.9992	0.999922	0	negative	D vs B	8.3329e-4	positive
hsa-mir-6837	2	0.033638	0.044796	0.988787	1	positive	2	4.4404e-4	8.6743e-4	0.96207	1	negative	D vs B	8.6743e-4	negative
hsa-mir-5094	3	3.0234e-4	8.7175e-4	0.781787	2	positive	3	0.24912	0.24878	0.996147	1	negative	D vs B	8.7175e-4	positive
TGFB2	2	0.00045295999999999997	8.8471e-4	0.781787	2	positive	2	0.99955	0.99955	0.999922	0	negative	D vs B	8.8471e-4	positive
FAM129C	4	2.422e-4	9.4088e-4	0.781787	3	positive	4	0.98811	0.98817	0.999922	0	negative	D vs B	9.4088e-4	positive
AUH	4	0.99363	0.99366	0.999022	0	positive	4	2.9603e-4	9.6422e-4	0.96207	2	negative	D vs B	9.6422e-4	negative
OR8I2	4	0.81268	0.81278	0.995999	0	positive	4	2.995e-4	9.7243e-4	0.96207	2	negative	D vs B	9.7243e-4	negative
ADIPOR1	5	0.16251	0.22089	0.990684	1	positive	5	2.6463e-4	9.9446e-4	0.96207	4	negative	D vs B	9.9446e-4	negative
CYFIP2	3	0.98871	0.98888	0.999022	0	positive	3	3.4312e-4	0.0010005	0.96207	1	negative	D vs B	0.0010005	negative
hsa-mir-4418	4	0.90764	0.9076	0.99789	0	positive	4	3.4984e-4	0.0011096	0.96207	1	negative	D vs B	0.0011096	negative
OR6C1	3	3.8635e-4	0.001125	0.781787	3	positive	3	0.99917	0.99919	0.999922	0	negative	D vs B	0.001125	positive
STRA8	5	0.72622	0.72598	0.994008	0	positive	5	3.0275e-4	0.0011384	0.96207	3	negative	D vs B	0.0011384	negative
CASP12	5	3.0275e-4	0.0011435	0.781787	2	positive	5	0.2988	0.30582	0.996147	1	negative	D vs B	0.0011435	positive
AHNAK	5	0.61533	0.6154	0.993916	0	positive	5	3.0917e-4	0.0011669	0.96207	2	negative	D vs B	0.0011669	negative
_multiple2_31381	1	0.99881	0.99883	0.999253	0	positive	1	0.001191	0.0011848	0.96207	1	negative	D vs B	0.0011848	negative
CHL1	4	3.4248e-4	0.0012096	0.781787	3	positive	4	0.99961	0.99959	0.999922	0	negative	D vs B	0.0012096	positive
GZMH	3	4.1585e-4	0.0012144	0.781787	3	positive	3	0.99958	0.99959	0.999922	0	negative	D vs B	0.0012144	positive
HRASLS5	5	3.2535e-4	0.0012256	0.781787	3	positive	5	0.99856	0.99858	0.999922	0	negative	D vs B	0.0012256	positive
PREX2	5	3.2655e-4	0.0012313	0.781787	4	positive	5	0.99567	0.99568	0.999922	0	negative	D vs B	0.0012313	positive
RAB3GAP2	3	4.2385e-4	0.0012416	0.781787	1	positive	3	0.97975	0.97985	0.999922	0	negative	D vs B	0.0012416	positive
MZT2A	3	0.20323	0.20957	0.990684	1	positive	3	4.2385e-4	0.0012416	0.96207	1	negative	D vs B	0.0012416	negative
OR11H12	3	0.91441	0.91447	0.997897	0	positive	3	4.3411e-4	0.0012732	0.96207	2	negative	D vs B	0.0012732	negative
CD36	2	6.5274e-4	0.001274	0.781787	2	positive	2	0.99935	0.99936	0.999922	0	negative	D vs B	0.001274	positive
LYPLA1	2	6.5618e-4	0.0012766	0.781787	2	positive	2	0.99934	0.99936	0.999922	0	negative	D vs B	0.0012766	positive
ECT2	2	6.593e-4	0.0012853	0.781787	1	positive	2	0.65016	0.65013	0.997219	0	negative	D vs B	0.0012853	positive
SGCD	4	3.6888e-4	0.0012913	0.781787	3	positive	4	0.85981	0.8598	0.997219	0	negative	D vs B	0.0012913	positive
TTC30B	3	4.4225e-4	0.0012965	0.781787	3	positive	3	0.99956	0.99957	0.999922	0	negative	D vs B	0.0012965	positive
ECE1	5	0.88242	0.88239	0.996069	0	positive	5	3.5865e-4	0.0013419	0.96207	4	negative	D vs B	0.0013419	negative
ZNF775	3	0.54041	0.54025	0.990684	0	positive	3	4.6421e-4	0.0013656	0.96207	1	negative	D vs B	0.0013656	negative
SLC22A23	5	3.6462e-4	0.0013687	0.800144	3	positive	5	0.98391	0.98401	0.999922	0	negative	D vs B	0.0013687	positive
_multiple2_59235	1	0.99861	0.99863	0.999253	0	positive	1	0.0013928	0.0013946	0.96207	1	negative	D vs B	0.0013946	negative
ARHGAP23	6	0.63397	0.63423	0.994008	0	positive	6	3.7361e-4	0.0014179	0.96207	3	negative	D vs B	0.0014179	negative
E2F6	5	3.7905e-4	0.0014192	0.800144	4	positive	5	0.99973	0.99973	0.999922	0	negative	D vs B	0.0014192	positive
IFI27	3	0.9995	0.99951	0.999689	0	positive	3	4.9964e-4	0.0014516	0.96207	3	negative	D vs B	0.0014516	negative
FKRP	5	0.099631	0.16455	0.990684	1	positive	5	3.9251e-4	0.0014594	0.96207	3	negative	D vs B	0.0014594	negative
GRIN1	4	4.4203e-4	0.0014827	0.800144	3	positive	4	0.23531	0.24124	0.996147	1	negative	D vs B	0.0014827	positive
hsa-mir-650	3	5.0936e-4	0.0014836	0.800144	3	positive	3	0.99949	0.9995	0.999922	0	negative	D vs B	0.0014836	positive
VEGFA	4	4.5747e-4	0.0015251	0.800144	2	positive	4	0.80922	0.80936	0.997219	0	negative	D vs B	0.0015251	positive
RGS8	2	7.9675e-4	0.0015398	0.800144	2	positive	2	0.9992	0.99922	0.999922	0	negative	D vs B	0.0015398	positive
ACTG1	4	0.99359	0.99362	0.999022	0	positive	4	5.1021e-4	0.0015519	0.96207	3	negative	D vs B	0.0015519	negative
KRTAP22-2	6	0.8318	0.83168	0.996069	0	positive	6	4.146e-4	0.0015726	0.96207	4	negative	D vs B	0.0015726	negative
RNF39	4	0.50082	0.501	0.990684	0	positive	4	5.2753e-4	0.0016072	0.96207	3	negative	D vs B	0.0016072	negative
LGALS12	4	0.82002	0.82019	0.996069	0	positive	4	5.3853e-4	0.0016353	0.96207	2	negative	D vs B	0.0016353	negative
NonTargetingControlGuideForHuman_0257	1	0.99835	0.99837	0.999253	0	positive	1	0.0016485	0.0016396	0.96207	1	negative	D vs B	0.0016396	negative
FBXO18	3	0.99943	0.99945	0.999665	0	positive	3	5.6814e-4	0.0016499	0.96207	3	negative	D vs B	0.0016499	negative
PPIL3	4	5.1128e-4	0.001675	0.800144	2	positive	4	0.83444	0.8346	0.997219	0	negative	D vs B	0.001675	positive
CIT	3	0.13279	0.14837	0.990684	1	positive	3	5.8528e-4	0.0017009	0.96207	1	negative	D vs B	0.0017009	negative
SLC12A1	4	5.2951e-4	0.0017282	0.800144	2	positive	4	0.45679	0.45704	0.996147	0	negative	D vs B	0.0017282	positive
ACADS	6	4.4401e-4	0.0017299	0.800144	1	positive	6	0.0041438	0.011748	0.996147	2	negative	D vs B	0.0017299	positive
FAM21C	1	0.00181	0.0017869	0.800144	1	positive	1	0.99819	0.99819	0.999922	0	negative	D vs B	0.0017869	positive
NEU2	5	0.33058	0.34591	0.990684	1	positive	5	4.9307e-4	0.0018003	0.96207	2	negative	D vs B	0.0018003	negative
CPLX3	2	0.35209	0.352	0.990684	0	positive	2	9.5524e-4	0.0018375	0.96207	1	negative	D vs B	0.0018375	negative
DUSP12	3	0.99935	0.99937	0.999633	0	positive	3	6.4715e-4	0.0018746	0.96207	3	negative	D vs B	0.0018746	negative
FAR2	2	0.41749000000000003	0.41736	0.990684	0	positive	2	9.8214e-4	0.0018906	0.96207	1	negative	D vs B	0.0018906	negative
OR5J2	5	5.0243e-4	0.0018941	0.800144	2	positive	5	0.41678	0.41706	0.996147	0	negative	D vs B	0.0018941	positive
CD180	5	5.0455e-4	0.0018988	0.800144	2	positive	5	0.54941	0.54938	0.996147	0	negative	D vs B	0.0018988	positive
hsa-mir-4707	3	6.6599e-4	0.0019295	0.800144	1	positive	3	0.95221	0.95245	0.999922	0	negative	D vs B	0.0019295	positive
AIPL1	3	6.7407e-4	0.0019537	0.800144	2	positive	3	0.99765	0.99767	0.999922	0	negative	D vs B	0.0019537	positive
_multiple2_137760	1	0.001985	0.0019619	0.800144	1	positive	1	0.99802	0.99801	0.999922	0	negative	D vs B	0.0019619	positive
GUCA1B	3	6.7938e-4	0.0019654	0.800144	3	positive	3	0.99932	0.99934	0.999922	0	negative	D vs B	0.0019654	positive
CYP17A1	2	0.0010359	0.0020017	0.800144	1	positive	2	0.36695	0.36693	0.996147	0	negative	D vs B	0.0020017	positive
C1orf158	4	0.63091	0.63141	0.994008	0	positive	4	6.727e-4	0.0020043	0.96207	1	negative	D vs B	0.0020043	negative
CCND3	5	0.88996	0.89	0.996069	0	positive	5	5.9057e-4	0.0020561	0.96207	2	negative	D vs B	0.0020561	negative
MAN2A1	5	5.4801e-4	0.0020583	0.800144	3	positive	5	0.68984	0.68966	0.997219	0	negative	D vs B	0.0020583	positive
ENTPD1	3	7.1912e-4	0.0020721	0.800144	2	positive	3	0.97895	0.97907	0.999922	0	negative	D vs B	0.0020721	positive
SULT1A2	4	6.6023e-4	0.0020816	0.800144	3	positive	4	0.99349	0.99353	0.999922	0	negative	D vs B	0.0020816	positive
VPREB1	5	5.5532e-4	0.0020853	0.800144	3	positive	5	0.88413	0.88413	0.997361	0	negative	D vs B	0.0020853	positive
NOP2	5	0.9071	0.90704	0.99789	0	positive	5	6.0588e-4	0.0020933	0.96207	3	negative	D vs B	0.0020933	negative
ABCA1	3	7.289e-4	0.0020972	0.800144	3	positive	3	0.99927	0.99929	0.999922	0	negative	D vs B	0.0020972	positive
MAP4K3	5	5.7193e-4	0.0021335	0.800144	4	positive	5	0.99651	0.99652	0.999922	0	negative	D vs B	0.0021335	positive
MGAT4C	4	6.9041e-4	0.002165	0.800144	3	positive	4	0.43701	0.43718	0.996147	0	negative	D vs B	0.002165	positive
DNAJB1	5	0.90466	0.90465	0.99789	0	positive	5	6.3906e-4	0.0021797	0.96207	1	negative	D vs B	0.0021797	negative
ELAVL2	4	7.265e-4	0.002264	0.823432	1	positive	4	0.091652	0.1208	0.996147	1	negative	D vs B	0.002264	positive
ATL2	3	0.98049	0.9806	0.999022	0	positive	3	7.8705e-4	0.0022678	0.96207	2	negative	D vs B	0.0022678	negative
OR4D5	4	0.78772	0.7879	0.994323	0	positive	4	7.8795e-4	0.002321	0.96207	3	negative	D vs B	0.002321	negative
CARD9	1	0.99761	0.99762	0.999121	0	positive	1	0.0023887	0.0023789	0.96207	1	negative	D vs B	0.0023789	negative
RPAP1	3	0.96272	0.9629	0.999022	0	positive	3	8.294e-4	0.0023836	0.96207	2	negative	D vs B	0.0023836	negative
CYP39A1	3	8.4809e-4	0.0024333	0.846872	2	positive	3	0.94533	0.9455	0.999643	0	negative	D vs B	0.0024333	positive
TSPAN18	3	0.33762	0.33718	0.990684	0	positive	3	8.6775e-4	0.0024886	0.96207	1	negative	D vs B	0.0024886	negative
CHSY3	6	0.99833	0.99833	0.999253	0	positive	6	6.8455e-4	0.0025055	0.96207	4	negative	D vs B	0.0025055	negative
PDLIM4	3	9.0809e-4	0.0025958	0.846872	1	positive	3	0.82995	0.82979	0.997219	0	negative	D vs B	0.0025958	positive
RPS29	1	0.9974	0.99741	0.999089	0	positive	1	0.002604	0.0025958	0.96207	1	negative	D vs B	0.0025958	negative
MAP6D1	4	8.5104e-4	0.0026083	0.846872	3	positive	4	0.76328	0.76355	0.997219	0	negative	D vs B	0.0026083	positive
BABAM1	4	0.96375	0.9637	0.999022	0	positive	4	8.9583e-4	0.0026256	0.96207	3	negative	D vs B	0.0026256	negative
IMP4	2	0.99863	0.99863	0.999253	0	positive	2	0.0013711	0.0026541	0.96207	2	negative	D vs B	0.0026541	negative
TMEM47	3	9.3051e-4	0.0026645	0.846872	2	positive	3	0.35018	0.34976	0.996147	0	negative	D vs B	0.0026645	positive
PRPF40A	2	0.001381	0.0026719	0.846872	2	positive	2	0.99862	0.99862	0.999922	0	negative	D vs B	0.0026719	positive
ARL6IP6	3	9.4011e-4	0.0026926	0.846872	3	positive	3	0.99906	0.99908	0.999922	0	negative	D vs B	0.0026926	positive
PPP6C	3	0.61634	0.61627	0.993916	0	positive	3	9.4844e-4	0.0027194	0.96207	2	negative	D vs B	0.0027194	negative
DDX26B	5	0.67771	0.67751	0.994008	0	positive	5	8.4996e-4	0.0027319	0.96207	2	negative	D vs B	0.0027319	negative
C2orf15	4	0.78429	0.7845	0.994323	0	positive	4	9.4168e-4	0.0027479	0.96207	1	negative	D vs B	0.0027479	negative
ATOH1	3	9.631e-4	0.0027535	0.846872	2	positive	3	0.98616	0.98633	0.999922	0	negative	D vs B	0.0027535	positive
hsa-mir-5703	1	0.99721	0.99723	0.999088	0	positive	1	0.0027924	0.0027756	0.96207	1	negative	D vs B	0.0027756	negative
HLA-DRB5	3	9.7601e-4	0.0027859	0.846872	2	positive	3	0.95349	0.95378	0.999922	0	negative	D vs B	0.0027859	positive
IFT57	4	0.34412	0.34663	0.990684	1	positive	4	9.5699e-4	0.0027889	0.96207	2	negative	D vs B	0.0027889	negative
HEMK1	3	0.74027	0.74022	0.994008	0	positive	3	9.8611e-4	0.0027959	0.96207	2	negative	D vs B	0.0027959	negative
PHOX2B	2	0.99853	0.99854	0.999253	0	positive	2	0.0014663	0.0028326	0.96207	2	negative	D vs B	0.0028326	negative
RPL9	3	9.954e-4	0.0028412	0.846872	3	positive	3	0.999	0.99902	0.999922	0	negative	D vs B	0.0028412	positive
C4orf17	4	9.4168e-4	0.0028525	0.846872	1	positive	4	0.91328	0.91323	0.997414	0	negative	D vs B	0.0028525	positive
YIPF2	4	0.69821	0.69858	0.994008	0	positive	4	9.9547e-4	0.0028922	0.96207	1	negative	D vs B	0.0028922	negative
hsa-mir-606	4	9.5699e-4	0.0028931	0.846872	2	positive	4	0.51979	0.52003	0.996147	0	negative	D vs B	0.0028931	positive
EFNA3	4	0.95293	0.95284	0.998946	0	positive	4	0.0010024	0.0029171	0.96207	3	negative	D vs B	0.0029171	negative
ORAI2	3	0.0010291	0.0029367	0.846872	1	positive	3	0.20371	0.20507	0.996147	1	negative	D vs B	0.0029367	positive
_multiple2_137545	1	0.0029673	0.0029436	0.846872	1	positive	1	0.99703	0.99706	0.999922	0	negative	D vs B	0.0029436	positive
RASSF3	3	0.77936	0.77926	0.994323	0	positive	3	0.0010695	0.0029518	0.96207	1	negative	D vs B	0.0029518	negative
ATP13A5	5	0.54595	0.54592	0.991598	0	positive	5	9.5268e-4	0.0030076	0.96207	2	negative	D vs B	0.0030076	negative
TENC1	2	0.49664	0.4969	0.990684	0	positive	2	0.0015739	0.0030452	0.96207	1	negative	D vs B	0.0030452	negative
GEN1	4	0.40098	0.40117	0.990684	1	positive	4	0.0010556	0.0030616	0.96207	2	negative	D vs B	0.0030616	negative
NMD3	4	0.001023	0.0030711	0.846872	3	positive	4	0.86926	0.86931	0.997219	0	negative	D vs B	0.0030711	positive
RNF8	3	0.94285	0.94306	0.998793	0	positive	3	0.0011421	0.0030841	0.96207	2	negative	D vs B	0.0030841	negative
TASP1	4	0.0010493	0.0031424	0.846872	2	positive	4	0.95909	0.95904	0.999922	0	negative	D vs B	0.0031424	positive
SMIM5	3	0.0011098	0.003161	0.846872	1	positive	3	0.96011	0.96031	0.999922	0	negative	D vs B	0.003161	positive
CRISP1	4	0.77771	0.7779	0.994323	0	positive	4	0.001103	0.0031934	0.96207	1	negative	D vs B	0.0031934	negative
GLI2	3	0.90184	0.90198	0.997679	0	positive	3	0.0012132	0.0032081	0.96207	2	negative	D vs B	0.0032081	negative
CMKLR1	3	0.4577	0.45743	0.990684	0	positive	3	0.0012212	0.0032206	0.96207	2	negative	D vs B	0.0032206	negative
OMD	4	0.62779	0.62823	0.994008	0	positive	4	0.0011175	0.0032301	0.96207	2	negative	D vs B	0.0032301	negative
ARRDC4	5	0.82185	0.82178	0.996069	0	positive	5	0.0010425	0.0032318	0.96207	1	negative	D vs B	0.0032318	negative
HECTD2	3	0.73517	0.73508	0.994008	0	positive	3	0.0012308	0.003237	0.96207	1	negative	D vs B	0.003237	negative
hsa-mir-335	2	0.0016709	0.0032392	0.846872	2	positive	2	0.99833	0.99832	0.999922	0	negative	D vs B	0.0032392	positive
MAP10	3	0.98173	0.98186	0.999022	0	positive	3	0.0012389	0.0032526	0.96207	2	negative	D vs B	0.0032526	negative
MYO1A	2	0.0016815	0.0032621	0.846872	1	positive	2	0.20575	0.2057	0.996147	0	negative	D vs B	0.0032621	positive
RGS14	3	0.0011502	0.0032738	0.846872	2	positive	3	0.66143	0.66113	0.997219	0	negative	D vs B	0.0032738	positive
TSPY2	2	0.99831	0.9983	0.999253	0	positive	2	0.0016908	0.0032763	0.96207	2	negative	D vs B	0.0032763	negative
DUSP13	4	0.001103	0.0032936	0.846872	3	positive	4	0.99917	0.99916	0.999922	0	negative	D vs B	0.0032936	positive
KLRB1	3	0.70735	0.70725	0.994008	0	positive	3	0.0012712	0.003307	0.96207	1	negative	D vs B	0.003307	negative
FARP2	5	9.1859e-4	0.0033377	0.846872	3	positive	5	0.96875	0.96887	0.999922	0	negative	D vs B	0.0033377	positive
NDUFB1	3	0.41783	0.41764	0.990684	0	positive	3	0.0013115	0.0033826	0.96207	1	negative	D vs B	0.0033826	negative
DENND6A	3	0.0011905	0.0033861	0.846872	1	positive	3	0.041579	0.06151	0.996147	1	negative	D vs B	0.0033861	positive
EVI5L	3	0.0011972	0.0034004	0.846872	3	positive	3	0.99876	0.99879	0.999922	0	negative	D vs B	0.0034004	positive
CENPF	3	0.0012211	0.0034686	0.846872	3	positive	3	0.99878	0.99881	0.999922	0	negative	D vs B	0.0034686	positive
SPTSSB	3	0.0012248	0.0034768	0.846872	3	positive	3	0.99878	0.9988	0.999922	0	negative	D vs B	0.0034768	positive
COL4A3BP	2	0.0018159	0.0035188	0.846872	1	positive	2	0.37129	0.37127	0.996147	0	negative	D vs B	0.0035188	positive
OR5AC2	3	0.075088	0.10086	0.990684	1	positive	3	0.0013922	0.0035248	0.96207	1	negative	D vs B	0.0035248	negative
XYLB	3	0.0012438	0.0035265	0.846872	3	positive	3	0.99876	0.99878	0.999922	0	negative	D vs B	0.0035265	positive
HIST1H2BI	5	9.7528e-4	0.0035477	0.846872	1	positive	5	0.87219	0.87206	0.997219	0	negative	D vs B	0.0035477	positive
RSPH9	3	0.0012706	0.0036009	0.846872	3	positive	3	0.99873	0.99876	0.999922	0	negative	D vs B	0.0036009	positive
CD47	3	0.0012712	0.0036017	0.846872	2	positive	3	0.9172	0.91729	0.997414	0	negative	D vs B	0.0036017	positive
_multiple3_107425	1	0.0036671	0.0036181	0.846872	1	positive	1	0.99633	0.99638	0.999922	0	negative	D vs B	0.0036181	positive
RGS19	2	0.0018966	0.0036886	0.846872	1	positive	2	0.89756	0.89757	0.997361	0	negative	D vs B	0.0036886	positive
TNK2	2	0.99809	0.99807	0.999253	0	positive	2	0.0019052	0.0037046	0.96207	2	negative	D vs B	0.0037046	negative
FAM170B	4	0.0012644	0.0037266	0.846872	1	positive	4	0.73664	0.73688	0.997219	0	negative	D vs B	0.0037266	positive
CALML3	3	0.0013269	0.0037633	0.846872	3	positive	3	0.99867	0.99871	0.999922	0	negative	D vs B	0.0037633	positive
SRGN	5	0.0010425	0.0037819	0.846872	1	positive	5	0.90188	0.9019	0.997361	0	negative	D vs B	0.0037819	positive
NPC1	2	0.0019504	0.0037879	0.846872	1	positive	2	0.87923	0.87931	0.997361	0	negative	D vs B	0.0037879	positive
_multiple2_22131	1	0.0039766	0.0039167	0.846872	1	positive	1	0.99602	0.99607	0.999922	0	negative	D vs B	0.0039167	positive
LRRTM3	4	0.25743	0.27044	0.990684	1	positive	4	0.0013719	0.0039232	0.96207	2	negative	D vs B	0.0039232	negative
GXYLT2	4	0.0013441	0.0039392	0.846872	2	positive	4	0.29832	0.29943	0.996147	1	negative	D vs B	0.0039392	positive
IGFBP3	6	0.79714	0.79722	0.994323	0	positive	6	0.0010895	0.0039608	0.96207	1	negative	D vs B	0.0039608	negative
EPC1	4	0.98835	0.9884	0.999022	0	positive	4	0.0013894	0.0039729	0.96207	2	negative	D vs B	0.0039729	negative
GALNT15	3	0.89242	0.89254	0.996069	0	positive	3	0.0016387	0.0039867	0.96207	2	negative	D vs B	0.0039867	negative
STK33	6	0.41275	0.42709	0.990684	1	positive	6	0.0011059	0.0040135	0.96207	2	negative	D vs B	0.0040135	negative
NonTargetingControlGuideForHuman_0394	1	0.0040708	0.0040161	0.846872	1	positive	1	0.99593	0.99596	0.999922	0	negative	D vs B	0.0040161	positive
MAPK8IP2	3	0.0014237	0.00402	0.846872	3	positive	3	0.99858	0.99861	0.999922	0	negative	D vs B	0.00402	positive
IKBKG	3	0.82912	0.82894	0.996069	0	positive	3	0.0016704	0.0040498	0.96207	2	negative	D vs B	0.0040498	negative
LOC389895	4	0.97188	0.97189	0.999022	0	positive	4	0.0014209	0.0040571	0.96207	2	negative	D vs B	0.0040571	negative
hsa-mir-181d	3	0.13246	0.1481	0.990684	1	positive	3	0.0016745	0.0040584	0.96207	1	negative	D vs B	0.0040584	negative
MYH10	3	0.30609	0.30584	0.990684	1	positive	3	0.0016967	0.0040969	0.96207	2	negative	D vs B	0.0040969	negative
HGFAC	5	0.0011691	0.0041172	0.846872	3	positive	5	0.96554	0.96567	0.999922	0	negative	D vs B	0.0041172	positive
RNF138	5	0.49395	0.49405	0.990684	0	positive	5	0.001371	0.0041319	0.96207	2	negative	D vs B	0.0041319	negative
FAM189B	4	0.0014257	0.0041639	0.846872	1	positive	4	0.26579	0.26897	0.996147	1	negative	D vs B	0.0041639	positive
RP2	2	0.0021375	0.0041643	0.846872	2	positive	2	0.99786	0.99784	0.999922	0	negative	D vs B	0.0041643	positive
ITGBL1	2	0.0021386	0.0041673	0.846872	1	positive	2	0.7157	0.7156	0.997219	0	negative	D vs B	0.0041673	positive
TMEM105	4	0.011617	0.026383	0.988787	2	positive	4	0.0014795	0.0042205	0.96207	1	negative	D vs B	0.0042205	negative
UGDH	3	0.0014952	0.0042291	0.846872	3	positive	3	0.99829	0.99833	0.999922	0	negative	D vs B	0.0042291	positive
NPLOC4	3	0.0015022	0.0042512	0.846872	3	positive	3	0.9985	0.99853	0.999922	0	negative	D vs B	0.0042512	positive
PSMD8	5	0.0012185	0.0042607	0.846872	2	positive	5	0.94535	0.94554	0.999643	0	negative	D vs B	0.0042607	positive
PSME3	5	0.0012442	0.0043289	0.846872	1	positive	5	0.54937	0.54934	0.996147	0	negative	D vs B	0.0043289	positive
SLC30A9	4	0.0014868	0.0043298	0.846872	3	positive	4	0.99834	0.99833	0.999922	0	negative	D vs B	0.0043298	positive
hsa-mir-6883	2	0.0022166	0.0043302	0.846872	2	positive	2	0.99778	0.99776	0.999922	0	negative	D vs B	0.0043302	positive
_multiple2_138946	1	0.0044207	0.004351	0.846872	1	positive	1	0.99558	0.99561	0.999922	0	negative	D vs B	0.004351	positive
OR6C76	3	0.90878	0.90883	0.99789	0	positive	3	0.0018358	0.0043562	0.96207	2	negative	D vs B	0.0043562	negative
CDKN1A	3	0.99861	0.99865	0.999253	0	positive	3	0.0018571	0.0043907	0.96207	2	negative	D vs B	0.0043907	negative
FAM69C	3	0.0015634	0.0044218	0.846872	2	positive	3	0.97769	0.97779	0.999922	0	negative	D vs B	0.0044218	positive
GTF3C1	3	0.33032	0.32989	0.990684	0	positive	3	0.0018761	0.0044227	0.96207	1	negative	D vs B	0.0044227	negative
ENDOV	2	0.0022752	0.0044322	0.846872	2	positive	2	0.99772	0.9977	0.999922	0	negative	D vs B	0.0044322	positive
HSD17B3	3	0.0015765	0.0044562	0.846872	3	positive	3	0.99842	0.99846	0.999922	0	negative	D vs B	0.0044562	positive
ANKRD6	5	0.0012952	0.0044611	0.846872	3	positive	5	0.95706	0.95721	0.999922	0	negative	D vs B	0.0044611	positive
SHFM1	4	0.0015401	0.0044715	0.846872	2	positive	4	0.7836	0.7838	0.997219	0	negative	D vs B	0.0044715	positive
KLHL14	3	0.0015864	0.0044832	0.846872	3	positive	3	0.99841	0.99845	0.999922	0	negative	D vs B	0.0044832	positive
MMP21	3	0.72042	0.72029	0.994008	0	positive	3	0.0019164	0.0044931	0.96207	1	negative	D vs B	0.0044931	negative
CSTL1	5	0.55844	0.55848	0.99172	0	positive	5	0.001513	0.0045026	0.96207	1	negative	D vs B	0.0045026	negative
CNBD1	5	0.0013114	0.0045108	0.846872	1	positive	5	0.70671	0.70655	0.997219	0	negative	D vs B	0.0045108	positive
_multiple2_26556	1	0.99542	0.99544	0.999022	0	positive	1	0.0045822	0.0045156	0.96207	1	negative	D vs B	0.0045156	negative
SOAT2	4	0.58663	0.58691	0.992303	0	positive	4	0.0015962	0.0045277	0.96207	2	negative	D vs B	0.0045277	negative
ASB14	4	0.57711	0.5773	0.992303	0	positive	4	0.0016117	0.0045687	0.96207	2	negative	D vs B	0.0045687	negative
MTFR2	3	0.56264	0.56244	0.991889	0	positive	3	0.0019568	0.0045713	0.96207	1	negative	D vs B	0.0045713	negative
ZNF519	5	0.67391	0.67374	0.994008	0	positive	5	0.0015421	0.0045787	0.96207	2	negative	D vs B	0.0045787	negative
FCRLA	5	0.98804	0.98806	0.999022	0	positive	5	0.0015585	0.0046132	0.96207	2	negative	D vs B	0.0046132	negative
hsa-mir-7847	3	0.0016368	0.0046249	0.846872	2	positive	3	0.81065	0.81046	0.997219	0	negative	D vs B	0.0046249	positive
GPR89A	2	0.0023805	0.0046379	0.846872	1	positive	2	0.96788	0.96805	0.999922	0	negative	D vs B	0.0046379	positive
CLDN14	2	0.40196	0.40179	0.990684	0	positive	2	0.0024074	0.0046876	0.96207	1	negative	D vs B	0.0046876	negative
PRAMEF10	3	0.0016713	0.004723	0.846872	3	positive	3	0.99833	0.99836	0.999922	0	negative	D vs B	0.004723	positive
PDCL2	2	0.0024343	0.004739	0.846872	1	positive	2	0.34038	0.34027	0.996147	0	negative	D vs B	0.004739	positive
CYGB	4	0.9606	0.96054	0.999022	0	positive	4	0.001685	0.0047545	0.96207	2	negative	D vs B	0.0047545	negative
MYLK3	4	0.15499	0.18815	0.990684	1	positive	4	0.0016877	0.0047593	0.96207	2	negative	D vs B	0.0047593	negative
NonTargetingControlGuideForHuman_0161	1	0.0048379	0.0047623	0.846872	1	positive	1	0.99516	0.99519	0.999922	0	negative	D vs B	0.0047623	positive
hsa-mir-6832	2	0.0024612	0.0047895	0.846872	1	positive	2	0.64596	0.64598	0.997219	0	negative	D vs B	0.0047895	positive
NonTargetingControlGuideForHuman_0151	1	0.0048783	0.0048086	0.846872	1	positive	1	0.99512	0.99515	0.999922	0	negative	D vs B	0.0048086	positive
ACTA2	2	0.0024759	0.0048207	0.846872	2	positive	2	0.99752	0.99748	0.999922	0	negative	D vs B	0.0048207	positive
SKAP1	2	0.0024799	0.0048284	0.846872	2	positive	2	0.99752	0.99748	0.999922	0	negative	D vs B	0.0048284	positive
PANX2	5	0.0014458	0.004866	0.846872	1	positive	5	0.13836	0.17669	0.996147	1	negative	D vs B	0.004866	positive
_multiple2_33112	1	0.0049456	0.0048786	0.846872	1	positive	1	0.99505	0.99507	0.999922	0	negative	D vs B	0.0048786	positive
_multiple2_48008	1	0.99504	0.99505	0.999022	0	positive	1	0.004959	0.0048932	0.96207	1	negative	D vs B	0.0048932	negative
BMP5	2	0.99745	0.99741	0.999089	0	positive	2	0.002546	0.004965	0.96207	2	negative	D vs B	0.004965	negative
KNDC1	4	0.90496	0.90493	0.99789	0	positive	4	0.0017626	0.0049663	0.96207	2	negative	D vs B	0.0049663	negative
TEFM	4	0.0017355	0.0049775	0.850642	3	positive	4	0.83028	0.83042	0.997219	0	negative	D vs B	0.0049775	positive
CCNDBP1	4	0.0017399	0.0049913	0.850642	3	positive	4	0.99604	0.99602	0.999922	0	negative	D vs B	0.0049913	positive
SOX18	3	0.97613	0.97626	0.999022	0	positive	3	0.0021987	0.0050043	0.96207	1	negative	D vs B	0.0050043	negative
PHOSPHO1	4	0.0017483	0.0050116	0.850642	1	positive	4	0.3049	0.30567	0.996147	1	negative	D vs B	0.0050116	positive
_multiple2_104324	1	0.99492	0.99493	0.999022	0	positive	1	0.0050801	0.0050134	0.96207	1	negative	D vs B	0.0050134	negative
PRPF8	4	0.99872	0.99872	0.999253	0	positive	4	0.0017939	0.0050501	0.96207	3	negative	D vs B	0.0050501	negative
TRIM72	4	0.0017614	0.0050505	0.850939	3	positive	4	0.12202	0.14498	0.996147	1	negative	D vs B	0.0050505	positive
ATG7	4	0.86012	0.86013	0.996069	0	positive	4	0.0018021	0.0050691	0.96207	1	negative	D vs B	0.0050691	negative
ISG15	3	0.60201	0.60193	0.993643	0	positive	3	0.0022793	0.0051516	0.96207	2	negative	D vs B	0.0051516	negative
LIX1L	4	0.0018198	0.0052	0.859469	3	positive	4	0.99403	0.99407	0.999922	0	negative	D vs B	0.0052	positive
FBXO30	3	0.78585	0.78573	0.994323	0	positive	3	0.0023196	0.005226	0.96207	1	negative	D vs B	0.005226	negative
MAP3K13	5	0.0015914	0.0052298	0.859469	2	positive	5	0.80416	0.80409	0.997219	0	negative	D vs B	0.0052298	positive
LIN37	4	0.82116	0.82133	0.996069	0	positive	4	0.0018668	0.005235	0.96207	2	negative	D vs B	0.005235	negative
hsa-mir-208a	2	0.0026762	0.0052363	0.859469	1	positive	2	0.59271	0.59285	0.996147	0	negative	D vs B	0.0052363	positive
NRD1	4	0.0018418	0.0052566	0.859469	2	positive	4	0.92921	0.92918	0.997934	0	negative	D vs B	0.0052566	positive
YAE1D1	4	0.0018612	0.0053016	0.859469	2	positive	4	0.91574	0.91572	0.997414	0	negative	D vs B	0.0053016	positive
CYP1B1	4	0.0018703	0.0053262	0.859469	3	positive	4	0.72647	0.72679	0.997219	0	negative	D vs B	0.0053262	positive
ACKR4	3	0.69827	0.69817	0.994008	0	positive	3	0.0024002	0.0053724	0.96207	1	negative	D vs B	0.0053724	negative
STT3A	4	0.76452	0.76481	0.994008	0	positive	4	0.00192	0.0053785	0.96207	2	negative	D vs B	0.0053785	negative
MIEF1	1	0.99454	0.99456	0.999022	0	positive	1	0.0054569	0.0054027	0.96207	1	negative	D vs B	0.0054027	negative
KIAA1671	2	0.99723	0.99719	0.999088	0	positive	2	0.0027708	0.00541	0.96207	2	negative	D vs B	0.00541	negative
GNPDA1	4	0.0019096	0.0054269	0.865367	3	positive	4	0.94982	0.94969	0.999747	0	negative	D vs B	0.0054269	positive
_multiple2_143498	1	0.99448	0.99449	0.999022	0	positive	1	0.0055242	0.0054757	0.96207	1	negative	D vs B	0.0054757	negative
FAM35A	4	0.0019297	0.0054843	0.865367	3	positive	4	0.97175	0.97173	0.999922	0	negative	D vs B	0.0054843	positive
TNFRSF9	4	0.91463	0.9146	0.997897	0	positive	4	0.0019622	0.0054852	0.96207	3	negative	D vs B	0.0054852	negative
TBX15	4	0.0019426	0.0055176	0.865367	3	positive	4	0.78183	0.78202	0.997219	0	negative	D vs B	0.0055176	positive
NonTargetingControlGuideForHuman_0212	1	0.0055781	0.0055353	0.865367	1	positive	1	0.99442	0.99445	0.999922	0	negative	D vs B	0.0055353	positive
ZDHHC18	5	0.001717	0.0055617	0.865367	3	positive	5	0.51301	0.51304	0.996147	0	negative	D vs B	0.0055617	positive
KIAA1683	3	0.98551	0.98569	0.999022	0	positive	3	0.0025051	0.0055699	0.96207	2	negative	D vs B	0.0055699	negative
ANGEL1	5	0.98819	0.98822	0.999022	0	positive	5	0.0019136	0.0055721	0.96207	2	negative	D vs B	0.0055721	negative
TBCK	4	0.99609	0.99607	0.999032	0	positive	4	0.0019942	0.0055747	0.96207	3	negative	D vs B	0.0055747	negative
FGF3	5	0.88294	0.88291	0.996069	0	positive	5	0.0019162	0.0055785	0.96207	1	negative	D vs B	0.0055785	negative
KRT10	3	0.0020473	0.0055893	0.865367	2	positive	3	0.099814	0.11093	0.996147	1	negative	D vs B	0.0055893	positive
DKK2	2	0.70591	0.70582	0.994008	0	positive	2	0.0028644	0.0056001	0.96207	1	negative	D vs B	0.0056001	negative
NonTargetingControlGuideForHuman_0651	1	0.99434	0.99438	0.999022	0	positive	1	0.0056588	0.0056209	0.96207	1	negative	D vs B	0.0056209	negative
KLHL29	4	0.88984	0.88984	0.996069	0	positive	4	0.0020171	0.0056451	0.96207	1	negative	D vs B	0.0056451	negative
GRAMD3	4	0.9998	0.99978	0.999834	0	positive	4	0.0020235	0.0056598	0.96207	3	negative	D vs B	0.0056598	negative
SCRN3	6	0.67382	0.67413	0.994008	0	positive	6	0.0017161	0.0057108	0.96207	3	negative	D vs B	0.0057108	negative
ST3GAL3	4	0.0020171	0.0057229	0.880092	1	positive	4	0.50057	0.50075	0.996147	0	negative	D vs B	0.0057229	positive
TLCD1	2	0.99707	0.99703	0.999088	0	positive	2	0.0029303	0.0057242	0.96207	2	negative	D vs B	0.0057242	negative
RHOBTB3	3	0.99156	0.99168	0.999022	0	positive	3	0.0026017	0.0057492	0.96207	1	negative	D vs B	0.0057492	negative
NHLH1	5	0.068657	0.11891	0.990684	2	positive	5	0.0019834	0.0057557	0.96207	2	negative	D vs B	0.0057557	negative
hsa-mir-6729	1	0.99421	0.99422	0.999022	0	positive	1	0.0057934	0.0057579	0.96207	1	negative	D vs B	0.0057579	negative
RHBDF2	5	0.59433	0.59432	0.992429	0	positive	5	0.0019895	0.0057674	0.96207	3	negative	D vs B	0.0057674	negative
ALKBH8	4	0.62297	0.62349	0.993916	0	positive	4	0.0020708	0.0057968	0.96207	1	negative	D vs B	0.0057968	negative
hsa-mir-2115	4	0.42591	0.42606	0.990684	0	positive	4	0.002079	0.0058114	0.96207	3	negative	D vs B	0.0058114	negative
CCDC132	3	0.32499	0.32461	0.990684	1	positive	3	0.002642	0.0058361	0.96207	1	negative	D vs B	0.0058361	negative
ETV7	4	0.002069	0.0058667	0.891909	3	positive	4	0.46835	0.4685	0.996147	0	negative	D vs B	0.0058667	positive
HBM	3	0.0022056	0.0058776	0.891909	2	positive	3	0.77757	0.77753	0.997219	0	negative	D vs B	0.0058776	positive
CDH19	5	0.35832	0.36896	0.990684	1	positive	5	0.0020548	0.0059463	0.973232	3	negative	D vs B	0.0059463	negative
ENKD1	4	0.0021246	0.0060223	0.907862	1	positive	4	0.18157	0.19423	0.996147	1	negative	D vs B	0.0060223	positive
ARHGEF40	3	0.47918	0.47894	0.990684	0	positive	3	0.0027629	0.0060452	0.975746	1	negative	D vs B	0.0060452	negative
hsa-mir-1260b	3	0.0023144	0.0060659	0.908464	2	positive	3	0.9862	0.98637	0.999922	0	negative	D vs B	0.0060659	positive
C14orf166B	4	0.11766	0.16005	0.990684	1	positive	4	0.0021783	0.0060819	0.975746	1	negative	D vs B	0.0060819	negative
NBN	5	0.0019434	0.0061502	0.915102	3	positive	5	0.57093	0.57095	0.996147	0	negative	D vs B	0.0061502	positive
RGS4	6	0.94102	0.94123	0.998628	0	positive	6	0.0019146	0.0062211	0.975746	3	negative	D vs B	0.0062211	negative
hsa-mir-943	2	0.0032137	0.0062751	0.927659	1	positive	2	0.32189	0.32185	0.996147	0	negative	D vs B	0.0062751	positive
KL	5	0.002009	0.0063222	0.92863	3	positive	5	0.024784	0.048464	0.996147	2	negative	D vs B	0.0063222	positive
hsa-mir-891b	2	0.99673	0.99671	0.999088	0	positive	2	0.003275	0.0063818	0.975746	2	negative	D vs B	0.0063818	negative
YWHAQ	2	0.99672	0.99671	0.999088	0	positive	2	0.0032765	0.0063857	0.975746	2	negative	D vs B	0.0063857	negative
DOPEY1	6	0.083908	0.14568	0.990684	1	positive	6	0.0019766	0.0064008	0.975746	1	negative	D vs B	0.0064008	negative
_multiple2_154719	1	0.99356	0.99356	0.999022	0	positive	1	0.0064393	0.0064051	0.975746	1	negative	D vs B	0.0064051	negative
hsa-mir-1178	2	0.9967	0.99669	0.999088	0	positive	2	0.0033012	0.0064332	0.975746	2	negative	D vs B	0.0064332	negative
AP5Z1	4	0.0022858	0.0064518	0.94131	2	positive	4	0.64225	0.64273	0.997219	0	negative	D vs B	0.0064518	positive
LCMT1	5	0.88126	0.88122	0.996069	0	positive	5	0.0022477	0.0064708	0.975746	3	negative	D vs B	0.0064708	negative
STXBP1	3	0.50311	0.50287	0.990684	0	positive	3	0.0030047	0.0064782	0.975746	1	negative	D vs B	0.0064782	negative
_multiple2_139402	1	0.006547	0.0065127	0.94131	1	positive	1	0.99345	0.99343	0.999922	0	negative	D vs B	0.0065127	positive
WDR91	4	0.92993	0.9299	0.997897	0	positive	4	0.0023395	0.0065231	0.975746	1	negative	D vs B	0.0065231	negative
ORM2	4	0.002313	0.0065317	0.94131	3	positive	4	0.96704	0.96698	0.999922	0	negative	D vs B	0.0065317	positive
ZNF32	5	0.34586	0.35854	0.990684	1	positive	5	0.0022744	0.0065404	0.975746	3	negative	D vs B	0.0065404	negative
GRAMD2	5	0.44372	0.44504	0.990684	1	positive	5	0.0022763	0.0065434	0.975746	2	negative	D vs B	0.0065434	negative
SIRPB1	3	0.99893	0.99895	0.999253	0	positive	3	0.0030759	0.0066056	0.975746	2	negative	D vs B	0.0066056	negative
MT1A	4	0.19368	0.21824	0.990684	1	positive	4	0.0023933	0.0066653	0.975746	1	negative	D vs B	0.0066653	negative
EXO5	4	0.0023686	0.0066713	0.951879	2	positive	4	0.63787	0.63831	0.997219	0	negative	D vs B	0.0066713	positive
DTNA	6	0.71137	0.71167	0.994008	0	positive	6	0.0020862	0.006673	0.975746	2	negative	D vs B	0.006673	negative
C4orf29	3	0.0026489	0.0066882	0.951879	2	positive	3	0.8262	0.82603	0.997219	0	negative	D vs B	0.0066882	positive
HLA-DQA2	5	0.20439	0.2499	0.990684	1	positive	5	0.0023412	0.0067227	0.975746	3	negative	D vs B	0.0067227	negative
CPS1	5	0.048843	0.089573	0.990684	2	positive	5	0.0023455	0.0067309	0.975746	3	negative	D vs B	0.0067309	negative
CNGA4	5	0.61061	0.61065	0.993916	0	positive	5	0.0023599	0.0067707	0.975746	3	negative	D vs B	0.0067707	negative
ACPP	5	0.83874	0.83858	0.996069	0	positive	5	0.0023845	0.0068333	0.97862	3	negative	D vs B	0.0068333	negative
NonTargetingControlGuideForHuman_0825	1	0.0068834	0.0068476	0.954624	1	positive	1	0.99312	0.99308	0.999922	0	negative	D vs B	0.0068476	positive
CNN3	4	0.002447	0.0068735	0.954624	2	positive	4	0.70084	0.70116	0.997219	0	negative	D vs B	0.0068735	positive
ARHGAP18	3	0.0027629	0.0068848	0.954624	1	positive	3	0.29572	0.2952	0.996147	0	negative	D vs B	0.0068848	positive
hsa-mir-7111	2	0.003563	0.0069582	0.954624	2	positive	2	0.99058	0.9906	0.999922	0	negative	D vs B	0.0069582	positive
NUDT12	4	0.0025007	0.0070174	0.954624	1	positive	4	0.44304	0.44323	0.996147	0	negative	D vs B	0.0070174	positive
RNPC3	3	0.3588	0.35845	0.990684	0	positive	3	0.0033077	0.0070269	0.996147	2	negative	D vs B	0.0070269	negative
EMID1	3	0.0028838	0.0070943000000000004	0.954624	1	positive	3	0.28286	0.28238	0.996147	0	negative	D vs B	0.0070943000000000004	positive
AGK	5	0.0023192	0.0071414	0.954624	2	positive	5	0.47357	0.47369	0.996147	0	negative	D vs B	0.0071414	positive
CYP3A7-CYP3AP1	2	0.0036705	0.0071436	0.954624	1	positive	2	0.17219	0.172	0.996147	1	negative	D vs B	0.0071436	positive
SBDS	4	0.0025544	0.0071583	0.954624	1	positive	4	0.60655	0.60693	0.997181	0	negative	D vs B	0.0071583	positive
MMP2	2	0.0036779	0.0071583	0.954624	2	positive	2	0.99632	0.9963	0.999922	0	negative	D vs B	0.0071583	positive
UNC5CL	3	0.99001	0.99017	0.999022	0	positive	3	0.0033947	0.0071799	0.996147	2	negative	D vs B	0.0071799	negative
DHRS7B	2	0.0036973	0.0071907	0.954624	1	positive	2	0.84351	0.84351	0.997219	0	negative	D vs B	0.0071907	positive
MED8	2	0.98208	0.98216	0.999022	0	positive	2	0.0036973	0.0071907	0.996147	1	negative	D vs B	0.0071907	negative
GNB2L1	3	0.50647	0.50623	0.990684	0	positive	3	0.0034076	0.0072017	0.996147	1	negative	D vs B	0.0072017	negative
GDI2	4	0.711	0.71133	0.994008	0	positive	4	0.0026061	0.0072369	0.996147	3	negative	D vs B	0.0072369	negative
RAB8B	4	0.0025945	0.007265	0.954624	3	positive	4	0.99904	0.99905	0.999922	0	negative	D vs B	0.007265	positive
RPP21	3	0.27884	0.27942	0.990684	1	positive	3	0.0034478	0.007278	0.996147	1	negative	D vs B	0.007278	negative
NonTargetingControlGuideForHuman_0726	1	0.007341	0.0072827	0.954624	1	positive	1	0.99266	0.9926	0.999922	0	negative	D vs B	0.0072827	positive
PIK3C2B	4	0.64723	0.64772	0.994008	0	positive	4	0.0026619	0.0073894	0.996147	1	negative	D vs B	0.0073894	negative
PIGH	2	0.0038129	0.007405	0.954624	2	positive	2	0.99619	0.99616	0.999922	0	negative	D vs B	0.007405	positive
OR6V1	6	0.45772	0.46442	0.990684	1	positive	6	0.0023914	0.0074374	0.996147	3	negative	D vs B	0.0074374	negative
TMEM25	3	0.003081	0.0074473	0.954624	2	positive	3	0.50979	0.50951	0.996147	0	negative	D vs B	0.0074473	positive
ROCK1	4	0.0026619	0.0074525	0.954624	1	positive	4	0.52757	0.52784	0.996147	0	negative	D vs B	0.0074525	positive
_multiple2_4532	1	0.9925	0.99245	0.999022	0	positive	1	0.0075025	0.0074556	0.996147	1	negative	D vs B	0.0074556	negative
CDC42SE2	5	0.0024535	0.0074914	0.954624	1	positive	5	0.55256	0.55254	0.996147	0	negative	D vs B	0.0074914	positive
NAP1L3	3	0.0031702	0.0076185	0.954624	2	positive	3	0.99573	0.99584	0.999922	0	negative	D vs B	0.0076185	positive
ZMYND10	1	0.9923	0.99225	0.999022	0	positive	1	0.0077043	0.0076591	0.996147	1	negative	D vs B	0.0076591	negative
PHOSPHO2	6	0.24622	0.3061	0.990684	1	positive	6	0.0025086	0.0077511	0.996147	3	negative	D vs B	0.0077511	negative
LRCH1	3	0.52504	0.52483	0.990684	0	positive	3	0.0037298	0.0078004	0.996147	2	negative	D vs B	0.0078004	negative
PDHX	4	0.05045	0.08893	0.990684	1	positive	4	0.002823	0.0078289	0.996147	1	negative	D vs B	0.0078289	negative
CDC42EP2	6	0.96336	0.96332	0.999022	0	positive	6	0.0025499	0.00786	0.996147	3	negative	D vs B	0.00786	negative
TIMP1	2	0.0040466	0.0078617	0.954624	1	positive	2	0.84873	0.84867	0.997219	0	negative	D vs B	0.0078617	positive
ENOSF1	4	0.0028224	0.0078833	0.954624	3	positive	4	0.24276	0.24795	0.996147	1	negative	D vs B	0.0078833	positive
_multiple2_8488	1	0.99204	0.992	0.999022	0	positive	1	0.00796	0.0079287	0.996147	1	negative	D vs B	0.0079287	negative
RBL2	2	0.65266	0.65269	0.994008	0	positive	2	0.0041003	0.0079663	0.996147	1	negative	D vs B	0.0079663	negative
_multiple2_52363	1	0.0080004	0.0079758	0.954624	1	positive	1	0.992	0.99196	0.999922	0	negative	D vs B	0.0079758	positive
PDGFRL	6	0.0022656	0.0080168	0.954624	4	positive	6	0.17244	0.22304	0.996147	1	negative	D vs B	0.0080168	positive
LOC158434	4	0.0028768	0.0080259	0.954624	1	positive	4	0.18022	0.19307	0.996147	1	negative	D vs B	0.0080259	positive
_multiple2_101418	1	0.0080542	0.0080367	0.954624	1	positive	1	0.99195	0.99191	0.999922	0	negative	D vs B	0.0080367	positive
NMI	3	0.0034478	0.0080955	0.954624	2	positive	3	0.82888	0.82871	0.997219	0	negative	D vs B	0.0080955	positive
ANXA6	4	0.99877	0.99877	0.999253	0	positive	4	0.0029323	0.008111	0.996147	3	negative	D vs B	0.008111	negative
_multiple2_54157	1	0.99185	0.99181	0.999022	0	positive	1	0.0081484	0.0081292	0.996147	1	negative	D vs B	0.0081292	negative
NonTargetingControlGuideForHuman_0051	1	0.99182	0.99178	0.999022	0	positive	1	0.0081753	0.0081521	0.996147	1	negative	D vs B	0.0081521	negative
NLRP3	3	0.61702	0.61697	0.993916	0	positive	3	0.0039311	0.0081573	0.996147	1	negative	D vs B	0.0081573	negative
hsa-mir-449a	4	0.0029305	0.008159	0.954624	1	positive	4	0.7413	0.74158	0.997219	0	negative	D vs B	0.008159	positive
MON2	3	0.0034881	0.0081642	0.954624	1	positive	3	0.74538	0.74531	0.997219	0	negative	D vs B	0.0081642	positive
ALKBH1	5	0.0027221	0.0081711	0.954624	2	positive	5	0.88407	0.88407	0.997361	0	negative	D vs B	0.0081711	positive
FILIP1	3	0.99647	0.99656	0.999088	0	positive	3	0.0039571	0.0082026	0.996147	2	negative	D vs B	0.0082026	negative
EPS8L2	5	0.0027353	0.0082065	0.954624	3	positive	5	0.8813	0.88126	0.997361	0	negative	D vs B	0.0082065	positive
GOLGA8B	2	0.99576	0.99575	0.999022	0	positive	2	0.004238	0.0082195	0.996147	2	negative	D vs B	0.0082195	negative
AVPR1B	4	0.67242	0.67292	0.994008	0	positive	4	0.0029725	0.0082342	0.996147	3	negative	D vs B	0.0082342	negative
HUS1B	3	0.52551	0.5253	0.990684	0	positive	3	0.0039714	0.0082346	0.996147	1	negative	D vs B	0.0082346	negative
RGSL1	4	0.0029574	0.0082437	0.954624	3	positive	4	0.15399	0.17109	0.996147	1	negative	D vs B	0.0082437	positive
RP1L1	2	0.0042503	0.0082463	0.954624	2	positive	2	0.99575	0.99574	0.999922	0	negative	D vs B	0.0082463	positive
ZFP36	4	0.67597	0.67648	0.994008	0	positive	4	0.0029842	0.0082631	0.996147	1	negative	D vs B	0.0082631	negative
_multiple2_61852	1	0.99166	0.99162	0.999022	0	positive	1	0.0083368	0.0083042	0.996147	1	negative	D vs B	0.0083042	negative
NFRKB	4	0.0029842	0.0083159	0.954624	2	positive	4	0.73921	0.73945	0.997219	0	negative	D vs B	0.0083159	positive
ELOVL6	5	0.0027893	0.0083314	0.954624	2	positive	5	0.074999	0.12668	0.996147	2	negative	D vs B	0.0083314	positive
SCN3A	4	0.0029944	0.0083487	0.954624	2	positive	4	0.90397	0.90392	0.997361	0	negative	D vs B	0.0083487	positive
_multiple2_26125	1	0.0084176	0.0083872	0.954624	1	positive	1	0.99158	0.99154	0.999922	0	negative	D vs B	0.0083872	positive
PCDHA5	1	0.0084445	0.0084196	0.954624	1	positive	1	0.99156	0.99151	0.999922	0	negative	D vs B	0.0084196	positive
UBAC2	3	0.0036321	0.0084226	0.954624	2	positive	3	0.70478	0.70469	0.997219	0	negative	D vs B	0.0084226	positive
PPARGC1B	2	0.99565	0.99563	0.999022	0	positive	2	0.0043491	0.0084403	0.996147	2	negative	D vs B	0.0084403	negative
SLC14A1	3	0.0036762	0.0085094	0.954624	2	positive	3	0.10455	0.1151	0.996147	1	negative	D vs B	0.0085094	positive
FAM78B	3	0.003751	0.0086434	0.954624	2	positive	3	0.97548	0.9756	0.999922	0	negative	D vs B	0.0086434	positive
PNMA2	5	0.0029235	0.0086779	0.954624	1	positive	5	0.30947	0.31524	0.996147	1	negative	D vs B	0.0086779	positive
SAMD13	3	0.0038103	0.0087462	0.954624	1	positive	3	0.54939	0.5492	0.996147	0	negative	D vs B	0.0087462	positive
AAGAB	4	0.0031466	0.008757	0.954624	2	positive	4	0.98547	0.98548	0.999922	0	negative	D vs B	0.008757	positive
OR11L1	6	0.90456	0.9046	0.99789	0	positive	6	0.0029202	0.0087609	0.996147	3	negative	D vs B	0.0087609	negative
SPRYD3	4	0.0031643	0.0088054	0.954624	3	positive	4	0.22979	0.23629	0.996147	1	negative	D vs B	0.0088054	positive
HOXB13	2	0.9481	0.94825	0.998829	0	positive	2	0.0045568	0.0088279	0.996147	1	negative	D vs B	0.0088279	negative
OR51E2	6	0.85686	0.8568	0.996069	0	positive	6	0.0029532	0.0088439	0.996147	3	negative	D vs B	0.0088439	negative
COX6A1	5	0.0029907000000000002	0.0088586	0.954624	1	positive	5	0.85714	0.85694	0.997219	0	negative	D vs B	0.0088586	positive
hsa-mir-4754	3	0.0038908	0.0088858	0.954624	1	positive	3	0.69865	0.69855	0.997219	0	negative	D vs B	0.0088858	positive
NEXN	4	0.003199	0.0088996	0.954624	1	positive	4	0.56993	0.57009	0.996147	0	negative	D vs B	0.0088996	positive
SCARA5	4	0.0032006	0.0089044	0.954624	2	positive	4	0.31667	0.31715	0.996147	1	negative	D vs B	0.0089044	positive
NonTargetingControlGuideForHuman_0937	1	0.0090097	0.008977	0.954624	1	positive	1	0.99099	0.99095	0.999922	0	negative	D vs B	0.008977	positive
TMCO4	4	0.88622	0.88621	0.996069	0	positive	4	0.0032527	0.0089891	0.996147	1	negative	D vs B	0.0089891	negative
RFPL1	3	0.96914	0.96925	0.999022	0	positive	3	0.0043884	0.0090133	0.996147	2	negative	D vs B	0.0090133	negative
PLA2G7	5	0.23929	0.27516	0.990684	1	positive	5	0.0032309	0.0090275	0.996147	3	negative	D vs B	0.0090275	negative
CD160	3	0.0039714	0.0090331	0.954624	1	positive	3	0.94407	0.94426	0.999643	0	negative	D vs B	0.0090331	positive
FAM69B	3	0.0039858	0.0090595	0.954624	2	positive	3	0.87012	0.87019	0.997219	0	negative	D vs B	0.0090595	positive
SIM2	4	0.0032733	0.0090936	0.954624	2	positive	4	0.14651	0.16492	0.996147	1	negative	D vs B	0.0090936	positive
APBB3	3	0.0040145	0.0091165	0.954624	2	positive	3	0.91811	0.9182	0.997414	0	negative	D vs B	0.0091165	positive
ZNF444	4	0.78941	0.78958	0.994323	0	positive	4	0.0033064	0.0091278	0.996147	1	negative	D vs B	0.0091278	negative
MBD3	4	0.0032952	0.0091481	0.954624	2	positive	4	0.98455	0.98453	0.999922	0	negative	D vs B	0.0091481	positive
KIAA0368	4	0.0033099	0.0091831	0.954624	2	positive	4	0.81439	0.81449	0.997219	0	negative	D vs B	0.0091831	positive
OR4D9	3	0.42218	0.42201	0.990684	0	positive	3	0.0044947	0.009212	0.996147	1	negative	D vs B	0.009212	negative
RHNO1	5	0.27975	0.30568	0.990684	1	positive	5	0.0033181	0.0092474	0.996147	3	negative	D vs B	0.0092474	negative
CYP24A1	4	0.003343	0.0092742	0.954624	2	positive	4	0.61548	0.61584	0.997219	0	negative	D vs B	0.0092742	positive
GRIK1	4	0.0033557	0.0093079	0.954624	3	positive	4	0.32597	0.32614	0.996147	1	negative	D vs B	0.0093079	positive
CLDN16	4	0.95474	0.95463	0.99896	0	positive	4	0.0033763	0.009317	0.996147	2	negative	D vs B	0.009317	negative
GIPC1	3	0.0041324	0.0093192	0.954624	1	positive	3	0.50635	0.5061	0.996147	0	negative	D vs B	0.0093192	positive
B4GALNT4	5	0.92297	0.92309	0.997897	0	positive	5	0.0033794	0.0093991	0.996147	3	negative	D vs B	0.0093991	negative
ELMSAN1	5	0.43525	0.43709	0.990684	1	positive	5	0.0033934	0.0094341	0.996147	2	negative	D vs B	0.0094341	negative
TAF6L	3	0.0042129	0.0094622	0.954624	1	positive	3	0.5869	0.58675	0.996147	0	negative	D vs B	0.0094622	positive
CAPN13	2	0.31239	0.3125	0.990684	0	positive	2	0.004879	0.009467	0.996147	1	negative	D vs B	0.009467	negative
NR3C2	3	0.94715	0.94735	0.998829	0	positive	3	0.0046353	0.0094778	0.996147	2	negative	D vs B	0.0094778	negative
INSR	5	0.99382	0.99383	0.999022	0	positive	5	0.003425	0.0095175	0.996147	3	negative	D vs B	0.0095175	negative
ZDHHC16	5	0.0032591	0.0095365	0.954624	2	positive	5	0.90493	0.90492	0.997361	0	negative	D vs B	0.0095365	positive
HOXD10	4	0.0034621	0.0095823	0.954624	2	positive	4	0.37032	0.37039	0.996147	0	negative	D vs B	0.0095823	positive
MAOB	5	0.97594	0.976	0.999022	0	positive	5	0.0034605	0.009613	0.996147	1	negative	D vs B	0.009613	negative
SLC22A1	5	0.0032966	0.0096186	0.954624	2	positive	5	0.3968	0.3972	0.996147	1	negative	D vs B	0.0096186	positive
NonTargetingControlGuideForHuman_0506	1	0.0096691	0.0096216	0.954624	1	positive	1	0.99033	0.99032	0.999922	0	negative	D vs B	0.0096216	positive
RNMTL1	4	0.98642	0.98644	0.999022	0	positive	4	0.003496	0.0096303	0.996147	2	negative	D vs B	0.0096303	negative
BAIAP3	5	0.0033127	0.0096592	0.954624	3	positive	5	0.8846	0.88463	0.997361	0	negative	D vs B	0.0096592	positive
GIPC2	1	0.0097229	0.0096739	0.954624	1	positive	1	0.99028	0.99026	0.999922	0	negative	D vs B	0.0096739	positive
hsa-mir-6801	3	0.0043337	0.0097007	0.954624	1	positive	3	0.34842	0.348	0.996147	0	negative	D vs B	0.0097007	positive
AK8	2	0.99498	0.99494	0.999022	0	positive	2	0.0050173	0.0097228	0.996147	2	negative	D vs B	0.0097228	negative
ADAP2	4	0.0035212	0.0097331	0.954624	1	positive	4	0.48379	0.48398	0.996147	0	negative	D vs B	0.0097331	positive
TTLL12	6	0.0027963	0.0097742	0.954624	4	positive	6	0.53523	0.53537	0.996147	0	negative	D vs B	0.0097742	positive
KDM5C	2	0.99495	0.9949	0.999022	0	positive	2	0.0050497	0.0097837	0.996147	2	negative	D vs B	0.0097837	negative
FIBP	2	0.99494	0.99489	0.999022	0	positive	2	0.0050574	0.0097984	0.996147	2	negative	D vs B	0.0097984	negative
hsa-mir-188	2	0.81275	0.81258	0.995999	0	positive	2	0.005067	0.0098165	0.996147	1	negative	D vs B	0.0098165	negative
TRPC6	4	0.99534	0.99533	0.999022	0	positive	4	0.0035748	0.0098381	0.996147	1	negative	D vs B	0.0098381	negative
hsa-mir-8077	3	0.0044142	0.0098507	0.954624	1	positive	3	0.41634	0.41618	0.996147	0	negative	D vs B	0.0098507	positive
EML5	5	0.0033934	0.0098584	0.954624	1	positive	5	0.074031	0.12518	0.996147	2	negative	D vs B	0.0098584	positive
FAM194B	3	0.44332	0.44305	0.990684	0	positive	3	0.0048569	0.0098736	0.996147	1	negative	D vs B	0.0098736	negative
ITGA2	5	0.15106	0.21317	0.990684	1	positive	5	0.0035947	0.0099492	0.996147	1	negative	D vs B	0.0099492	negative
FAM131B	4	0.0036023	0.0099505	0.954624	2	positive	4	0.083612	0.11456	0.996147	1	negative	D vs B	0.0099505	positive
FAM199X	4	0.12382	0.16467	0.990684	1	positive	4	0.0036285	0.0099505	0.996147	2	negative	D vs B	0.0099505	negative
SMCHD1	3	0.27864	0.27923	0.990684	1	positive	3	0.0048972	0.0099513	0.996147	1	negative	D vs B	0.0099513	negative
_multiple2_112628	1	0.98998	0.98996	0.999022	0	positive	1	0.010019	0.0099721	0.996147	1	negative	D vs B	0.0099721	negative
_multiple2_54158	1	0.98997	0.98994	0.999022	0	positive	1	0.010032	0.0099859	0.996147	1	negative	D vs B	0.0099859	negative
SCRT2	2	0.005169	0.010009	0.954624	2	positive	2	0.99483	0.99478	0.999922	0	negative	D vs B	0.010009	positive
LRCH2	5	0.30239	0.32323	0.990684	1	positive	5	0.0036241	0.010019	0.996147	2	negative	D vs B	0.010019	negative
KCNMB4	2	0.0051744	0.01002	0.954624	1	positive	2	0.90809	0.90811	0.997361	0	negative	D vs B	0.01002	positive
CPPED1	4	0.0036315	0.010034	0.954624	3	positive	4	0.29435	0.29561	0.996147	1	negative	D vs B	0.010034	positive
IL22RA2	6	0.0029082	0.010064	0.954624	2	positive	6	0.089971	0.14985	0.996147	1	negative	D vs B	0.010064	positive
FAM175A	3	0.0045523	0.010102999999999999	0.954624	2	positive	3	0.95907	0.95926	0.999922	0	negative	D vs B	0.010102999999999999	positive
TMEM86A	4	0.0036638	0.010119	0.954624	2	positive	4	0.87226	0.87231	0.997263	0	negative	D vs B	0.010119	positive
OBSL1	4	0.11221	0.15608	0.990684	1	positive	4	0.0037359	0.010151	0.996147	1	negative	D vs B	0.010151	negative
SPINT2	5	0.0035165	0.01016	0.954624	3	positive	5	0.98789	0.98791	0.999922	0	negative	D vs B	0.01016	positive
PAPL	5	0.0035276	0.010183	0.954624	1	positive	5	0.76754	0.76737	0.997219	0	negative	D vs B	0.010183	positive
RNF185	6	0.0029719	0.01022	0.954624	3	positive	6	0.62496	0.62525	0.997219	0	negative	D vs B	0.01022	positive
hsa-mir-4263	3	0.0046155	0.010221	0.954624	1	positive	3	0.30263	0.30213	0.996147	0	negative	D vs B	0.010221	positive
ZBTB34	6	0.97926	0.97931	0.999022	0	positive	6	0.0035323	0.010243	0.996147	3	negative	D vs B	0.010243	negative
KRBOX1	4	0.0037096	0.010252	0.954624	3	positive	4	0.30453	0.30534	0.996147	1	negative	D vs B	0.010252	positive
MMD	2	0.0053086	0.010261	0.954624	2	positive	2	0.9937	0.99368	0.999922	0	negative	D vs B	0.010261	positive
CEP104	2	0.99118	0.99116	0.999022	0	positive	2	0.0053086	0.010261	0.996147	2	negative	D vs B	0.010261	negative
NANOS3	4	0.0037344	0.010317	0.954624	3	positive	4	0.45015	0.45032	0.996147	0	negative	D vs B	0.010317	positive
AGMAT	3	0.0046755	0.010321	0.954624	2	positive	3	0.63833	0.63828	0.997219	0	negative	D vs B	0.010321	positive
KLHDC7B	4	0.91858	0.91854	0.997897	0	positive	4	0.0038354	0.010328	0.996147	2	negative	D vs B	0.010328	negative
SEPT11	4	0.003753	0.010364	0.954624	2	positive	4	0.75322	0.75353	0.997219	0	negative	D vs B	0.010364	positive
TP53	3	0.0047191	0.010402	0.954624	2	positive	3	0.99775	0.99778	0.999922	0	negative	D vs B	0.010402	positive
APOBEC1	4	0.0037725	0.010416	0.954624	2	positive	4	0.44602	0.44623	0.996147	0	negative	D vs B	0.010416	positive
SLC35D3	4	0.36803	0.36911	0.990684	1	positive	4	0.0038969	0.010433	0.996147	1	negative	D vs B	0.010433	negative
XBP1	3	0.42171	0.42154	0.990684	0	positive	3	0.0051788	0.010463	0.996147	1	negative	D vs B	0.010463	negative
HSD17B11	5	0.0036587	0.010513	0.954624	2	positive	5	0.43971	0.43994	0.996147	0	negative	D vs B	0.010513	positive
RASL12	5	0.85223	0.852	0.996069	0	positive	5	0.0038238	0.01052	0.996147	2	negative	D vs B	0.01052	negative
LSM3	3	0.39387	0.39367	0.990684	0	positive	3	0.0052191	0.010551	0.996147	1	negative	D vs B	0.010551	negative
TMEM115	2	0.0054696	0.010575	0.954624	1	positive	2	0.56177	0.56195	0.996147	0	negative	D vs B	0.010575	positive
P2RY11	4	0.99702	0.99702	0.999088	0	positive	4	0.0039786	0.010579	0.996147	2	negative	D vs B	0.010579	negative
ATP6V1B1	2	0.0054733	0.010583	0.954624	2	positive	2	0.99453	0.9945	0.999922	0	negative	D vs B	0.010583	positive
ASGR1	3	0.95643	0.95667	0.99896	0	positive	3	0.0052434	0.010603	0.996147	2	negative	D vs B	0.010603	negative
GIMAP4	3	0.004854	0.01064	0.954624	2	positive	3	0.97544	0.97556	0.999922	0	negative	D vs B	0.01064	positive
BMPR1B	3	0.72907	0.729	0.994008	0	positive	3	0.0052862	0.010682	0.996147	2	negative	D vs B	0.010682	negative
NonTargetingControlGuideForHuman_0574	1	0.98924	0.98926	0.999022	0	positive	1	0.010759	0.010695	0.996147	1	negative	D vs B	0.010695	negative
ACAD9	4	0.0038765	0.010698	0.954624	3	positive	4	0.77928	0.77945	0.997219	0	negative	D vs B	0.010698	positive
CHP1	3	0.13821	0.15294	0.990684	1	positive	3	0.0052995	0.010706	0.996147	1	negative	D vs B	0.010706	negative
CDK14	3	0.0048972	0.010724	0.954624	1	positive	3	0.35154	0.35116000000000003	0.996147	0	negative	D vs B	0.010724	positive
DCTN6	5	0.0037533	0.010744	0.954624	2	positive	5	0.76097	0.7608	0.997219	0	negative	D vs B	0.010744	positive
TMEM8B	3	0.8338	0.83369	0.996069	0	positive	3	0.0053398	0.010777	0.996147	1	negative	D vs B	0.010777	negative
C16orf86	5	0.99483	0.99486	0.999022	0	positive	5	0.0039345	0.010811	0.996147	3	negative	D vs B	0.010811	negative
YY1AP1	2	0.059863	0.068256	0.990158	1	positive	2	0.0056038	0.010823	0.996147	1	negative	D vs B	0.010823	negative
LAMTOR5	4	0.0039276	0.010835	0.954624	3	positive	4	0.69389	0.69431	0.997219	0	negative	D vs B	0.010835	positive
ABCG1	3	0.58929	0.58918	0.992303	0	positive	3	0.0053754	0.010849	0.996147	2	negative	D vs B	0.010849	negative
USP43	5	0.0037959	0.01085	0.954624	2	positive	5	0.66949	0.66934	0.997219	0	negative	D vs B	0.01085	positive
MZF1	4	0.0039346	0.010852	0.954624	2	positive	4	0.84756	0.84759	0.997219	0	negative	D vs B	0.010852	positive
ACTL7B	2	0.0056216	0.010853	0.954624	2	positive	2	0.99438	0.99435	0.999922	0	negative	D vs B	0.010853	positive
KIAA0247	4	0.0039426	0.010873	0.954624	2	positive	4	0.1227	0.14552	0.996147	1	negative	D vs B	0.010873	positive
PLXNA4	4	0.0039506	0.010892	0.954624	2	positive	4	0.55507	0.55517	0.996147	0	negative	D vs B	0.010892	positive
BTG1	4	0.50946	0.5096	0.990684	0	positive	4	0.0041652	0.010905	0.996147	2	negative	D vs B	0.010905	negative
KIAA1244	4	0.0039626	0.010927	0.954624	2	positive	4	0.98991	0.98993	0.999922	0	negative	D vs B	0.010927	positive
GAP43	3	0.80555	0.80538	0.994978	0	positive	3	0.0054604	0.010989	0.996147	1	negative	D vs B	0.010989	negative
AMPD2	4	0.72878	0.72907	0.994008	0	positive	4	0.0042189	0.01101	0.996147	1	negative	D vs B	0.01101	negative
STRIP1	5	0.003863	0.011017	0.954624	1	positive	5	0.58035	0.58027	0.996147	0	negative	D vs B	0.011017	positive
NAIF1	2	0.83727	0.83724	0.996069	0	positive	2	0.0057112	0.011026	0.996147	1	negative	D vs B	0.011026	negative
GTF3C3	4	0.0040043	0.011039	0.954624	1	positive	4	0.14536	0.16399	0.996147	1	negative	D vs B	0.011039	positive
UBA52	2	0.0057189	0.01104	0.954624	2	positive	2	0.99428	0.99425	0.999922	0	negative	D vs B	0.01104	positive
hsa-mir-4296	1	0.98888	0.98891	0.999022	0	positive	1	0.011122	0.011058	0.996147	1	negative	D vs B	0.011058	negative
CCDC96	4	0.0040235	0.011096	0.955874	3	positive	4	0.88732	0.88734	0.997361	0	negative	D vs B	0.011096	positive
ICAM2	5	0.0039301	0.011191	0.960377	1	positive	5	0.68058	0.6804	0.997219	0	negative	D vs B	0.011191	positive
OXSR1	4	0.98898	0.98901	0.999022	0	positive	4	0.0043262	0.0112	0.996147	1	negative	D vs B	0.0112	negative
PPT2	4	0.82247	0.82264	0.996069	0	positive	4	0.0043309	0.011212	0.996147	2	negative	D vs B	0.011212	negative
UBXN11	5	0.95301	0.95315	0.99896	0	positive	5	0.0040864	0.01122	0.996147	3	negative	D vs B	0.01122	negative
GABRG2	3	0.33116	0.33077	0.990684	0	positive	3	0.0056213	0.011275	0.996147	1	negative	D vs B	0.011275	negative
PTPLA	1	0.98865	0.98867	0.999022	0	positive	1	0.011351	0.011286	0.996147	1	negative	D vs B	0.011286	negative
RBMXL3	4	0.22344	0.24215	0.990684	1	positive	4	0.0043813	0.011295	0.996147	2	negative	D vs B	0.011295	negative
HIST1H1A	4	0.004108	0.011326	0.968357	3	positive	4	0.87008	0.87012	0.997219	0	negative	D vs B	0.011326	positive
PRPF19	4	0.69416	0.69457	0.994008	0	positive	4	0.0044318	0.011381	0.996147	2	negative	D vs B	0.011381	negative
_multiple2_106278	1	0.98855	0.98857	0.999022	0	positive	1	0.011445	0.011384	0.996147	1	negative	D vs B	0.011384	negative
RBM43	5	0.97185	0.97189	0.999022	0	positive	5	0.0041538	0.011393	0.996147	2	negative	D vs B	0.011393	negative
SATB2	4	0.0041428	0.011421	0.970205	3	positive	4	0.99724	0.99723	0.999922	0	negative	D vs B	0.011421	positive
SOGA3	5	0.0040232	0.011432	0.970205	3	positive	5	0.98057	0.98066	0.999922	0	negative	D vs B	0.011432	positive
GNA12	5	0.73447	0.73424	0.994008	0	positive	5	0.0041696	0.011446	0.996147	2	negative	D vs B	0.011446	negative
hsa-mir-6851	1	0.98849	0.9885	0.999022	0	positive	1	0.011513	0.011461	0.996147	1	negative	D vs B	0.011461	negative
CEND1	4	0.95284	0.95276	0.998946	0	positive	4	0.0044872	0.011487	0.996147	1	negative	D vs B	0.011487	negative
IGIP	4	0.78953	0.7897	0.994323	0	positive	4	0.004504	0.01151	0.996147	2	negative	D vs B	0.01151	negative
PPAT	5	0.50317	0.50326	0.990684	0	positive	5	0.0041983	0.011527	0.996147	2	negative	D vs B	0.011527	negative
ZDHHC9	3	0.0053456	0.01155	0.970872	2	positive	3	0.77056	0.77057	0.997219	0	negative	D vs B	0.01155	positive
TAS2R38	3	0.95214	0.95238	0.998946	0	positive	3	0.0057822	0.011576	0.996147	2	negative	D vs B	0.011576	negative
_multiple2_130429	1	0.98835	0.98836	0.999022	0	positive	1	0.011647	0.011589	0.996147	1	negative	D vs B	0.011589	negative
TUBA1A	5	0.43462	0.4365	0.990684	1	positive	5	0.0042482	0.011636	0.996147	3	negative	D vs B	0.011636	negative
CRCT1	2	0.0060366	0.011647	0.970872	2	positive	2	0.99396	0.99395	0.999922	0	negative	D vs B	0.011647	positive
ALDH1A3	2	0.0060597	0.011691	0.970872	2	positive	2	0.99394	0.99393	0.999922	0	negative	D vs B	0.011691	positive
hsa-mir-1273d	2	0.00606	0.011691	0.970872	1	positive	2	0.41685	0.41672	0.996147	0	negative	D vs B	0.011691	positive
SPDYE4	2	0.99394	0.99393	0.999022	0	positive	2	0.0060618	0.011694	0.996147	2	negative	D vs B	0.011694	negative
CYP2C18	2	0.0060701	0.01171	0.970872	2	positive	2	0.99393	0.99392	0.999922	0	negative	D vs B	0.01171	positive
BMP8A	3	0.005442	0.011718	0.970872	2	positive	3	0.51142	0.51116	0.996147	0	negative	D vs B	0.011718	positive
TMEM87A	2	0.0060869	0.011737	0.970872	2	positive	2	0.99391	0.9939	0.999922	0	negative	D vs B	0.011737	positive
SP3	3	0.85495	0.85497	0.996069	0	positive	3	0.0058948	0.011784	0.996147	2	negative	D vs B	0.011784	negative
hsa-mir-589	2	0.0061585	0.011862	0.970872	2	positive	2	0.99384	0.99383	0.999922	0	negative	D vs B	0.011862	positive
ZNF273	4	0.28849	0.2969	0.990684	1	positive	4	0.0047017	0.011872	0.996147	1	negative	D vs B	0.011872	negative
NRIP1	3	0.99565	0.99577	0.999022	0	positive	3	0.0059431	0.011877	0.996147	2	negative	D vs B	0.011877	negative
ERP29	4	0.0043262	0.011901	0.970872	1	positive	4	0.83473	0.83489	0.997219	0	negative	D vs B	0.011901	positive
RAB40AL	4	0.0043849	0.01205	0.970872	3	positive	4	0.99808	0.99807	0.999922	0	negative	D vs B	0.01205	positive
SUMF2	5	0.0042654	0.012057	0.970872	1	positive	5	0.34283	0.34551	0.996147	1	negative	D vs B	0.012057	positive
MTHFS	1	0.012159	0.01208	0.970872	1	positive	1	0.98784	0.98786	0.999922	0	negative	D vs B	0.01208	positive
UHRF1BP1	4	0.004406	0.012096	0.970872	3	positive	4	0.23966	0.24512	0.996147	1	negative	D vs B	0.012096	positive
NonTargetingControlGuideForHuman_0486	1	0.012186	0.012111	0.970872	1	positive	1	0.98781	0.98783	0.999922	0	negative	D vs B	0.012111	positive
_multiple2_133214	1	0.9878	0.98781	0.999022	0	positive	1	0.012199	0.012126	0.996147	1	negative	D vs B	0.012126	negative
YAF2	5	0.98368	0.98379	0.999022	0	positive	5	0.0044443	0.012139	0.996147	3	negative	D vs B	0.012139	negative
TNP1	4	0.0044335	0.012171	0.970872	1	positive	4	0.84347	0.8435	0.997219	0	negative	D vs B	0.012171	positive
PAQR5	5	0.0043184	0.012187	0.970872	2	positive	5	0.48376	0.48394	0.996147	0	negative	D vs B	0.012187	positive
CGGBP1	3	0.76263	0.76258	0.994008	0	positive	3	0.0061473	0.012239	0.996147	2	negative	D vs B	0.012239	negative
INO80	2	0.9936	0.99359	0.999022	0	positive	2	0.0063974	0.012285	0.996147	2	negative	D vs B	0.012285	negative
NonTargetingControlGuideForHuman_0047	1	0.012374	0.012301	0.970872	1	positive	1	0.98763	0.98763	0.999922	0	negative	D vs B	0.012301	positive
OVCH1	4	0.60022	0.60062	0.993643	0	positive	4	0.0049619	0.012322	0.996147	2	negative	D vs B	0.012322	negative
hsa-mir-4319	3	0.82353	0.82343	0.996069	0	positive	3	0.006204	0.012344	0.996147	2	negative	D vs B	0.012344	negative
HIST1H3C	5	0.7107	0.71053	0.994008	0	positive	5	0.0045297	0.012362	0.996147	2	negative	D vs B	0.012362	negative
TIRAP	2	0.96478	0.96497	0.999022	0	positive	2	0.0064357	0.012366	0.996147	1	negative	D vs B	0.012366	negative
ATP1A3	4	0.05773	0.10033	0.990684	1	positive	4	0.0050235	0.012428	0.996147	2	negative	D vs B	0.012428	negative
ESAM	2	0.99352	0.99352	0.999022	0	positive	2	0.0064773	0.012447	0.996147	2	negative	D vs B	0.012447	negative
TTC24	5	0.0044207	0.01245	0.970872	2	positive	5	0.18355	0.21073	0.996147	1	negative	D vs B	0.01245	positive
TMEM44	3	0.0058626	0.012468	0.970872	1	positive	3	0.56707	0.56688	0.996147	0	negative	D vs B	0.012468	positive
CD276	4	0.0045408	0.012471	0.970872	1	positive	4	0.12099	0.14413	0.996147	1	negative	D vs B	0.012471	positive
INTS3	3	0.76956	0.76957	0.994008	0	positive	3	0.0062897	0.012494	0.996147	2	negative	D vs B	0.012494	negative
NonTargetingControlGuideForHuman_0170	1	0.98741	0.98741	0.999022	0	positive	1	0.012589	0.012518	0.996147	1	negative	D vs B	0.012518	negative
PPRC1	3	0.77866	0.77861	0.994323	0	positive	3	0.0063049	0.012523	0.996147	1	negative	D vs B	0.012523	negative
MFRP	1	0.012603	0.012531	0.970872	1	positive	1	0.98740000000000006	0.98740000000000006	0.999922	0	negative	D vs B	0.012531	positive
EIF3C	1	0.012616	0.012544	0.970872	1	positive	1	0.98738	0.98739	0.999922	0	negative	D vs B	0.012544	positive
RYR3	5	0.0044666	0.012559	0.970872	1	positive	5	0.56543	0.5654	0.996147	0	negative	D vs B	0.012559	positive
PSMD6	2	0.99346	0.99346	0.999022	0	positive	2	0.0065359	0.012563	0.996147	2	negative	D vs B	0.012563	negative
PRND	6	0.0039599	0.012578	0.970872	2	positive	6	0.40598	0.40883	0.996147	1	negative	D vs B	0.012578	positive
TMEM2	4	0.0046111	0.012663	0.970872	2	positive	4	0.78057	0.78076	0.997219	0	negative	D vs B	0.012663	positive
HSP90AB1	4	0.52279	0.52308	0.990684	0	positive	4	0.0051844	0.012698	0.996147	1	negative	D vs B	0.012698	negative
MS4A10	4	0.0046456	0.01276	0.970872	2	positive	4	0.99826	0.99826	0.999922	0	negative	D vs B	0.01276	positive
GATSL3	4	0.17604	0.20436000000000001	0.990684	1	positive	4	0.0052286	0.012778	0.996147	2	negative	D vs B	0.012778	negative
hsa-mir-4633	3	0.34936	0.34893	0.990684	0	positive	3	0.0064664	0.012805	0.996147	2	negative	D vs B	0.012805	negative
C19orf26	4	0.99062	0.99064	0.999022	0	positive	4	0.0052561	0.012831	0.996147	2	negative	D vs B	0.012831	negative
PSMB8	3	0.99047	0.99061	0.999022	0	positive	3	0.0065136	0.012887	0.996147	2	negative	D vs B	0.012887	negative
IRF5	4	0.45485	0.4551	0.990684	0	positive	4	0.005302	0.012905	0.996147	2	negative	D vs B	0.012905	negative
STPG2	5	0.19922	0.24616	0.990684	1	positive	5	0.0047347	0.012909	0.996147	1	negative	D vs B	0.012909	negative
BRMS1	5	0.0046123	0.012938	0.970872	2	positive	5	0.99416	0.99417	0.999922	0	negative	D vs B	0.012938	positive
WDR65	3	0.69639	0.69622	0.994008	0	positive	3	0.0065461	0.012941	0.996147	1	negative	D vs B	0.012941	negative
PER2	4	0.0047137	0.01295	0.970872	3	positive	4	0.97497	0.97503	0.999922	0	negative	D vs B	0.01295	positive
SURF1	3	0.23665	0.23989	0.990684	1	positive	3	0.0065538	0.012953	0.996147	2	negative	D vs B	0.012953	negative
EMILIN1	2	0.99325	0.99324	0.999022	0	positive	2	0.0067464	0.012957	0.996147	2	negative	D vs B	0.012957	negative
SPATA7	4	0.64381	0.64429	0.994008	0	positive	4	0.0053667	0.013014	0.996147	2	negative	D vs B	0.013014	negative
C6orf99	5	0.046837	0.086579	0.990684	1	positive	5	0.0047908	0.013049	0.996147	2	negative	D vs B	0.013049	negative
MYH1	3	0.99404	0.99416	0.999022	0	positive	3	0.006605	0.01305	0.996147	2	negative	D vs B	0.01305	negative
PKM	4	0.46205	0.46233	0.990684	0	positive	4	0.0053899	0.013051	0.996147	2	negative	D vs B	0.013051	negative
hsa-mir-4720	4	0.78611	0.78632	0.994323	0	positive	4	0.0053989	0.013071	0.996147	2	negative	D vs B	0.013071	negative
TSPO2	5	0.0046639	0.013085	0.970872	3	positive	5	0.97502	0.97508	0.999922	0	negative	D vs B	0.013085	positive
CAMKV	3	0.89281	0.89291	0.996069	0	positive	3	0.0066265	0.013094	0.996147	1	negative	D vs B	0.013094	negative
GSC2	5	0.0046677	0.013097	0.970872	1	positive	5	0.90591	0.9059	0.997361	0	negative	D vs B	0.013097	positive
GPR116	2	0.006838	0.013133	0.970872	1	positive	2	0.18589	0.18564	0.996147	1	negative	D vs B	0.013133	positive
HIST2H2AC	2	0.89121	0.89113	0.996069	0	positive	2	0.006838	0.013133	0.996147	1	negative	D vs B	0.013133	negative
PKP3	4	0.0065778	0.017746	0.970872	1	positive	4	0.0054525	0.013161	0.996147	1	negative	D vs B	0.013161	negative
TSPAN16	3	0.92442	0.92453	0.997897	0	positive	3	0.0066667	0.013164	0.996147	1	negative	D vs B	0.013164	negative
NUP153	3	0.0062682	0.013192	0.970872	2	positive	3	0.97184	0.97194	0.999922	0	negative	D vs B	0.013192	positive
GPR45	4	0.34463	0.34709	0.990684	1	positive	4	0.0054878	0.013214	0.996147	2	negative	D vs B	0.013214	negative
NUPR1L	3	0.84432	0.84428	0.996069	0	positive	3	0.0067069	0.013233	0.996147	2	negative	D vs B	0.013233	negative
NUDT21	5	0.83837	0.83823	0.996069	0	positive	5	0.004865	0.013242	0.996147	3	negative	D vs B	0.013242	negative
HTR1F	4	0.62958	0.63006	0.994008	0	positive	4	0.0055019	0.013243	0.996147	2	negative	D vs B	0.013243	negative
CAPN12	2	0.0069185	0.013288	0.970872	1	positive	2	0.92284	0.92284	0.997934	0	negative	D vs B	0.013288	positive
MAN1B1	3	0.0063292	0.013294	0.970872	2	positive	3	0.99277	0.99289	0.999922	0	negative	D vs B	0.013294	positive
DCHS2	3	0.0063363	0.013304	0.970872	2	positive	3	0.80854	0.80835	0.997219	0	negative	D vs B	0.013304	positive
ANK1	2	0.25021	0.25028	0.990684	0	positive	2	0.0069453	0.013321	0.996147	1	negative	D vs B	0.013321	negative
_multiple2_101277	1	0.98659	0.98659	0.999022	0	positive	1	0.01341	0.013323	0.996147	1	negative	D vs B	0.013323	negative
_multiple2_153174	1	0.98656	0.98656	0.999022	0	positive	1	0.013437	0.013353	0.996147	1	negative	D vs B	0.013353	negative
ZNF253	3	0.0063687	0.013361	0.970872	2	positive	3	0.9439	0.9441	0.999643	0	negative	D vs B	0.013361	positive
LRSAM1	3	0.25332	0.25532	0.990684	1	positive	3	0.0067873	0.013386	0.996147	1	negative	D vs B	0.013386	negative
SLURP1	2	0.83166	0.83149	0.996069	0	positive	2	0.006999	0.013412	0.996147	1	negative	D vs B	0.013412	negative
GREM2	3	0.98366	0.9838	0.999022	0	positive	3	0.0068044	0.013418	0.996147	2	negative	D vs B	0.013418	negative
_multiple2_12835	1	0.9865	0.9865	0.999022	0	positive	1	0.013504	0.013424	0.996147	1	negative	D vs B	0.013424	negative
AZIN1	4	0.29605	0.30347	0.990684	1	positive	4	0.0056133	0.013425	0.996147	1	negative	D vs B	0.013425	negative
CLDN24	6	0.0043186	0.013433	0.970872	3	positive	6	0.67182	0.67212	0.997219	0	negative	D vs B	0.013433	positive
PSMD14	3	0.0064446	0.013494	0.970872	2	positive	3	0.624	0.62392	0.997219	0	negative	D vs B	0.013494	positive
SSH3	4	0.0049188	0.013496	0.970872	3	positive	4	0.61366	0.61405	0.997219	0	negative	D vs B	0.013496	positive
CERS2	4	0.60671	0.60709	0.99371	0	positive	4	0.0056669	0.013521	0.996147	1	negative	D vs B	0.013521	negative
FBXL6	4	0.73585	0.73608	0.994008	0	positive	4	0.0056719	0.013527	0.996147	2	negative	D vs B	0.013527	negative
NonTargetingControlGuideForHuman_0186	1	0.013612	0.013533	0.970872	1	positive	1	0.98639	0.98638	0.999922	0	negative	D vs B	0.013533	positive
hsa-mir-15a	3	0.0065059	0.013599	0.970872	1	positive	3	0.46961	0.46938	0.996147	0	negative	D vs B	0.013599	positive
ARMC4	2	0.0071063	0.01361	0.970872	1	positive	2	0.40988	0.40968	0.996147	0	negative	D vs B	0.01361	positive
ICAM5	4	0.0049699	0.013618	0.970872	1	positive	4	0.12864	0.15033	0.996147	1	negative	D vs B	0.013618	positive
_multiple2_62241	1	0.013706	0.013626	0.970872	1	positive	1	0.98629	0.98628	0.999922	0	negative	D vs B	0.013626	positive
MAP3K9	6	0.0044105	0.013655	0.970872	2	positive	6	0.90534	0.90539	0.997361	0	negative	D vs B	0.013655	positive
FIG4	2	0.0071343	0.013663	0.970872	2	positive	2	0.99287	0.99286	0.999922	0	negative	D vs B	0.013663	positive
SMCR8	3	0.84227	0.8422	0.996069	0	positive	3	0.006948	0.013665	0.996147	1	negative	D vs B	0.013665	negative
PNISR	3	0.55914	0.55893	0.99172	0	positive	3	0.0069882	0.013732	0.996147	1	negative	D vs B	0.013732	negative
C1orf56	1	0.013827	0.013742	0.970872	1	positive	1	0.98617	0.98616	0.999922	0	negative	D vs B	0.013742	positive
BPIFB4	5	0.45586	0.4565	0.990684	1	positive	5	0.0050589	0.013762	0.996147	2	negative	D vs B	0.013762	negative
EYA3	4	0.79204	0.79218	0.994323	0	positive	4	0.0058277	0.013779	0.996147	1	negative	D vs B	0.013779	negative
NT5C	5	0.44419	0.4455	0.990684	1	positive	5	0.0050698	0.013788	0.996147	1	negative	D vs B	0.013788	negative
TSTD2	3	0.0066233	0.013812	0.970872	2	positive	3	0.97662	0.97676	0.999922	0	negative	D vs B	0.013812	positive
SASS6	4	0.88153	0.88157	0.996069	0	positive	4	0.0058493	0.013818	0.996147	2	negative	D vs B	0.013818	negative
TMEM217	2	0.0072599	0.013902	0.970872	2	positive	2	0.99274	0.99274	0.999922	0	negative	D vs B	0.013902	positive
FIBIN	4	0.0050877	0.013927	0.970872	2	positive	4	0.95557	0.95548	0.999922	0	negative	D vs B	0.013927	positive
CLHC1	3	0.99545	0.99557	0.999022	0	positive	3	0.0071052	0.013941	0.996147	2	negative	D vs B	0.013941	negative
FCHSD2	5	0.98611	0.98615	0.999022	0	positive	5	0.0051368	0.013977	0.996147	3	negative	D vs B	0.013977	negative
CAT	5	0.66261	0.66249	0.994008	0	positive	5	0.00514	0.013987	0.996147	3	negative	D vs B	0.013987	negative
hsa-mir-654	1	0.014097	0.01401	0.970872	1	positive	1	0.9859	0.98587	0.999922	0	negative	D vs B	0.01401	positive
CMC2	4	0.0051308	0.014038	0.970872	1	positive	4	0.40186	0.40201	0.996147	0	negative	D vs B	0.014038	positive
KCTD9	4	0.0051457	0.014064	0.970872	3	positive	4	0.9307	0.93065	0.998142	0	negative	D vs B	0.014064	positive
GSAP	1	0.98584	0.98579	0.999022	0	positive	1	0.014164	0.014077	0.996147	1	negative	D vs B	0.014077	negative
RFT1	2	0.0073744	0.014118	0.970872	1	positive	2	0.8411	0.84109	0.997219	0	negative	D vs B	0.014118	positive
PTPRM	6	0.0051967	0.015524	0.970872	1	positive	6	0.0051163	0.014151	0.996147	2	negative	D vs B	0.014151	negative
NonTargetingControlGuideForHuman_0688	1	0.014231	0.014152	0.970872	1	positive	1	0.98577	0.98573	0.999922	0	negative	D vs B	0.014152	positive
PDE6D	4	0.0051944	0.014193	0.970872	3	positive	4	0.87658	0.87668	0.997361	0	negative	D vs B	0.014193	positive
SYT12	4	0.0052103	0.014236	0.970872	2	positive	4	0.84722	0.84724	0.997219	0	negative	D vs B	0.014236	positive
HEPHL1	3	0.97757	0.97767	0.999022	0	positive	3	0.0072732	0.01424	0.996147	2	negative	D vs B	0.01424	negative
SMAD4	5	0.61279	0.61283	0.993916	0	positive	5	0.0052787	0.01432	0.996147	3	negative	D vs B	0.01432	negative
PAK6	4	0.8352	0.83535	0.996069	0	positive	4	0.0061424	0.014322	0.996147	2	negative	D vs B	0.014322	negative
GPR155	3	0.97921	0.97933	0.999022	0	positive	3	0.0073232	0.014331	0.996147	2	negative	D vs B	0.014331	negative
ZIM3	4	0.89301	0.89298	0.996069	0	positive	4	0.0061492	0.014332	0.996147	1	negative	D vs B	0.014332	negative
IKZF2	4	0.0052561	0.014359	0.970872	3	positive	4	0.94579	0.94564	0.999643	0	negative	D vs B	0.014359	positive
hsa-mir-3657	2	0.0075353	0.014406	0.970872	1	positive	2	0.9128	0.91279	0.997414	0	negative	D vs B	0.014406	positive
SEPT8	4	0.49717	0.49731	0.990684	0	positive	4	0.0062028	0.014427	0.996147	1	negative	D vs B	0.014427	negative
UQCR11	4	0.0052817	0.014428	0.970872	3	positive	4	0.9835	0.98349	0.999922	0	negative	D vs B	0.014428	positive
ZNF701	3	0.0069803	0.014432	0.970872	2	positive	3	0.78112	0.78099	0.997219	0	negative	D vs B	0.014432	positive
ZBTB42	1	0.014541	0.014449	0.970872	1	positive	1	0.98546	0.98544	0.999922	0	negative	D vs B	0.014449	positive
NonTargetingControlGuideForHuman_0476	1	0.98542	0.98539	0.999022	0	positive	1	0.014581	0.014489	0.996147	1	negative	D vs B	0.014489	negative
APOBEC4	3	0.0070181	0.014501	0.970872	2	positive	3	0.93221	0.93229	0.998448	0	negative	D vs B	0.014501	positive
CUL5	1	0.014594	0.014502	0.970872	1	positive	1	0.98541	0.98538	0.999922	0	negative	D vs B	0.014502	positive
RELA	2	0.96483	0.96501	0.999022	0	positive	2	0.0075889	0.014502	0.996147	1	negative	D vs B	0.014502	negative
NonTargetingControlGuideForHuman_0270	1	0.98539	0.98537	0.999022	0	positive	1	0.014608	0.014519	0.996147	1	negative	D vs B	0.014519	negative
SERF2	3	0.43282	0.4326	0.990684	0	positive	3	0.0074703	0.014573	0.996147	1	negative	D vs B	0.014573	negative
OLIG3	4	0.9144	0.91437	0.997897	0	positive	4	0.00631	0.014612	0.996147	1	negative	D vs B	0.014612	negative
ATP12A	5	0.0052709	0.014626	0.970872	1	positive	5	0.56435	0.56438	0.996147	0	negative	D vs B	0.014626	positive
MTIF3	3	0.0071087	0.014659	0.970872	1	positive	3	0.064702	0.080957	0.996147	1	negative	D vs B	0.014659	positive
DUS2L	1	0.98524	0.98523	0.999022	0	positive	1	0.014756	0.014667	0.996147	1	negative	D vs B	0.014667	negative
CXCL14	2	0.0076998	0.014703	0.970872	2	positive	2	0.9923	0.9923	0.999922	0	negative	D vs B	0.014703	positive
MEIS3	5	0.0053043	0.014708	0.970872	2	positive	5	0.66882	0.66867	0.997219	0	negative	D vs B	0.014708	positive
LILRB4	4	0.95749	0.95743	0.999022	0	positive	4	0.0063635	0.014711	0.996147	2	negative	D vs B	0.014711	negative
NUDT19	3	0.0071489	0.01473	0.970872	1	positive	3	0.070558	0.085902	0.996147	1	negative	D vs B	0.01473	positive
ARMC3	2	0.007714	0.014736	0.970872	2	positive	2	0.99229	0.99228	0.999922	0	negative	D vs B	0.014736	positive
ZNF426	4	0.0054085	0.014755	0.970872	2	positive	4	0.0072204	0.016151	0.996147	1	negative	D vs B	0.014755	positive
ARID3A	4	0.0054237	0.014797	0.970872	3	positive	4	0.93995	0.93986	0.999537	0	negative	D vs B	0.014797	positive
WAC	5	0.094795	0.15741	0.990684	1	positive	5	0.0054718	0.01482	0.996147	1	negative	D vs B	0.01482	negative
_multiple2_6281	1	0.014917	0.014848	0.970872	1	positive	1	0.98508	0.98506	0.999922	0	negative	D vs B	0.014848	positive
WDR93	1	0.98504	0.98501	0.999022	0	positive	1	0.014958	0.014880000000000001	0.996147	1	negative	D vs B	0.014880000000000001	negative
CCDC148	6	0.17251	0.25978	0.990684	1	positive	6	0.0054157	0.014888	0.996147	3	negative	D vs B	0.014888	negative
NOL10	3	0.24562	0.24813	0.990684	1	positive	3	0.0076712	0.014923	0.996147	1	negative	D vs B	0.014923	negative
_multiple2_61759	1	0.015052	0.014972	0.970872	1	positive	1	0.98495	0.98493	0.999922	0	negative	D vs B	0.014972	positive
DMD	5	0.91749	0.91747	0.997897	0	positive	5	0.0055431	0.01499	0.996147	2	negative	D vs B	0.01499	negative
BBX	4	0.98415	0.98414	0.999022	0	positive	4	0.0065387	0.014992	0.996147	2	negative	D vs B	0.014992	negative
EPHA2	3	0.0073001	0.014993	0.970872	2	positive	3	0.90364	0.90372	0.997361	0	negative	D vs B	0.014993	positive
RIN1	4	0.066963	0.11501	0.990684	1	positive	4	0.006554	0.015018	0.996147	2	negative	D vs B	0.015018	negative
SLC4A5	2	0.0078838	0.015036	0.970872	1	positive	2	0.56585	0.56604	0.996147	0	negative	D vs B	0.015036	positive
hsa-mir-548o	2	0.019138	0.031965	0.988787	1	positive	2	0.0078838	0.015036	0.996147	1	negative	D vs B	0.015036	negative
ZNF195	4	0.035293	0.064833	0.988787	1	positive	4	0.0065744	0.015048	0.996147	2	negative	D vs B	0.015048	negative
SPEG	3	0.65792	0.65772	0.994008	0	positive	3	0.007757	0.015079	0.996147	2	negative	D vs B	0.015079	negative
MRGPRX2	5	0.0054718	0.015124	0.970872	1	positive	5	0.30224	0.3088	0.996147	1	negative	D vs B	0.015124	positive
_multiple2_45753	1	0.9848	0.98478	0.999022	0	positive	1	0.0152	0.015125	0.996147	1	negative	D vs B	0.015125	negative
hsa-mir-3605	4	0.0055597	0.01515	0.970872	1	positive	4	0.55806	0.55818	0.996147	0	negative	D vs B	0.01515	positive
OR2AT4	3	0.88636	0.88647	0.996069	0	positive	3	0.0078318	0.01522	0.996147	1	negative	D vs B	0.01522	negative
SHISA6	5	0.52811	0.52803	0.990684	0	positive	5	0.0056401	0.015248	0.996147	2	negative	D vs B	0.015248	negative
PTPLB	4	0.53643	0.53663	0.990684	0	positive	4	0.0066849	0.015254	0.996147	1	negative	D vs B	0.015254	negative
GABRQ	4	0.005608	0.015264	0.970872	3	positive	4	0.44036	0.44057	0.996147	0	negative	D vs B	0.015264	positive
RNF115	4	0.21876	0.23836	0.990684	1	positive	4	0.0066975	0.015273	0.996147	2	negative	D vs B	0.015273	negative
EIF4E	3	0.0074703	0.015275	0.970872	1	positive	3	0.60162	0.60155	0.997181	0	negative	D vs B	0.015275	positive
MSGN1	2	0.0080179	0.015283	0.970872	1	positive	2	0.96412	0.96432	0.999922	0	negative	D vs B	0.015283	positive
C1QB	4	0.0056404	0.015349	0.970872	3	positive	4	0.024876	0.046061	0.996147	1	negative	D vs B	0.015349	positive
TRDN	1	0.015456	0.015379	0.970872	1	positive	1	0.98454	0.98454	0.999922	0	negative	D vs B	0.015379	positive
HHEX	4	0.0056669	0.015419	0.970872	1	positive	4	0.67729	0.67775	0.997219	0	negative	D vs B	0.015419	positive
DUSP16	4	0.27746	0.28744	0.990684	1	positive	4	0.0068424	0.015519	0.996147	2	negative	D vs B	0.015519	negative
MTMR4	4	0.92798	0.92799	0.997897	0	positive	4	0.0068456	0.015526	0.996147	2	negative	D vs B	0.015526	negative
SH3GL2	3	0.0076268	0.015545	0.970872	2	positive	3	0.97931	0.97943	0.999922	0	negative	D vs B	0.015545	positive
SLC2A9	3	0.007631	0.01555	0.970872	2	positive	3	0.92875	0.9289	0.997934	0	negative	D vs B	0.01555	positive
CRBN	3	0.0076386	0.015563	0.970872	2	positive	3	0.66299	0.66266	0.997219	0	negative	D vs B	0.015563	positive
EZH2	4	0.0057498	0.015626	0.970872	3	positive	4	0.33833	0.33825	0.996147	1	negative	D vs B	0.015626	positive
CASK	5	0.1533	0.21469	0.990684	1	positive	5	0.0058068	0.015687	0.996147	1	negative	D vs B	0.015687	negative
BLOC1S4	4	0.0057771	0.015693	0.970872	2	positive	4	0.045237	0.079784	0.996147	2	negative	D vs B	0.015693	positive
HMG20A	3	0.0077293	0.015726	0.970872	2	positive	3	0.99151	0.99164	0.999922	0	negative	D vs B	0.015726	positive
PCDH8	3	0.96819	0.96829	0.999022	0	positive	3	0.0081379	0.015764	0.996147	2	negative	D vs B	0.015764	negative
hsa-mir-1269b	1	0.015873	0.01579	0.970872	1	positive	1	0.98413	0.98412	0.999922	0	negative	D vs B	0.01579	positive
AMN	3	0.64648	0.6464	0.994008	0	positive	3	0.0081531	0.01579	0.996147	1	negative	D vs B	0.01579	negative
TBCCD1	4	0.26656	0.27807	0.990684	1	positive	4	0.0070046	0.015793	0.996147	2	negative	D vs B	0.015793	negative
TMEM35	2	0.0083015	0.015795	0.970872	2	positive	2	0.9917	0.99168	0.999922	0	negative	D vs B	0.015795	positive
SYT9	4	0.0058277	0.015824	0.970872	1	positive	4	0.083007	0.11408	0.996147	1	negative	D vs B	0.015824	positive
ANKRD7	4	0.72626	0.72657	0.994008	0	positive	4	0.0070467	0.015851	0.996147	2	negative	D vs B	0.015851	negative
PDP1	3	0.53019	0.52999	0.990684	0	positive	3	0.0082069	0.015877	0.996147	2	negative	D vs B	0.015877	negative
DYNLL1	2	0.037048	0.047824	0.988787	1	positive	2	0.0083663	0.015906	0.996147	1	negative	D vs B	0.015906	negative
CDC37	3	0.0078318	0.015912	0.970872	1	positive	3	0.094912	0.10666	0.996147	1	negative	D vs B	0.015912	positive
CASD1	5	0.0057827	0.015916	0.970872	3	positive	5	0.97955	0.97965	0.999922	0	negative	D vs B	0.015916	positive
ATF7IP	6	0.58917	0.58953	0.992303	0	positive	6	0.0058703	0.016041	0.996147	3	negative	D vs B	0.016041	negative
NKX2-3	4	0.0059135	0.016043	0.970872	3	positive	4	0.16443	0.17981	0.996147	1	negative	D vs B	0.016043	positive
OR1C1	4	0.3405	0.34326	0.990684	1	positive	4	0.0071669	0.016067	0.996147	1	negative	D vs B	0.016067	negative
NMNAT1	3	0.99596	0.99605	0.999032	0	positive	3	0.0083137	0.016072	0.996147	2	negative	D vs B	0.016072	negative
LMLN	2	0.0084592	0.016088	0.970872	2	positive	2	0.99154	0.99152	0.999922	0	negative	D vs B	0.016088	positive
TPTE2	5	0.8462	0.84602	0.996069	0	positive	5	0.0059731	0.016123	0.996147	2	negative	D vs B	0.016123	negative
TSEN15	4	0.005953	0.016143	0.970872	3	positive	4	0.94262	0.94251	0.999643	0	negative	D vs B	0.016143	positive
KXD1	4	0.0059885	0.016238	0.970872	1	positive	4	0.72516	0.7255	0.997219	0	negative	D vs B	0.016238	positive
C22orf26	3	0.0080326	0.016275	0.970872	1	positive	3	0.64517	0.6451	0.997219	0	negative	D vs B	0.016275	positive
hsa-mir-7853	1	0.016357	0.016285	0.970872	1	positive	1	0.98364	0.98364	0.999922	0	negative	D vs B	0.016285	positive
_multiple2_37809	1	0.016371	0.0163	0.970872	1	positive	1	0.98363	0.98363	0.999922	0	negative	D vs B	0.0163	positive
SH3GLB2	6	0.034182	0.076852	0.990684	1	positive	6	0.0059828	0.016315	0.996147	3	negative	D vs B	0.016315	negative
TAOK2	4	0.12338	0.16433	0.990684	1	positive	4	0.0073275	0.016327	0.996147	1	negative	D vs B	0.016327	negative
C17orf51	2	0.0085807	0.016336	0.970872	1	positive	2	0.98161	0.98172	0.999922	0	negative	D vs B	0.016336	positive
ZC3HAV1L	3	0.99692	0.99697	0.999088	0	positive	3	0.0084571	0.016336	0.996147	2	negative	D vs B	0.016336	negative
C7orf43	4	0.0060403	0.01638	0.970872	3	positive	4	0.35356	0.35355	0.996147	0	negative	D vs B	0.01638	positive
FITM2	4	0.0060421	0.016383000000000002	0.970872	1	positive	4	0.51524	0.51543	0.996147	0	negative	D vs B	0.016383000000000002	positive
FTSJ3	6	0.0055719	0.016428	0.970872	3	positive	6	0.63512	0.63534	0.997219	0	negative	D vs B	0.016428	positive
CARD14	3	0.88989	0.88999	0.996069	0	positive	3	0.0085108	0.016431	0.996147	2	negative	D vs B	0.016431	negative
MYO16	6	0.71723	0.71755	0.994008	0	positive	6	0.0060346	0.016438	0.996147	3	negative	D vs B	0.016438	negative
HOXA2	2	0.0086459	0.01645	0.970872	2	positive	2	0.99135	0.99134	0.999922	0	negative	D vs B	0.01645	positive
ETV3L	3	0.0081531	0.016476	0.970872	1	positive	3	0.50508	0.50483	0.996147	0	negative	D vs B	0.016476	positive
LSM4	5	0.0060077	0.016486	0.970872	2	positive	5	0.54595	0.54592	0.996147	0	negative	D vs B	0.016486	positive
C14orf166	2	0.4991	0.49937	0.990684	0	positive	2	0.0086611	0.016487	0.996147	1	negative	D vs B	0.016487	negative
hsa-mir-623	4	0.42338	0.42356	0.990684	0	positive	4	0.0074345	0.016503	0.996147	1	negative	D vs B	0.016503	negative
MARCKSL1	4	0.0061043	0.016535	0.970872	3	positive	4	0.99541	0.9954	0.999922	0	negative	D vs B	0.016535	positive
BNIP3L	4	0.0061078	0.016546	0.970872	2	positive	4	0.85649	0.85655	0.997219	0	negative	D vs B	0.016546	positive
DCXR	4	0.70127	0.70161	0.994008	0	positive	4	0.0074585	0.016547	0.996147	2	negative	D vs B	0.016547	negative
SKP2	5	0.51115	0.51118	0.990684	0	positive	5	0.0061416	0.01656	0.996147	1	negative	D vs B	0.01656	negative
SMIM17	3	0.0082314	0.016602	0.970872	2	positive	3	0.98257	0.98271	0.999922	0	negative	D vs B	0.016602	positive
CPO	5	0.0060547	0.016605	0.970872	2	positive	5	0.73531	0.73508	0.997219	0	negative	D vs B	0.016605	positive
KLHDC2	6	0.70093	0.70117	0.994008	0	positive	6	0.0061061	0.016619	0.996147	2	negative	D vs B	0.016619	negative
ZFAND5	4	0.053293	0.09344	0.990684	2	positive	4	0.0075416	0.016687	0.996147	1	negative	D vs B	0.016687	negative
NGDN	3	0.78915	0.78901	0.994323	0	positive	3	0.008675	0.016721	0.996147	1	negative	D vs B	0.016721	negative
CAPS	2	0.75193	0.75183	0.994008	0	positive	2	0.0088219	0.01677	0.996147	1	negative	D vs B	0.01677	negative
PTGES3	3	0.46156	0.46125	0.990684	0	positive	3	0.0087151	0.016787	0.996147	1	negative	D vs B	0.016787	negative
_multiple2_21815	1	0.016855	0.016827	0.970872	1	positive	1	0.98314	0.98316	0.999922	0	negative	D vs B	0.016827	positive
hsa-mir-412	2	0.22084	0.22085	0.990684	1	positive	2	0.0088487	0.016828	0.996147	1	negative	D vs B	0.016828	negative
ZFAND1	2	0.0088523	0.016832	0.970872	2	positive	2	0.99115	0.99113	0.999922	0	negative	D vs B	0.016832	positive
CTDSPL2	3	0.0083538	0.016834	0.970872	1	positive	3	0.90082	0.90096	0.997361	0	negative	D vs B	0.016834	positive
hsa-mir-6750	2	0.99113	0.99111	0.999022	0	positive	2	0.008865	0.016858	0.996147	2	negative	D vs B	0.016858	negative
SLC39A7	1	0.9831	0.98312	0.999022	0	positive	1	0.016896	0.016865	0.996147	1	negative	D vs B	0.016865	negative
SLC22A13	4	0.92925	0.92922	0.997897	0	positive	4	0.0076768	0.016913	0.996147	2	negative	D vs B	0.016913	negative
JAK1	6	0.0057719	0.016916	0.970872	3	positive	6	0.92023	0.92041	0.997608	0	negative	D vs B	0.016916	positive
LCE3C	3	0.0084341	0.016967	0.970872	1	positive	3	0.93313	0.93326	0.998548	0	negative	D vs B	0.016967	positive
NonTargetingControlGuideForHuman_0211	1	0.017017	0.016988	0.970872	1	positive	1	0.98298	0.983	0.999922	0	negative	D vs B	0.016988	positive
CRYBA1	5	0.9929	0.9929	0.999022	0	positive	5	0.0063024	0.016988	0.996147	2	negative	D vs B	0.016988	negative
WEE2	4	0.52735	0.52763	0.990684	0	positive	4	0.0077263	0.017004	0.996147	2	negative	D vs B	0.017004	negative
ZC3H7A	3	0.0084571	0.017013	0.970872	2	positive	3	0.85721	0.85718	0.997219	0	negative	D vs B	0.017013	positive
EED	2	0.0089794	0.017054	0.970872	2	positive	2	0.99102	0.99101	0.999922	0	negative	D vs B	0.017054	positive
ZNF132	4	0.83313	0.83328	0.996069	0	positive	4	0.0077557	0.017055	0.996147	1	negative	D vs B	0.017055	negative
_multiple2_108013	1	0.98289	0.9829	0.999022	0	positive	1	0.017111	0.017083	0.996147	1	negative	D vs B	0.017083	negative
TMEM107	3	0.0085233	0.017128	0.970872	2	positive	3	0.70903	0.70897	0.997219	0	negative	D vs B	0.017128	positive
MTL5	5	0.0062755	0.017175	0.970872	1	positive	5	0.32105	0.32565	0.996147	1	negative	D vs B	0.017175	positive
DCHS1	4	0.0063635	0.017218	0.970872	1	positive	4	0.74356	0.74384	0.997219	0	negative	D vs B	0.017218	positive
RAB2A	5	0.91487	0.91483	0.997897	0	positive	5	0.006392	0.017219	0.996147	3	negative	D vs B	0.017219	negative
KRTAP1-1	3	0.87902	0.87913	0.996069	0	positive	3	0.0089559	0.017223	0.996147	1	negative	D vs B	0.017223	negative
_multiple2_48009	1	0.98273	0.98275	0.999022	0	positive	1	0.017272	0.01725	0.996147	1	negative	D vs B	0.01725	negative
MYBL1	3	0.96169	0.96188	0.999022	0	positive	3	0.0089724	0.017256	0.996147	2	negative	D vs B	0.017256	negative
OCRL	5	0.77188	0.77168	0.994008	0	positive	5	0.0064094	0.017259	0.996147	1	negative	D vs B	0.017259	negative
RRH	1	0.017313	0.017285	0.970872	1	positive	1	0.98269	0.98271	0.999922	0	negative	D vs B	0.017285	positive
NonTargetingControlGuideForHuman_0568	1	0.98269	0.98271	0.999022	0	positive	1	0.017313	0.017285	0.996147	1	negative	D vs B	0.017285	negative
C1QTNF9B	2	0.99089	0.99088	0.999022	0	positive	2	0.0091099	0.017285	0.996147	2	negative	D vs B	0.017285	negative
DEFB126	5	0.2064	0.25134	0.990684	1	positive	5	0.0064248	0.017294	0.996147	2	negative	D vs B	0.017294	negative
SH2D2A	3	0.87493	0.87509	0.996069	0	positive	3	0.0090277	0.01736	0.996147	2	negative	D vs B	0.01736	negative
PGBD3	3	0.38267	0.3825	0.990684	0	positive	3	0.0090362	0.017375	0.996147	1	negative	D vs B	0.017375	negative
CLDN20	2	0.0091702	0.017392	0.970872	1	positive	2	0.74508	0.74505999999999994	0.997219	0	negative	D vs B	0.017392	positive
CYP4A11	4	0.51034	0.51046	0.990684	0	positive	4	0.0079697	0.017429	0.996147	1	negative	D vs B	0.017429	negative
NOG	3	0.76496	0.76493	0.994008	0	positive	3	0.009079	0.017436	0.996147	2	negative	D vs B	0.017436	negative
COLEC11	3	0.0087151	0.017456	0.970872	1	positive	3	0.34294	0.34252	0.996147	0	negative	D vs B	0.017456	positive
SCUBE1	4	0.0064663	0.017461	0.970872	3	positive	4	0.072368	0.10576	0.996147	1	negative	D vs B	0.017461	positive
AP3M2	2	0.0092233	0.017493	0.970872	2	positive	2	0.99078	0.99078	0.999922	0	negative	D vs B	0.017493	positive
HIGD1A	2	0.0092506	0.017545	0.970872	1	positive	2	0.64932	0.64929	0.997219	0	negative	D vs B	0.017545	positive
hsa-mir-613	2	0.99075	0.99075	0.999022	0	positive	2	0.0092518	0.017547	0.996147	2	negative	D vs B	0.017547	negative
GNGT1	3	0.99787	0.9979	0.999253	0	positive	3	0.0091646	0.017591	0.996147	2	negative	D vs B	0.017591	negative
C9orf16	3	0.0087948	0.017595	0.970872	2	positive	3	0.44108	0.44086	0.996147	0	negative	D vs B	0.017595	positive
_multiple2_126345	1	0.98236	0.98239	0.999022	0	positive	1	0.017636	0.017598	0.996147	1	negative	D vs B	0.017598	negative
TARBP1	4	0.18946	0.21491	0.990684	1	positive	4	0.0080767	0.017616	0.996147	1	negative	D vs B	0.017616	negative
PRR22	3	0.85403	0.85406	0.996069	0	positive	3	0.0091818	0.017621	0.996147	2	negative	D vs B	0.017621	negative
SLC5A1	6	0.0060807	0.017646	0.970872	1	positive	6	0.37214	0.37856	0.996147	1	negative	D vs B	0.017646	positive
MLL3	2	0.23846	0.2386	0.990684	0	positive	2	0.0093042	0.017656	0.996147	1	negative	D vs B	0.017656	negative
ZBTB48	3	0.0088355	0.017659	0.970872	1	positive	3	0.075739	0.090334	0.996147	1	negative	D vs B	0.017659	positive
LRRC4	4	0.0065489	0.017675	0.970872	2	positive	4	0.39002	0.39007	0.996147	0	negative	D vs B	0.017675	positive
MST1R	2	0.99068	0.99069	0.999022	0	positive	2	0.0093166	0.017682	0.996147	2	negative	D vs B	0.017682	negative
TFAM	6	0.0061096	0.017731	0.970872	3	positive	6	0.88012	0.88012	0.997361	0	negative	D vs B	0.017731	positive
ZNF45	4	0.0065773	0.017745	0.970872	3	positive	4	0.87681	0.87692	0.997361	0	negative	D vs B	0.017745	positive
VEGFB	4	0.0066051	0.01782	0.970872	2	positive	4	0.24421	0.24926	0.996147	1	negative	D vs B	0.01782	positive
IFITM10	3	0.97512	0.97523	0.999022	0	positive	3	0.0093025	0.017839	0.996147	2	negative	D vs B	0.017839	negative
HERC3	5	0.0065433	0.017856	0.970872	2	positive	5	0.17649	0.20531	0.996147	1	negative	D vs B	0.017856	positive
GSG1	4	0.0066314	0.017885	0.970872	1	positive	4	0.15873	0.17505	0.996147	1	negative	D vs B	0.017885	positive
UAP1	5	0.0065548	0.017887	0.970872	2	positive	5	0.46068	0.46078	0.996147	0	negative	D vs B	0.017887	positive
SLITRK2	4	0.071056	0.12133	0.990684	2	positive	4	0.0082372	0.017902	0.996147	1	negative	D vs B	0.017902	negative
GPBP1L1	2	0.99056	0.99056	0.999022	0	positive	2	0.0094443	0.017918	0.996147	2	negative	D vs B	0.017918	negative
CTNND1	5	0.55118	0.55115	0.99172	0	positive	5	0.0066771	0.017938	0.996147	1	negative	D vs B	0.017938	negative
_multiple2_3803	1	0.017999	0.017961	0.970872	1	positive	1	0.982	0.98201	0.999922	0	negative	D vs B	0.017961	positive
PHF10	4	0.96441	0.96437	0.999022	0	positive	4	0.0082907	0.017999	0.996147	1	negative	D vs B	0.017999	negative
GAL3ST4	2	0.88735	0.88738	0.996069	0	positive	2	0.0094917	0.018007	0.996147	1	negative	D vs B	0.018007	negative
ALDH9A1	4	0.0066849	0.018029	0.970872	1	positive	4	0.26502	0.26826	0.996147	1	negative	D vs B	0.018029	positive
NUMA1	6	0.0062414	0.018053	0.970872	1	positive	6	0.9409	0.9411	0.999537	0	negative	D vs B	0.018053	positive
RANBP3	4	0.0067078	0.018088	0.970872	2	positive	4	0.8719	0.87195	0.997219	0	negative	D vs B	0.018088	positive
WDR87	3	0.009079	0.018095	0.970872	2	positive	3	0.38041	0.38021	0.996147	0	negative	D vs B	0.018095	positive
SERPINA1	5	0.0066465	0.01811	0.970872	2	positive	5	0.6183	0.61833	0.997219	0	negative	D vs B	0.01811	positive
DAP3	4	0.0067215	0.01813	0.970872	3	positive	4	0.96556	0.96549	0.999922	0	negative	D vs B	0.01813	positive
JUN	5	0.47739	0.47755	0.990684	1	positive	5	0.0067661	0.018153	0.996147	3	negative	D vs B	0.018153	negative
OR2L2	3	0.0091164	0.018161	0.970872	1	positive	3	0.69124	0.69101	0.997219	0	negative	D vs B	0.018161	positive
GCA	4	0.0067385	0.018185	0.970872	2	positive	4	0.83527	0.83542	0.997219	0	negative	D vs B	0.018185	positive
_multiple2_104436	1	0.018268	0.018209	0.970872	1	positive	1	0.98173	0.98174	0.999922	0	negative	D vs B	0.018209	positive
SLC6A6	3	0.0091565	0.01823	0.970872	1	positive	3	0.34465	0.34424	0.996147	0	negative	D vs B	0.01823	positive
_multiple2_22235	1	0.98169	0.98171	0.999022	0	positive	1	0.018309	0.018245	0.996147	1	negative	D vs B	0.018245	negative
KRTAP4-7	2	0.0096256	0.018262	0.970872	1	positive	2	0.91719	0.91723	0.997414	0	negative	D vs B	0.018262	positive
TP53TG5	4	0.022497	0.044181	0.988787	1	positive	4	0.0084512	0.018267	0.996147	2	negative	D vs B	0.018267	negative
H2AFB2	1	0.98165	0.98167	0.999022	0	positive	1	0.018349	0.018289	0.996147	1	negative	D vs B	0.018289	negative
ATP6V1G1	4	0.0067905	0.018311	0.970872	2	positive	4	0.99585	0.99582	0.999922	0	negative	D vs B	0.018311	positive
METRN	4	0.006792	0.018315	0.970872	1	positive	4	0.99152	0.99154	0.999922	0	negative	D vs B	0.018315	positive
OR1N1	3	0.99847	0.9985	0.999253	0	positive	3	0.0096075	0.018362	0.996147	2	negative	D vs B	0.018362	negative
SAMD11	4	0.0068112	0.018364	0.970872	2	positive	4	0.84933	0.84934	0.997219	0	negative	D vs B	0.018364	positive
PRAMEF16	3	0.87286	0.87298	0.996069	0	positive	3	0.0096339	0.018409	0.996147	2	negative	D vs B	0.018409	negative
NEURL1B	2	0.009706	0.018419	0.970872	1	positive	2	0.1293	0.13014	0.996147	1	negative	D vs B	0.018419	positive
CHKA	4	0.0068456	0.018425	0.970872	1	positive	4	0.24839	0.25309	0.996147	1	negative	D vs B	0.018425	positive
CCDC43	2	0.99029	0.9903	0.999022	0	positive	2	0.0097104	0.018426	0.996147	2	negative	D vs B	0.018426	negative
TLR5	5	0.35524	0.36635	0.990684	1	positive	5	0.0068779	0.018447	0.996147	1	negative	D vs B	0.018447	negative
FBXO10	4	0.82972	0.82986	0.996069	0	positive	4	0.0085682	0.018466	0.996147	2	negative	D vs B	0.018466	negative
CDC23	2	0.0097369	0.018472	0.970872	2	positive	2	0.99026	0.99027	0.999922	0	negative	D vs B	0.018472	positive
NIPA2	5	0.97451	0.97457	0.999022	0	positive	5	0.0068938	0.018487	0.996147	3	negative	D vs B	0.018487	negative
EBP	5	0.006811	0.018518	0.970872	2	positive	5	0.54326	0.54324	0.996147	0	negative	D vs B	0.018518	positive
C5orf46	4	0.0069527	0.018584	0.970872	1	positive	4	0.32151	0.32184	0.996147	1	negative	D vs B	0.018584	positive
IDNK	4	0.0069678	0.018612	0.970872	2	positive	4	0.29906	0.30012	0.996147	1	negative	D vs B	0.018612	positive
RASGRP1	3	0.0093805	0.018631	0.970872	2	positive	3	0.67268	0.67228	0.997219	0	negative	D vs B	0.018631	positive
BIRC5	6	0.49437	0.49682	0.990684	1	positive	6	0.0069166	0.018642	0.996147	3	negative	D vs B	0.018642	negative
RADIL	3	0.80884	0.80864	0.99550399999999994	0	positive	3	0.0097583	0.018642	0.996147	1	negative	D vs B	0.018642	negative
CASR	3	0.0093973	0.018657	0.970872	1	positive	3	0.83474	0.83463	0.997219	0	negative	D vs B	0.018657	positive
CSTF1	4	0.0070062	0.01868	0.970872	1	positive	4	0.68346	0.68396	0.997219	0	negative	D vs B	0.01868	positive
NonTargetingControlGuideForHuman_0193	1	0.018726	0.018681	0.970872	1	positive	1	0.98127	0.98128	0.999922	0	negative	D vs B	0.018681	positive
TBC1D26	2	0.31827	0.31833	0.990684	0	positive	2	0.009947	0.018687	0.996147	1	negative	D vs B	0.018687	negative
NonTargetingControlGuideForHuman_0221	1	0.98126	0.98126	0.999022	0	positive	1	0.018739	0.018694	0.996147	1	negative	D vs B	0.018694	negative
MRPS21	3	0.97099	0.97107	0.999022	0	positive	3	0.0097984	0.018719	0.996147	2	negative	D vs B	0.018719	negative
C20orf201	4	0.0070467	0.018733	0.970872	2	positive	4	0.12021	0.14348	0.996147	1	negative	D vs B	0.018733	positive
KIR2DL3	4	0.0070598	0.018756	0.970872	1	positive	4	0.7904	0.79057	0.997219	0	negative	D vs B	0.018756	positive
VCAM1	5	0.45367	0.4544	0.990684	1	positive	5	0.007023	0.018817	0.996147	3	negative	D vs B	0.018817	negative
TCAP	2	0.17152	0.17239	0.990684	1	positive	2	0.010108	0.018825	0.996147	1	negative	D vs B	0.018825	negative
SLC23A1	4	0.69867	0.69903	0.994008	0	positive	4	0.0087721	0.018835	0.996147	2	negative	D vs B	0.018835	negative
TEX9	5	0.90757	0.90753	0.99789	0	positive	5	0.0070331	0.018837	0.996147	2	negative	D vs B	0.018837	negative
TBX21	3	0.0095242	0.018869	0.970872	2	positive	3	0.63069	0.63062	0.997219	0	negative	D vs B	0.018869	positive
ABCA2	4	0.56947	0.56964	0.992038	0	positive	4	0.0088129	0.018908	0.996147	2	negative	D vs B	0.018908	negative
KRTAP20-3	3	0.0095577	0.018925	0.970872	1	positive	3	0.75383	0.75375	0.997219	0	negative	D vs B	0.018925	positive
ADAMTSL1	4	0.0071669	0.018944	0.970872	1	positive	4	0.75009	0.75039	0.997219	0	negative	D vs B	0.018944	positive
hsa-mir-7703	3	0.0096075	0.019008	0.970872	2	positive	3	0.93175	0.93184	0.998308	0	negative	D vs B	0.019008	positive
KPNA7	3	0.5125	0.51224	0.990684	0	positive	3	0.0099989	0.019075	0.996147	1	negative	D vs B	0.019075	negative
_multiple2_16707	1	0.01913	0.019097	0.970872	1	positive	1	0.98087	0.98088	0.999922	0	negative	D vs B	0.019097	positive
PGAP2	4	0.0072739	0.019107	0.970872	1	positive	4	0.018281	0.0351	0.996147	2	negative	D vs B	0.019107	positive
INSC	2	0.86722	0.86727	0.996069	0	positive	2	0.010509	0.019186	0.996147	1	negative	D vs B	0.019186	negative
SYNPR	4	0.64374	0.64422	0.994008	0	positive	4	0.008986	0.019194	0.996147	1	negative	D vs B	0.019194	negative
TBC1D25	3	0.18173	0.19051	0.990684	1	positive	3	0.010079	0.019218	0.996147	1	negative	D vs B	0.019218	negative
RNASEH2B	6	0.0067288	0.019252	0.970872	2	positive	6	0.96648	0.96644	0.999922	0	negative	D vs B	0.019252	positive
ARHGAP36	5	0.54258	0.54256	0.991451	0	positive	5	0.0072124	0.019279	0.996147	2	negative	D vs B	0.019279	negative
KIR2DL4	1	0.019345	0.019324	0.970872	1	positive	1	0.98066	0.98065	0.999922	0	negative	D vs B	0.019324	positive
ZNF703	5	0.0071455	0.019348	0.970872	2	positive	5	0.58273	0.58269	0.996147	0	negative	D vs B	0.019348	positive
TFDP3	3	0.97068	0.97077	0.999022	0	positive	3	0.010168	0.019387	0.996147	2	negative	D vs B	0.019387	negative
LOC100130705	3	0.0098385	0.019428	0.970872	2	positive	3	0.78675	0.78664	0.997219	0	negative	D vs B	0.019428	positive
LCTL	4	0.55184	0.55195	0.99172	0	positive	4	0.0091464	0.019465	0.996147	2	negative	D vs B	0.019465	negative
ANO6	3	0.0098786	0.019497	0.970872	2	positive	3	0.92049	0.92059	0.997608	0	negative	D vs B	0.019497	positive
LRRC32	4	0.74704	0.74731	0.994008	0	positive	4	0.0091741	0.019517	0.996147	2	negative	D vs B	0.019517	negative
HIST1H1D	1	0.01952	0.019522	0.970872	1	positive	1	0.98048	0.98047	0.999922	0	negative	D vs B	0.019522	positive
SS18	4	0.0075416	0.019548	0.970872	1	positive	4	0.74565	0.74592	0.997219	0	negative	D vs B	0.019548	positive
CRYAB	3	0.0099187	0.019569	0.970872	1	positive	3	0.050889	0.069403	0.996147	1	negative	D vs B	0.019569	positive
TAF7	3	0.0099484	0.019623	0.970872	2	positive	3	0.95733	0.95756	0.999922	0	negative	D vs B	0.019623	positive
IL36B	4	0.0076486	0.019724	0.970872	1	positive	4	0.70426	0.70459	0.997219	0	negative	D vs B	0.019724	positive
COL9A3	5	0.82696	0.82684	0.996069	0	positive	5	0.0073929	0.019729	0.996147	3	negative	D vs B	0.019729	negative
ABCG8	2	0.010456	0.019772	0.970872	1	positive	2	0.22991	0.22996	0.996147	0	negative	D vs B	0.019772	positive
_multiple2_43009	1	0.019789	0.019787	0.970872	1	positive	1	0.98021	0.9802	0.999922	0	negative	D vs B	0.019787	positive
C6orf47	4	0.0076988	0.019802	0.970872	2	positive	4	0.80364	0.80377	0.997219	0	negative	D vs B	0.019802	positive
FLRT2	3	0.010096	0.019883	0.970872	2	positive	3	0.72194	0.72182	0.997219	0	negative	D vs B	0.019883	positive
EIF2AK3	5	0.89522	0.89524	0.996069	0	positive	5	0.0074576	0.019893	0.996147	2	negative	D vs B	0.019893	negative
THAP3	1	0.98009	0.98008	0.999022	0	positive	1	0.01991	0.019903	0.996147	1	negative	D vs B	0.019903	negative
SLC17A1	5	0.84859	0.84838	0.996069	0	positive	5	0.0074647	0.019915	0.996147	3	negative	D vs B	0.019915	negative
SHC2	4	0.22023	0.23951	0.990684	1	positive	4	0.0094136	0.019934	0.996147	2	negative	D vs B	0.019934	negative
CCL8	2	0.010569	0.019987	0.970872	2	positive	2	0.98943	0.98946	0.999922	0	negative	D vs B	0.019987	positive
NEUROD4	5	0.0074131	0.019988	0.970872	1	positive	5	0.78997	0.78984	0.997219	0	negative	D vs B	0.019988	positive
OR5M10	3	0.3658	0.36544	0.990684	0	positive	3	0.010505	0.020001	0.996147	2	negative	D vs B	0.020001	negative
SATB1	1	0.020031	0.020026	0.970872	1	positive	1	0.97997	0.97997	0.999922	0	negative	D vs B	0.020026	positive
DPY19L3	6	0.0070796	0.020065	0.970872	2	positive	6	0.91792	0.91807	0.997414	0	negative	D vs B	0.020065	positive
ITGB7	4	0.0078536	0.020072	0.970872	2	positive	4	0.44785	0.44803	0.996147	0	negative	D vs B	0.020072	positive
AGA	4	0.0078627	0.020084	0.970872	1	positive	4	0.32175	0.32206	0.996147	1	negative	D vs B	0.020084	positive
C7orf63	5	0.0074527	0.020087	0.970872	3	positive	5	0.82148	0.82142	0.997219	0	negative	D vs B	0.020087	positive
BEND3	5	0.95273	0.95287	0.998946	0	positive	5	0.0075469	0.020125	0.996147	1	negative	D vs B	0.020125	negative
UNG	4	0.99683	0.99683	0.999088	0	positive	4	0.009536	0.02015	0.996147	2	negative	D vs B	0.02015	negative
SUV420H1	3	0.98013	0.98024	0.999022	0	positive	3	0.010588	0.020151	0.996147	2	negative	D vs B	0.020151	negative
NonTargetingControlGuideForHuman_0605	1	0.020166	0.020157	0.970872	1	positive	1	0.97983	0.97982	0.999922	0	negative	D vs B	0.020157	positive
POP7	4	0.0079092	0.020168	0.970872	2	positive	4	0.97645	0.97653	0.999922	0	negative	D vs B	0.020168	positive
PAIP1	6	0.0071273	0.020177	0.970872	3	positive	6	0.94674	0.94683	0.999747	0	negative	D vs B	0.020177	positive
COX8C	3	0.93197	0.93206	0.997897	0	positive	3	0.010606	0.020185	0.996147	2	negative	D vs B	0.020185	negative
hsa-mir-16-2	4	0.0079371	0.020214	0.970872	2	positive	4	0.80822	0.80833	0.997219	0	negative	D vs B	0.020214	positive
TSFM	4	0.0079427	0.020219	0.970872	2	positive	4	0.7024	0.70274	0.997219	0	negative	D vs B	0.020219	positive
OPA1	5	0.77299	0.77281	0.994008	0	positive	5	0.0076137	0.020284	0.996147	2	negative	D vs B	0.020284	negative
C9orf62	2	0.010723	0.020292	0.970872	1	positive	2	0.82643	0.82626	0.997219	0	negative	D vs B	0.020292	positive
HDAC9	4	0.8341	0.83426	0.996069	0	positive	4	0.0096214	0.020293	0.996147	2	negative	D vs B	0.020293	negative
ADAMTS4	4	0.66006	0.66047	0.994008	0	positive	4	0.0096274	0.020301	0.996147	1	negative	D vs B	0.020301	negative
OR13J1	2	0.010739	0.020325	0.970872	2	positive	2	0.98926	0.9893	0.999922	0	negative	D vs B	0.020325	positive
SLC27A1	4	0.55222	0.55233	0.99172	0	positive	4	0.009652	0.020351	0.996147	2	negative	D vs B	0.020351	negative
BRCA1	4	0.0080267	0.020362	0.970872	2	positive	4	0.34479	0.34475	0.996147	0	negative	D vs B	0.020362	positive
TIAL1	4	0.0080323	0.020369	0.970872	2	positive	4	0.9844	0.98439	0.999922	0	negative	D vs B	0.020369	positive
NUDT9	3	0.99706	0.99711	0.999088	0	positive	3	0.010731	0.020416	0.996147	2	negative	D vs B	0.020416	negative
PSCA	4	0.62406	0.62457	0.993916	0	positive	4	0.0096949	0.020428	0.996147	2	negative	D vs B	0.020428	negative
TFR2	3	0.0104	0.02043	0.970872	1	positive	3	0.97939	0.9795	0.999922	0	negative	D vs B	0.02043	positive
CNDP1	5	0.0076137	0.020488	0.970872	2	positive	5	0.76467	0.76452	0.997219	0	negative	D vs B	0.020488	positive
PRX	4	0.0081302	0.02054	0.970872	1	positive	4	0.73757	0.73781	0.997219	0	negative	D vs B	0.02054	positive
NKX2-1	5	0.95511	0.95525	0.99896	0	positive	5	0.0077256	0.020561	0.996147	3	negative	D vs B	0.020561	negative
_multiple2_150599	1	0.9794	0.9794	0.999022	0	positive	1	0.020596	0.020574	0.996147	1	negative	D vs B	0.020574	negative
HYAL2	3	0.01048	0.020578	0.970872	1	positive	3	0.37535	0.37508	0.996147	0	negative	D vs B	0.020578	positive
CD22	3	0.96363	0.9638	0.999022	0	positive	3	0.010828	0.020601	0.996147	2	negative	D vs B	0.020601	negative
RTDR1	4	0.0081837	0.020627	0.970872	1	positive	4	0.21027	0.21905	0.996147	1	negative	D vs B	0.020627	positive
hsa-mir-146b	1	0.97935	0.97935	0.999022	0	positive	1	0.02065	0.020631	0.996147	1	negative	D vs B	0.020631	negative
DCTN2	5	0.23457	0.27173	0.990684	1	positive	5	0.0077872	0.020714	0.996147	2	negative	D vs B	0.020714	negative
ATP10B	3	0.01056	0.020725	0.970872	1	positive	3	0.18085	0.18362	0.996147	1	negative	D vs B	0.020725	positive
SEMA4D	4	0.0082413	0.020726	0.970872	2	positive	4	0.088794	0.1186	0.996147	1	negative	D vs B	0.020726	positive
UBR2	2	0.010964	0.020734	0.970872	1	positive	2	0.13605	0.13668	0.996147	1	negative	D vs B	0.020734	positive
FARP1	5	0.90052	0.90057	0.997679	0	positive	5	0.0078143	0.020784	0.996147	2	negative	D vs B	0.020784	negative
TWF2	3	0.0106	0.020795	0.970872	1	positive	3	0.80126	0.80106	0.997219	0	negative	D vs B	0.020795	positive
KRT35	5	0.0077447	0.020812	0.970872	2	positive	5	0.8056	0.80552	0.997219	0	negative	D vs B	0.020812	positive
ARMCX2	5	0.0077475	0.020817	0.970872	1	positive	5	0.73293	0.73267	0.997219	0	negative	D vs B	0.020817	positive
ADSSL1	4	0.53722	0.53739	0.990684	0	positive	4	0.0099293	0.020828	0.996147	2	negative	D vs B	0.020828	negative
TCL1B	5	0.0077589	0.020844	0.970872	3	positive	5	0.35987	0.3614	0.996147	1	negative	D vs B	0.020844	positive
CA12	5	0.007773	0.020874	0.970872	2	positive	5	0.88739	0.8874	0.997361	0	negative	D vs B	0.020874	positive
TMC4	4	0.008361	0.020922	0.970872	2	positive	4	0.9966	0.9966	0.999922	0	negative	D vs B	0.020922	positive
TBC1D17	2	0.011071	0.020946	0.970872	1	positive	2	0.93164	0.93167	0.998289	0	negative	D vs B	0.020946	positive
_multiple3_62908	1	0.021	0.020949	0.970872	1	positive	1	0.979	0.97899	0.999922	0	negative	D vs B	0.020949	positive
CAPRIN2	3	0.99363	0.99376	0.999022	0	positive	3	0.011024	0.020964	0.996147	2	negative	D vs B	0.020964	negative
ENG	4	0.0083977	0.020985	0.970872	1	positive	4	0.88782	0.88781	0.997361	0	negative	D vs B	0.020985	positive
hsa-mir-378e	3	0.010721	0.021013	0.970872	1	positive	3	0.96464	0.96479	0.999922	0	negative	D vs B	0.021013	positive
DR1	6	0.0075008	0.021061	0.970872	3	positive	6	0.95029	0.95037	0.999747	0	negative	D vs B	0.021061	positive
SLC12A6	4	0.0084512	0.021074	0.970872	1	positive	4	0.25596	0.26003	0.996147	1	negative	D vs B	0.021074	positive
NonTargetingControlGuideForHuman_0566	1	0.97884	0.97884	0.999022	0	positive	1	0.021162	0.021109	0.996147	1	negative	D vs B	0.021109	negative
C9orf37	3	0.010791	0.021137	0.970872	2	positive	3	0.97535	0.97547	0.999922	0	negative	D vs B	0.021137	positive
hsa-mir-548u	1	0.021202	0.021155	0.970872	1	positive	1	0.9788	0.9788	0.999922	0	negative	D vs B	0.021155	positive
EFNA1	5	0.21984	0.261	0.990684	1	positive	5	0.0079483	0.021158	0.996147	3	negative	D vs B	0.021158	negative
SLC10A3	5	0.95987	0.96001	0.999022	0	positive	5	0.0079515	0.021164	0.996147	3	negative	D vs B	0.021164	negative
RSBN1	4	0.0085104	0.021176	0.970872	2	positive	4	0.70798	0.70832	0.997219	0	negative	D vs B	0.021176	positive
NonTargetingControlGuideForHuman_0306	1	0.97874	0.97876	0.999022	0	positive	1	0.021256	0.02121	0.996147	1	negative	D vs B	0.02121	negative
RHOH	3	0.45026	0.45001	0.990684	0	positive	3	0.011175	0.021225	0.996147	2	negative	D vs B	0.021225	negative
MED12L	4	0.37366	0.37449	0.990684	1	positive	4	0.010162	0.021229	0.996147	1	negative	D vs B	0.021229	negative
ALX4	2	0.83665	0.83661	0.996069	0	positive	2	0.012757	0.02123	0.996147	1	negative	D vs B	0.02123	negative
MRPL55	3	0.010841	0.021232	0.970872	1	positive	3	0.58952	0.5894	0.996147	0	negative	D vs B	0.021232	positive
STRN4	2	0.011241	0.02124	0.970872	2	positive	2	0.98876	0.9888	0.999922	0	negative	D vs B	0.02124	positive
API5	4	0.0085582	0.021256	0.970872	1	positive	4	0.38109	0.38112	0.996147	0	negative	D vs B	0.021256	positive
JTB	3	0.80283	0.80262	0.994839	0	positive	3	0.011202	0.021272	0.996147	2	negative	D vs B	0.021272	negative
ZNF391	5	0.007939	0.021309	0.970872	3	positive	5	0.016808	0.035768	0.996147	1	negative	D vs B	0.021309	positive
ZNF623	5	0.76071	0.76053	0.994008	0	positive	5	0.0080149	0.021325	0.996147	1	negative	D vs B	0.021325	negative
DLEC1	4	0.0086116	0.021352	0.970872	1	positive	4	0.12742	0.14931	0.996147	1	negative	D vs B	0.021352	positive
DEFB131	3	0.97698	0.9771	0.999022	0	positive	3	0.011264	0.021375	0.996147	2	negative	D vs B	0.021375	negative
OR52B4	5	0.62168	0.62165	0.993916	0	positive	5	0.0080441	0.021404	0.996147	2	negative	D vs B	0.021404	negative
_multiple4_109292	1	0.021471	0.021415	0.970872	1	positive	1	0.97853	0.97854	0.999922	0	negative	D vs B	0.021415	positive
MGST1	4	0.2917	0.29968	0.990684	1	positive	4	0.010269	0.021416	0.996147	1	negative	D vs B	0.021416	negative
PPP1R8	3	0.53708	0.53691	0.990684	0	positive	3	0.011322	0.021485	0.996147	1	negative	D vs B	0.021485	negative
OR6C2	1	0.97845	0.97846	0.999022	0	positive	1	0.021552	0.021493	0.996147	1	negative	D vs B	0.021493	negative
ZBTB6	4	0.62887	0.62935	0.994008	0	positive	4	0.01033	0.021528	0.996147	2	negative	D vs B	0.021528	negative
ZNF304	6	0.0076958	0.021529	0.970872	3	positive	6	0.32621	0.33968	0.996147	1	negative	D vs B	0.021529	positive
BAG4	4	0.0087186	0.021544	0.970872	1	positive	4	0.98264	0.98263	0.999922	0	negative	D vs B	0.021544	positive
RNF11	3	0.19888	0.20568	0.990684	1	positive	3	0.011388	0.021593	0.996147	2	negative	D vs B	0.021593	negative
SLC35G1	5	0.0080644	0.021637	0.970872	3	positive	5	0.90353000000000006	0.90351	0.997361	0	negative	D vs B	0.021637	positive
hsa-mir-6069	2	0.91778	0.91781	0.997897	0	positive	2	0.013212	0.021642	0.996147	1	negative	D vs B	0.021642	negative
RPP25L	3	0.011081	0.021668	0.970872	1	positive	3	0.040597	0.060683	0.996147	1	negative	D vs B	0.021668	positive
HES4	3	0.97772	0.97782	0.999022	0	positive	3	0.011436	0.02167	0.996147	2	negative	D vs B	0.02167	negative
DNAJA4	5	0.0080818	0.021677	0.970872	2	positive	5	0.53878	0.53877	0.996147	0	negative	D vs B	0.021677	positive
RASA2	3	0.51939	0.51919	0.990684	0	positive	3	0.011442	0.021677	0.996147	1	negative	D vs B	0.021677	negative
SYDE1	5	0.0081022	0.021731	0.970872	3	positive	5	0.36723	0.36836	0.996147	1	negative	D vs B	0.021731	positive
DNAJC27	5	0.0081149	0.021759	0.970872	3	positive	5	0.56231	0.56232	0.996147	0	negative	D vs B	0.021759	positive
_multiple2_123170	1	0.021835	0.021786	0.970872	1	positive	1	0.97817	0.97816	0.999922	0	negative	D vs B	0.021786	positive
EEF1D	2	0.95735	0.9575	0.999022	0	positive	2	0.013372	0.021786	0.996147	1	negative	D vs B	0.021786	negative
ETV2	4	0.008879	0.021809	0.970872	1	positive	4	0.41597	0.41617	0.996147	0	negative	D vs B	0.021809	positive
TOP2A	5	0.54727	0.54723	0.99172	0	positive	5	0.0082165	0.021862	0.996147	3	negative	D vs B	0.021862	negative
_multiple2_111665	1	0.97807	0.97806	0.999022	0	positive	1	0.021929	0.021877	0.996147	1	negative	D vs B	0.021877	negative
FAM50A	3	0.011202	0.021878	0.970872	1	positive	3	0.48166	0.48142	0.996147	0	negative	D vs B	0.021878	positive
PLA2G4B	4	0.0089325	0.02189	0.970872	1	positive	4	0.13503	0.1555	0.996147	1	negative	D vs B	0.02189	positive
TINAG	3	0.94007	0.94024	0.9983	0	positive	3	0.01157	0.021896	0.996147	2	negative	D vs B	0.021896	negative
SMURF1	4	0.8506	0.85061	0.996069	0	positive	4	0.010536	0.021897	0.996147	1	negative	D vs B	0.021897	negative
hsa-mir-196a-2	4	0.0089601	0.021937	0.970872	2	positive	4	0.86039	0.8604	0.997219	0	negative	D vs B	0.021937	positive
PIAS1	4	0.008986	0.021976	0.970872	1	positive	4	0.61335	0.61374	0.997219	0	negative	D vs B	0.021976	positive
SV2A	5	0.0082176	0.022031	0.970872	2	positive	5	0.21242	0.23354	0.996147	1	negative	D vs B	0.022031	positive
PHF8	5	0.80285	0.8028	0.994839	0	positive	5	0.0082823	0.022032	0.996147	1	negative	D vs B	0.022032	negative
ZNF772	4	0.0090394	0.022065	0.970872	1	positive	4	0.36463	0.36464	0.996147	0	negative	D vs B	0.022065	positive
ARHGAP21	4	0.97515	0.97521	0.999022	0	positive	4	0.010642	0.022084	0.996147	2	negative	D vs B	0.022084	negative
_multiple2_62101	1	0.97786	0.97785	0.999022	0	positive	1	0.022144	0.022095	0.996147	1	negative	D vs B	0.022095	negative
GPHN	2	0.58434	0.5845	0.992303	0	positive	2	0.013719	0.022117	0.996147	1	negative	D vs B	0.022117	negative
WAS	4	0.87864	0.87873	0.996069	0	positive	4	0.010674	0.022122	0.996147	2	negative	D vs B	0.022122	negative
LRGUK	5	0.008258	0.022135	0.970872	3	positive	5	0.79536	0.79527	0.997219	0	negative	D vs B	0.022135	positive
MBD3L3	1	0.022184	0.02214	0.970872	1	positive	1	0.97782	0.97781	0.999922	0	negative	D vs B	0.02214	positive
RTN3	4	0.0090929	0.022156	0.970872	1	positive	4	0.27187	0.27463	0.996147	1	negative	D vs B	0.022156	positive
CIB4	4	0.97448	0.97452	0.999022	0	positive	4	0.010696	0.022161	0.996147	1	negative	D vs B	0.022161	negative
GPR62	4	0.0091084	0.02218	0.970872	2	positive	4	0.013852	0.027561	0.996147	2	negative	D vs B	0.02218	positive
RNF14	5	0.0082904	0.02221	0.970872	2	positive	5	0.40065	0.40103	0.996147	1	negative	D vs B	0.02221	positive
C1orf194	3	0.011421	0.022244	0.970872	2	positive	3	0.80566	0.80549	0.997219	0	negative	D vs B	0.022244	positive
hsa-mir-6514	4	0.070739	0.12084	0.990684	1	positive	4	0.010749	0.022259	0.996147	1	negative	D vs B	0.022259	negative
LTBP3	2	0.865	0.86505	0.996069	0	positive	2	0.013933	0.022308	0.996147	1	negative	D vs B	0.022308	negative
PRTG	4	0.48179	0.48196	0.990684	0	positive	4	0.010803	0.022361	0.996147	1	negative	D vs B	0.022361	negative
RNF113B	4	0.50949	0.50963	0.990684	0	positive	4	0.010816	0.02238	0.996147	2	negative	D vs B	0.02238	negative
MLL4	2	0.011869	0.022408	0.973576	2	positive	2	0.98813	0.98817	0.999922	0	negative	D vs B	0.022408	positive
PPP2R1A	2	0.95915	0.95935	0.999022	0	positive	2	0.014067	0.022421	0.996147	1	negative	D vs B	0.022421	negative
HELB	6	0.0080874	0.022452	0.973576	1	positive	6	0.56048	0.56061	0.996147	0	negative	D vs B	0.022452	positive
NonTargetingControlGuideForHuman_0046	1	0.97749	0.9775	0.999022	0	positive	1	0.022507	0.022458	0.996147	1	negative	D vs B	0.022458	negative
_multiple2_133213	1	0.97748	0.97748	0.999022	0	positive	1	0.022521	0.02247	0.996147	1	negative	D vs B	0.02247	negative
hsa-mir-1234	3	0.011562	0.022478	0.973576	1	positive	3	0.22564	0.22596	0.996147	1	negative	D vs B	0.022478	positive
LRR1	4	0.0093	0.022509	0.973576	2	positive	4	0.91316	0.91312	0.997414	0	negative	D vs B	0.022509	positive
TBATA	4	0.0093067	0.022519	0.973576	1	positive	4	0.78772	0.7879	0.997219	0	negative	D vs B	0.022519	positive
WBP2NL	2	0.97911	0.97923	0.999022	0	positive	2	0.014254	0.022579	0.996147	1	negative	D vs B	0.022579	negative
KIF5B	4	0.0093602	0.022609	0.974233	1	positive	4	0.79224000000000006	0.79239	0.997219	0	negative	D vs B	0.022609	positive
FAM163B	6	0.0081554	0.022619	0.974233	2	positive	6	0.090046	0.14996	0.996147	1	negative	D vs B	0.022619	positive
MKS1	1	0.97732	0.97733	0.999022	0	positive	1	0.022682	0.022634	0.996147	1	negative	D vs B	0.022634	negative
WDR82	4	0.0093965	0.022667	0.974486	2	positive	4	0.86596	0.86605	0.997219	0	negative	D vs B	0.022667	positive
NonTargetingControlGuideForHuman_0074	1	0.97728	0.97729	0.999022	0	positive	1	0.022723	0.022679	0.996147	1	negative	D vs B	0.022679	negative
_multiple2_11329	1	0.97725	0.97726	0.999022	0	positive	1	0.02275	0.022707	0.996147	1	negative	D vs B	0.022707	negative
ABCB5	4	0.60534	0.60574	0.99371	0	positive	4	0.011017	0.022723	0.996147	2	negative	D vs B	0.022723	negative
GJB4	3	0.011722	0.022766	0.976907	1	positive	3	0.88722	0.88736	0.997361	0	negative	D vs B	0.022766	positive
RHD	5	0.53296	0.53287	0.990684	0	positive	5	0.0087501	0.022793	0.996147	1	negative	D vs B	0.022793	negative
NonTargetingControlGuideForHuman_0882	1	0.97699	0.97701	0.999022	0	positive	1	0.023005	0.022957	0.996147	1	negative	D vs B	0.022957	negative
LOC100129216	2	0.012188	0.022986	0.977541	2	positive	2	0.98781	0.98787	0.999922	0	negative	D vs B	0.022986	positive
HNRNPM	4	0.99074	0.99076	0.999022	0	positive	4	0.011187	0.023012	0.996147	2	negative	D vs B	0.023012	negative
IL5	5	0.0086165	0.023015999999999998	0.977541	2	positive	5	0.98128	0.98139	0.999922	0	negative	D vs B	0.023015999999999998	positive
GJB1	5	0.72394	0.72371	0.994008	0	positive	5	0.0088987	0.023034	0.996147	2	negative	D vs B	0.023034	negative
CHSY1	5	0.52537	0.52533	0.990684	0	positive	5	0.0089062	0.023045	0.996147	2	negative	D vs B	0.023045	negative
CERCAM	4	0.0096274	0.023053	0.977541	1	positive	4	0.60251999999999994	0.60292	0.997181	0	negative	D vs B	0.023053	positive
DDX10	3	0.011923	0.02313	0.977541	1	positive	3	0.50372	0.50346	0.996147	0	negative	D vs B	0.02313	positive
REV3L	4	0.0096808	0.023148	0.977541	1	positive	4	0.88359	0.88362	0.997361	0	negative	D vs B	0.023148	positive
hsa-mir-4746	3	0.011937	0.023156	0.977541	2	positive	3	0.99409	0.9942	0.999922	0	negative	D vs B	0.023156	positive
_multiple2_9944	1	0.023248	0.023192	0.977541	1	positive	1	0.97675	0.97676	0.999922	0	negative	D vs B	0.023192	positive
SWAP70	3	0.011963	0.023204	0.977541	1	positive	3	0.87466	0.87481	0.997361	0	negative	D vs B	0.023204	positive
RABGEF1	4	0.18992	0.21528	0.990684	1	positive	4	0.011336	0.023271	0.996147	1	negative	D vs B	0.023271	negative
MMD2	6	0.0084488	0.023296999999999998	0.977541	3	positive	6	0.068057	0.11764	0.996147	2	negative	D vs B	0.023296999999999998	positive
_multiple2_26943	1	0.023382	0.02332	0.977541	1	positive	1	0.97662	0.97664	0.999922	0	negative	D vs B	0.02332	positive
C4orf6	3	0.012043	0.023341	0.977541	1	positive	3	0.48998	0.4897	0.996147	0	negative	D vs B	0.023341	positive
INSL4	2	0.96155	0.96174	0.999022	0	positive	2	0.015109	0.023357	0.996147	1	negative	D vs B	0.023357	negative
IL1B	5	0.97229	0.97234	0.999022	0	positive	5	0.009111	0.02336	0.996147	2	negative	D vs B	0.02336	negative
hsa-mir-1298	4	0.99877	0.99877	0.999253	0	positive	4	0.011391	0.023362	0.996147	2	negative	D vs B	0.023362	negative
PIH1D3	3	0.88087	0.88098	0.996069	0	positive	3	0.012403	0.023401	0.996147	2	negative	D vs B	0.023401	negative
WDR1	2	0.012411	0.023403	0.977541	2	positive	2	0.98759	0.98764	0.999922	0	negative	D vs B	0.023403	positive
CASS4	3	0.012083	0.02341	0.977541	1	positive	3	0.032879	0.054291	0.996147	1	negative	D vs B	0.02341	positive
DOCK3	3	0.012089	0.02342	0.977541	2	positive	3	0.97162	0.97171	0.999922	0	negative	D vs B	0.02342	positive
PYCR1	6	0.97873	0.97879	0.999022	0	positive	6	0.0088891	0.023464	0.996147	1	negative	D vs B	0.023464	negative
LILRA3	2	0.9512	0.95136	0.998946	0	positive	2	0.015242	0.023467	0.996147	1	negative	D vs B	0.023467	negative
hsa-mir-10b	2	0.37001	0.37001	0.990684	0	positive	2	0.015269	0.023496	0.996147	1	negative	D vs B	0.023496	negative
LYPD3	2	0.012477	0.023521	0.977541	2	positive	2	0.98752	0.98759	0.999922	0	negative	D vs B	0.023521	positive
TSPAN5	2	0.012489	0.023543	0.977541	2	positive	2	0.98751	0.98757	0.999922	0	negative	D vs B	0.023543	positive
_multiple2_25329	1	0.97636	0.97637	0.999022	0	positive	1	0.023638	0.023559	0.996147	1	negative	D vs B	0.023559	negative
ACSF3	2	0.012502	0.023568	0.977541	2	positive	2	0.9875	0.98756	0.999922	0	negative	D vs B	0.023568	positive
C17orf112	3	0.32571	0.32534	0.990684	1	positive	3	0.012563	0.023673	0.996147	2	negative	D vs B	0.023673	negative
SLC25A3	3	0.7557	0.75566	0.994008	0	positive	3	0.012563	0.023673	0.996147	1	negative	D vs B	0.023673	negative
hsa-mir-6778	1	0.97624	0.97624	0.999022	0	positive	1	0.023759	0.023685	0.996147	1	negative	D vs B	0.023685	negative
TNNI3K	2	0.91768	0.91772	0.997897	0	positive	2	0.015483	0.02369	0.996147	1	negative	D vs B	0.02369	negative
CLEC18A	1	0.02384	0.023759	0.977541	1	positive	1	0.97616	0.97617	0.999922	0	negative	D vs B	0.023759	positive
CLIC5	3	0.012285	0.023765	0.977541	2	positive	3	0.99698	0.99703	0.999922	0	negative	D vs B	0.023765	positive
CPE	5	0.37137	0.38004	0.990684	1	positive	5	0.0093797	0.023816	0.996147	2	negative	D vs B	0.023816	negative
PCDHA2	1	0.023934	0.023849	0.977541	1	positive	1	0.97607	0.97607	0.999922	0	negative	D vs B	0.023849	positive
KRT19	4	0.010108	0.02386	0.977541	2	positive	4	0.82131	0.82148	0.997219	0	negative	D vs B	0.02386	positive
IL24	3	0.091015	0.11372	0.990684	1	positive	3	0.012683	0.023877	0.996147	1	negative	D vs B	0.023877	negative
PGP	4	0.53936	0.53952	0.990684	0	positive	4	0.011744	0.023958	0.996147	2	negative	D vs B	0.023958	negative
STARD4	5	0.0090197	0.023975	0.977541	2	positive	5	0.99634	0.99635	0.999922	0	negative	D vs B	0.023975	positive
PRMT8	3	0.3434	0.34299	0.990684	0	positive	3	0.012744	0.023995	0.996147	2	negative	D vs B	0.023995	negative
RIPPLY2	2	0.012746	0.024016	0.977541	2	positive	2	0.98725	0.98733	0.999922	0	negative	D vs B	0.024016	positive
ZNF587	3	0.012444	0.024028	0.977541	2	positive	3	0.99559	0.9957	0.999922	0	negative	D vs B	0.024028	positive
CST7	4	0.010215	0.024032	0.977541	2	positive	4	0.033296	0.060073	0.996147	2	negative	D vs B	0.024032	positive
CCL2	6	0.0087794	0.02409	0.977541	3	positive	6	0.85373	0.85364	0.997219	0	negative	D vs B	0.02409	positive
_multiple2_51577	1	0.97581	0.97583	0.999022	0	positive	1	0.02419	0.024091	0.996147	1	negative	D vs B	0.024091	negative
PCDHB5	5	0.89103	0.89106	0.996069	0	positive	5	0.0095516	0.024104	0.996147	1	negative	D vs B	0.024104	negative
CARHSP1	2	0.53638	0.53656	0.990684	0	positive	2	0.015963	0.024123	0.996147	1	negative	D vs B	0.024123	negative
FABP2	4	0.010273	0.024136	0.977541	2	positive	4	0.14804	0.16615	0.996147	1	negative	D vs B	0.024136	positive
CHAC2	5	0.99696	0.99697	0.999088	0	positive	5	0.0095738	0.024139	0.996147	2	negative	D vs B	0.024139	negative
TMEM45B	4	0.01028	0.024148	0.977541	2	positive	4	0.29572	0.29692	0.996147	1	negative	D vs B	0.024148	positive
IFNA8	3	0.012533	0.024188	0.977541	2	positive	3	0.6926	0.6924	0.997219	0	negative	D vs B	0.024188	positive
DCDC2	2	0.67442	0.67441	0.994008	0	positive	2	0.016044	0.024188	0.996147	1	negative	D vs B	0.024188	negative
PPP6R2	2	0.8204	0.82023	0.996069	0	positive	2	0.01607	0.024213	0.996147	1	negative	D vs B	0.024213	negative
SERTM1	2	0.77822	0.77797	0.994323	0	positive	2	0.016097	0.024234	0.996147	1	negative	D vs B	0.024234	negative
hsa-mir-4643	3	0.012563	0.024235	0.977541	1	positive	3	0.28802	0.28751	0.996147	0	negative	D vs B	0.024235	positive
GTF3C5	4	0.58882	0.58912	0.992303	0	positive	4	0.011906	0.024245	0.996147	2	negative	D vs B	0.024245	negative
ZNF669	3	0.012603	0.024301	0.977541	1	positive	3	0.6583	0.65809	0.997219	0	negative	D vs B	0.024301	positive
SHISA9	4	0.010375	0.024322	0.977541	1	positive	4	0.82181	0.82196	0.997219	0	negative	D vs B	0.024322	positive
FNTA	4	0.9709	0.97088	0.999022	0	positive	4	0.011953	0.024334	0.996147	2	negative	D vs B	0.024334	negative
PSG11	2	0.012951	0.02438	0.977541	2	positive	2	0.98705	0.98712	0.999922	0	negative	D vs B	0.02438	positive
LENG1	4	0.78496	0.78517	0.994323	0	positive	4	0.011994	0.024397	0.996147	2	negative	D vs B	0.024397	negative
NonTargetingControlGuideForHuman_0607	1	0.97549	0.97551	0.999022	0	positive	1	0.024513	0.024402	0.996147	1	negative	D vs B	0.024402	negative
NDUFA1	1	0.024553	0.024446	0.977541	1	positive	1	0.97545	0.97547	0.999922	0	negative	D vs B	0.024446	positive
CLDN12	5	0.97241	0.97247	0.999022	0	positive	5	0.0097776	0.02447	0.996147	2	negative	D vs B	0.02447	negative
UNC119	5	0.96883	0.96894	0.999022	0	positive	5	0.0097934	0.024493	0.996147	2	negative	D vs B	0.024493	negative
ALG2	2	0.013024	0.024504	0.977541	1	positive	2	0.62833	0.62832	0.997219	0	negative	D vs B	0.024504	positive
SSR1	4	0.010482	0.024505	0.977541	1	positive	4	0.88225	0.88228	0.997361	0	negative	D vs B	0.024505	positive
DPH2	3	0.012723	0.024514	0.977541	1	positive	3	0.22812	0.22835	0.996147	1	negative	D vs B	0.024514	positive
ZSWIM5	5	0.0092487	0.024531	0.977541	2	positive	5	0.12647	0.16782	0.996147	1	negative	D vs B	0.024531	positive
CTC1	5	0.40453	0.40923	0.990684	1	positive	5	0.0098187	0.024535	0.996147	2	negative	D vs B	0.024535	negative
ACOXL	4	0.97391	0.97394	0.999022	0	positive	4	0.012083	0.024556	0.996147	1	negative	D vs B	0.024556	negative
HERC4	4	0.61574	0.61611	0.993916	0	positive	4	0.012102	0.024587	0.996147	2	negative	D vs B	0.024587	negative
SERPINI1	4	0.010536	0.024593	0.977541	1	positive	4	0.19473	0.20553	0.996147	1	negative	D vs B	0.024593	positive
NRAS	5	0.0092794	0.024607	0.977541	2	positive	5	0.81288	0.81289	0.997219	0	negative	D vs B	0.024607	positive
HOXA5	3	0.012789	0.024629	0.977541	2	positive	3	0.95922	0.95941	0.999922	0	negative	D vs B	0.024629	positive
LRRC7	4	0.65902	0.65944	0.994008	0	positive	4	0.012137	0.024645	0.996147	1	negative	D vs B	0.024645	negative
TMEM102	3	0.012803	0.024655	0.977541	1	positive	3	0.27171	0.27116	0.996147	0	negative	D vs B	0.024655	positive
COLEC10	3	0.087108	0.11058	0.990684	1	positive	3	0.013124	0.024657	0.996147	1	negative	D vs B	0.024657	negative
BRWD1	4	0.010591	0.024676	0.977541	2	positive	4	0.14316	0.16219	0.996147	1	negative	D vs B	0.024676	positive
ARSF	2	0.013135	0.024717	0.977541	2	positive	2	0.98686	0.98694	0.999922	0	negative	D vs B	0.024717	positive
PKP2	5	0.0093212	0.024719	0.977541	3	positive	5	0.97443	0.97448	0.999922	0	negative	D vs B	0.024719	positive
GJC3	4	0.46902	0.46919	0.990684	0	positive	4	0.012211	0.024769	0.996147	2	negative	D vs B	0.024769	negative
FDFT1	5	0.0093513	0.024791	0.977541	1	positive	5	0.90268	0.90269	0.997361	0	negative	D vs B	0.024791	positive
ASIC3	4	0.91988	0.91983	0.997897	0	positive	4	0.012232	0.024805	0.996147	2	negative	D vs B	0.024805	negative
_multiple2_58789	1	0.02493	0.024832	0.977541	1	positive	1	0.97507	0.97508	0.999922	0	negative	D vs B	0.024832	positive
MAMSTR	3	0.012924	0.024871	0.977541	1	positive	3	0.32384	0.32348	0.996147	0	negative	D vs B	0.024871	positive
GDF5	3	0.012964	0.024938	0.977541	1	positive	3	0.99748	0.9975	0.999922	0	negative	D vs B	0.024938	positive
CD6	4	0.010749	0.024942	0.977541	2	positive	4	0.85059	0.8506	0.997219	0	negative	D vs B	0.024942	positive
POLI	3	0.62232	0.62227	0.993916	0	positive	3	0.013284	0.024946	0.996147	1	negative	D vs B	0.024946	negative
ACSS2	4	0.010783	0.025002	0.977541	2	positive	4	0.59781	0.59817	0.99675	0	negative	D vs B	0.025002	positive
HILPDA	4	0.99221	0.99222	0.999022	0	positive	4	0.01235	0.025011	0.996147	2	negative	D vs B	0.025011	negative
KIAA1147	3	0.013011	0.025013	0.977541	2	positive	3	0.092114	0.10424	0.996147	1	negative	D vs B	0.025013	positive
IL7R	2	0.42161	0.42145	0.990684	0	positive	2	0.016978	0.025016	0.996147	1	negative	D vs B	0.025016	negative
PTPN12	3	0.91141	0.91148	0.997897	0	positive	3	0.013324	0.025021	0.996147	2	negative	D vs B	0.025021	negative
C8orf86	4	0.010803	0.025042	0.977541	1	positive	4	0.99344	0.99348	0.999922	0	negative	D vs B	0.025042	positive
C1orf51	5	0.1	0.16509	0.990684	1	positive	5	0.010152	0.025072	0.996147	1	negative	D vs B	0.025072	negative
hsa-mir-489	3	0.65658	0.65642	0.994008	0	positive	3	0.013364	0.025094	0.996147	1	negative	D vs B	0.025094	negative
TMEM185B	5	0.96376	0.96393	0.999022	0	positive	5	0.010167	0.025099	0.996147	2	negative	D vs B	0.025099	negative
MRPS23	3	0.98744	0.9876	0.999022	0	positive	3	0.013394	0.025153	0.996147	2	negative	D vs B	0.025153	negative
H6PD	4	0.84634	0.84639	0.996069	0	positive	4	0.012457	0.025174	0.996147	1	negative	D vs B	0.025174	negative
GAPDHS	4	0.98733	0.98736	0.999022	0	positive	4	0.012465	0.025186	0.996147	2	negative	D vs B	0.025186	negative
BDKRB1	3	0.16208	0.1734	0.990684	1	positive	3	0.013444	0.025236	0.996147	1	negative	D vs B	0.025236	negative
MTRNR2L8	1	0.97465	0.97466	0.999022	0	positive	1	0.025347	0.025246	0.996147	1	negative	D vs B	0.025246	negative
ZNF573	2	0.013452	0.025291	0.985057	1	positive	2	0.32764	0.32752	0.996147	0	negative	D vs B	0.025291	positive
hsa-mir-4445	3	0.01322	0.025371	0.985057	2	positive	3	0.97657	0.9767	0.999922	0	negative	D vs B	0.025371	positive
LOC100129083	4	0.011016	0.025394	0.985057	2	positive	4	0.079167	0.11103	0.996147	1	negative	D vs B	0.025394	positive
CYP2A6	3	0.013244	0.025413	0.985057	1	positive	3	0.28328	0.28281	0.996147	0	negative	D vs B	0.025413	positive
LIX1	4	0.45529	0.45554	0.990684	0	positive	4	0.012617	0.025446	0.996147	1	negative	D vs B	0.025446	negative
GALNTL5	5	0.52766	0.52761	0.990684	0	positive	5	0.010393	0.025466	0.996147	2	negative	D vs B	0.025466	negative
TRIM43	3	0.013276	0.02547	0.985057	2	positive	3	0.79467	0.7945	0.997219	0	negative	D vs B	0.02547	positive
RGR	2	0.19169	0.19197	0.990684	1	positive	2	0.017485	0.025474	0.996147	1	negative	D vs B	0.025474	negative
LOC388813	2	0.013559	0.0255	0.985057	1	positive	2	0.83484	0.83475	0.997219	0	negative	D vs B	0.0255	positive
ZNF438	5	0.8659	0.86576	0.996069	0	positive	5	0.010419	0.025513	0.996147	2	negative	D vs B	0.025513	negative
VN1R1	4	0.4465	0.44673	0.990684	0	positive	4	0.01267	0.025537	0.996147	1	negative	D vs B	0.025537	negative
TFCP2L1	3	0.013324	0.02556	0.985057	1	positive	3	0.86422	0.8642	0.997219	0	negative	D vs B	0.02556	positive
NonTargetingControlGuideForHuman_0794	1	0.97433	0.97435	0.999022	0	positive	1	0.02567	0.025575	0.996147	1	negative	D vs B	0.025575	negative
C9orf72	5	0.0096852	0.025612	0.985057	3	positive	5	0.33994	0.34282	0.996147	1	negative	D vs B	0.025612	positive
TWF1	4	0.43466	0.43482	0.990684	0	positive	4	0.012723	0.025632	0.996147	2	negative	D vs B	0.025632	negative
B3GALTL	4	0.011167	0.025645	0.985057	2	positive	4	0.97682	0.97691	0.999922	0	negative	D vs B	0.025645	positive
RNF152	6	0.00945	0.02567	0.985057	1	positive	6	0.82607	0.82599	0.997219	0	negative	D vs B	0.02567	positive
SLC28A2	3	0.013405	0.025708	0.985057	2	positive	3	0.21836	0.21898	0.996147	1	negative	D vs B	0.025708	positive
LRRC8E	4	0.22549	0.24383	0.990684	1	positive	4	0.012777	0.025729	0.996147	1	negative	D vs B	0.025729	negative
_multiple4_61669	1	0.025939	0.025833	0.98821	1	positive	1	0.97406	0.9741	0.999922	0	negative	D vs B	0.025833	positive
MLKL	4	0.011305	0.025876	0.98821	2	positive	4	0.93502	0.93495	0.998572	0	negative	D vs B	0.025876	positive
PLEKHA5	2	0.96384	0.96403	0.999022	0	positive	2	0.017938	0.025878	0.996147	1	negative	D vs B	0.025878	negative
CARM1	3	0.13191	0.14762	0.990684	1	positive	3	0.013819	0.025879	0.996147	2	negative	D vs B	0.025879	negative
SLC43A3	4	0.39506	0.39527	0.990684	1	positive	4	0.012876	0.025888	0.996147	2	negative	D vs B	0.025888	negative
TRMT61B	5	0.0098333	0.025962	0.988787	3	positive	5	0.75078	0.75061	0.997219	0	negative	D vs B	0.025962	positive
GINS3	4	0.80925	0.8094	0.995849	0	positive	4	0.012937	0.025994	0.996147	1	negative	D vs B	0.025994	negative
LMO2	2	0.013826	0.025996	0.988787	1	positive	2	0.33057	0.33047	0.996147	0	negative	D vs B	0.025996	positive
NonTargetingControlGuideForHuman_0057	1	0.97386	0.97389	0.999022	0	positive	1	0.026141	0.02604	0.996147	1	negative	D vs B	0.02604	negative
DTX4	5	0.068587	0.11879	0.990684	1	positive	5	0.010753	0.026045	0.996147	1	negative	D vs B	0.026045	negative
TSPAN32	5	0.72739	0.72712	0.994008	0	positive	5	0.010769	0.026069	0.996147	2	negative	D vs B	0.026069	negative
ASB5	4	0.01147	0.02614	0.988787	2	positive	4	0.34534	0.3453	0.996147	0	negative	D vs B	0.02614	positive
LRRK2	5	0.84448	0.84432	0.996069	0	positive	5	0.01082	0.026152	0.996147	1	negative	D vs B	0.026152	negative
PHF2	2	0.013933	0.026187	0.988787	1	positive	2	0.28011	0.28015	0.996147	0	negative	D vs B	0.026187	positive
PLEKHD1	4	0.011496	0.026189	0.988787	1	positive	4	0.79651	0.79664	0.997219	0	negative	D vs B	0.026189	positive
AKAP8L	4	0.37457	0.37536	0.990684	1	positive	4	0.013073	0.02622	0.996147	2	negative	D vs B	0.02622	negative
ZCCHC12	2	0.01396	0.026234	0.988787	1	positive	2	0.87093	0.87103	0.997219	0	negative	D vs B	0.026234	positive
RPS4Y2	5	0.0099522	0.026242	0.988787	1	positive	5	0.67226	0.67213	0.997219	0	negative	D vs B	0.026242	positive
UBE2V2	3	0.74294	0.74291	0.994008	0	positive	3	0.01404	0.026273	0.996147	2	negative	D vs B	0.026273	negative
ZC3H4	1	0.9736	0.97363	0.999022	0	positive	1	0.026397	0.026306	0.996147	1	negative	D vs B	0.026306	negative
POU2F3	5	0.31441	0.33286	0.990684	1	positive	5	0.010918	0.026311	0.996147	2	negative	D vs B	0.026311	negative
hsa-mir-4537	3	0.013764	0.026313	0.988787	1	positive	3	0.19193	0.19391	0.996147	1	negative	D vs B	0.026313	positive
AFAP1L1	4	0.97423	0.97425	0.999022	0	positive	4	0.013164	0.026375	0.996147	2	negative	D vs B	0.026375	negative
hsa-mir-3945	2	0.014032	0.026376	0.988787	2	positive	2	0.98597	0.98607	0.999922	0	negative	D vs B	0.026376	positive
MEX3B	3	0.75141	0.75137	0.994008	0	positive	3	0.014098	0.026382	0.996147	2	negative	D vs B	0.026382	negative
ZNF534	5	0.010019	0.026404	0.988787	1	positive	5	0.67643	0.67626	0.997219	0	negative	D vs B	0.026404	positive
SPG11	4	0.98106	0.98105	0.999022	0	positive	4	0.013203	0.026441	0.996147	1	negative	D vs B	0.026441	negative
AXIN2	2	0.68612	0.68618	0.994008	0	positive	2	0.018632	0.026498	0.996147	1	negative	D vs B	0.026498	negative
MARCH5	4	0.47681	0.47698	0.990684	0	positive	4	0.013242	0.026511	0.996147	2	negative	D vs B	0.026511	negative
SSX1	6	0.5771	0.57731	0.992303	0	positive	6	0.010171	0.026598	0.996147	1	negative	D vs B	0.026598	negative
hsa-mir-27a	2	0.014179	0.026628	0.988787	2	positive	2	0.98582	0.98592	0.999922	0	negative	D vs B	0.026628	positive
SFTA2	3	0.013961	0.026656	0.988787	2	positive	3	0.94449	0.94468	0.999643	0	negative	D vs B	0.026656	positive
EPHX2	4	0.76709	0.7674	0.994008	0	positive	4	0.013363	0.026707	0.996147	1	negative	D vs B	0.026707	negative
GBP6	5	0.010199	0.026841	0.988787	2	positive	5	0.95853	0.95867	0.999922	0	negative	D vs B	0.026841	positive
SF3B3	5	0.010201	0.026844	0.988787	3	positive	5	0.93445	0.93465	0.998548	0	negative	D vs B	0.026844	positive
TMTC3	4	0.011923	0.026898	0.988787	1	positive	4	0.90899	0.90895	0.997361	0	negative	D vs B	0.026898	positive
C10orf105	5	0.010231	0.026912	0.988787	3	positive	5	0.29255	0.30038	0.996147	1	negative	D vs B	0.026912	positive
AARSD1	5	0.90548	0.90547	0.99789	0	positive	5	0.011311	0.02694	0.996147	2	negative	D vs B	0.02694	negative
ODF1	4	0.01198	0.026994	0.988787	2	positive	4	0.095402	0.12383	0.996147	1	negative	D vs B	0.026994	positive
GPR21	2	0.014388	0.027002	0.988787	1	positive	2	0.96555	0.96575	0.999922	0	negative	D vs B	0.027002	positive
SLC51B	4	0.011987	0.027006	0.988787	2	positive	4	0.71066	0.71099	0.997219	0	negative	D vs B	0.027006	positive
hsa-mir-6892	3	0.014164	0.027022	0.988787	1	positive	3	0.89186	0.89196	0.997361	0	negative	D vs B	0.027022	positive
CYP2C19	1	0.027137	0.027039	0.988787	1	positive	1	0.97286	0.97287	0.999922	0	negative	D vs B	0.027039	positive
hsa-mir-519e	2	0.1457	0.14775	0.990684	1	positive	2	0.019191	0.027048	0.996147	1	negative	D vs B	0.027048	negative
OR7C2	4	0.01203	0.027078	0.988787	1	positive	4	0.50981	0.50995	0.996147	0	negative	D vs B	0.027078	positive
SAMD8	5	0.93857	0.93877	0.997897	0	positive	5	0.011421	0.027109	0.996147	2	negative	D vs B	0.027109	negative
ZNF471	3	0.88267	0.88281	0.996069	0	positive	3	0.014524	0.027162	0.996147	1	negative	D vs B	0.027162	negative
EPHX1	5	0.19939	0.24629	0.990684	1	positive	5	0.011487	0.027206	0.996147	2	negative	D vs B	0.027206	negative
NonTargetingControlGuideForHuman_0845	1	0.027325	0.027229	0.988787	1	positive	1	0.97267	0.97267	0.999922	0	negative	D vs B	0.027229	positive
AGPHD1	2	0.014541	0.027274	0.988787	2	positive	2	0.98546	0.98559	0.999922	0	negative	D vs B	0.027274	positive
hsa-mir-5582	2	0.014548	0.02729	0.988787	1	positive	2	0.85825	0.85826	0.997219	0	negative	D vs B	0.02729	positive
TMBIM4	5	0.010401	0.027328	0.988787	2	positive	5	0.84809	0.84786	0.997219	0	negative	D vs B	0.027328	positive
GYPE	2	0.014575	0.027335	0.988787	1	positive	2	0.14488	0.14523	0.996147	1	negative	D vs B	0.027335	positive
FAM3D	5	0.010419	0.027376	0.988787	1	positive	5	0.68158	0.68139	0.997219	0	negative	D vs B	0.027376	positive
_multiple2_61571	1	0.0275	0.027398	0.988787	1	positive	1	0.9725	0.97251	0.999922	0	negative	D vs B	0.027398	positive
DGAT1	3	0.97937	0.97948	0.999022	0	positive	3	0.014645	0.027407	0.996147	2	negative	D vs B	0.027407	negative
RXFP1	3	0.014394	0.027429	0.988787	2	positive	3	0.98098	0.9811	0.999922	0	negative	D vs B	0.027429	positive
MRPL50	5	0.060509	0.10691	0.990684	2	positive	5	0.011633	0.027435	0.996147	2	negative	D vs B	0.027435	negative
TMED6	4	0.35146	0.35344	0.990684	1	positive	4	0.013789	0.027452	0.996147	1	negative	D vs B	0.027452	negative
_multiple2_23694	1	0.027554	0.027453	0.988787	1	positive	1	0.97245	0.97246	0.999922	0	negative	D vs B	0.027453	positive
OR10K1	3	0.78446	0.78434	0.994323	0	positive	3	0.014683	0.027474	0.996147	1	negative	D vs B	0.027474	negative
ZNF532	5	0.41236	0.4162	0.990684	1	positive	5	0.011686	0.027523	0.996147	1	negative	D vs B	0.027523	negative
PTGER1	2	0.89338	0.89333	0.996069	0	positive	2	0.019724	0.027525	0.996147	1	negative	D vs B	0.027525	negative
CHAF1A	3	0.96865	0.96876	0.999022	0	positive	3	0.014723	0.027544	0.996147	1	negative	D vs B	0.027544	negative
CPSF3L	4	0.012314	0.027553	0.988787	2	positive	4	0.8572	0.85726	0.997219	0	negative	D vs B	0.027553	positive
CSB-PGBD3	1	0.9723	0.9723	0.999022	0	positive	1	0.027702	0.027611	0.996147	1	negative	D vs B	0.027611	negative
RTP1	4	0.57078	0.57094	0.992038	0	positive	4	0.013896	0.027637	0.996147	1	negative	D vs B	0.027637	negative
_multiple2_143027	1	0.97223	0.97224	0.999022	0	positive	1	0.027769	0.027678	0.996147	1	negative	D vs B	0.027678	negative
hsa-mir-196a-1	2	0.34278	0.34269	0.990684	0	positive	2	0.019911	0.027699	0.996147	1	negative	D vs B	0.027699	negative
NonTargetingControlGuideForHuman_0521	1	0.02781	0.02771	0.988787	1	positive	1	0.97219	0.9722	0.999922	0	negative	D vs B	0.02771	positive
PI16	3	0.014544	0.027714	0.988787	2	positive	3	0.96219	0.96238	0.999922	0	negative	D vs B	0.027714	positive
hsa-mir-4297	1	0.027823	0.027724	0.988787	1	positive	1	0.97218	0.97219	0.999922	0	negative	D vs B	0.027724	positive
COMMD7	5	0.26446	0.29398	0.990684	1	positive	5	0.01182	0.027736	0.996147	2	negative	D vs B	0.027736	negative
IFITM5	4	0.60475	0.60514	0.993703	0	positive	4	0.01399	0.027795	0.996147	2	negative	D vs B	0.027795	negative
ARMC1	5	0.83037	0.83027	0.996069	0	positive	5	0.011856	0.027795	0.996147	2	negative	D vs B	0.027795	negative
FAM117A	3	0.014586	0.027796	0.988787	2	positive	3	0.23557	0.2356	0.996147	1	negative	D vs B	0.027796	positive
TUBB6	2	0.13692	0.13948	0.990684	1	positive	2	0.020097	0.027862	0.996147	1	negative	D vs B	0.027862	negative
_multiple2_130901	1	0.97203	0.97205	0.999022	0	positive	1	0.027971	0.027889	0.996147	1	negative	D vs B	0.027889	negative
GCAT	5	0.010634	0.027893	0.988787	3	positive	5	0.21548	0.23598	0.996147	1	negative	D vs B	0.027893	positive
ZMAT5	4	0.21611	0.23622	0.990684	1	positive	4	0.014055	0.027906	0.996147	1	negative	D vs B	0.027906	negative
HIST1H4F	3	0.55173	0.55156	0.99172	0	positive	3	0.014942	0.027929	0.996147	2	negative	D vs B	0.027929	negative
hsa-mir-4532	2	0.94344	0.94349	0.998829	0	positive	2	0.020177	0.027942	0.996147	1	negative	D vs B	0.027942	negative
RECQL	4	0.6058	0.60619	0.99371	0	positive	4	0.014109	0.027991	0.996147	1	negative	D vs B	0.027991	negative
TM6SF1	5	0.010679	0.028004	0.988787	2	positive	5	0.025935	0.050238	0.996147	1	negative	D vs B	0.028004	positive
APOO	4	0.49649	0.49662	0.990684	0	positive	4	0.014162	0.028085	0.996147	2	negative	D vs B	0.028085	negative
NRBP2	4	0.10649	0.15184	0.990684	1	positive	4	0.014215	0.028161	0.996147	2	negative	D vs B	0.028161	negative
PARK2	3	0.014803	0.028181	0.988787	1	positive	3	0.41062	0.41046	0.996147	0	negative	D vs B	0.028181	positive
TRAF2	5	0.93918	0.93937	0.997897	0	positive	5	0.012086	0.028184	0.996147	2	negative	D vs B	0.028184	negative
FOXD4L1	3	0.99428	0.99439	0.999022	0	positive	3	0.015083	0.028184	0.996147	1	negative	D vs B	0.028184	negative
hsa-mir-711	4	0.012715	0.028206	0.988787	2	positive	4	0.89695	0.8969	0.997361	0	negative	D vs B	0.028206	positive
FBXO33	3	0.014818	0.028206	0.988787	2	positive	3	0.88702	0.88716	0.997361	0	negative	D vs B	0.028206	positive
ARL17B	1	0.028388	0.028298	0.988787	1	positive	1	0.97161	0.97163	0.999922	0	negative	D vs B	0.028298	positive
LARP1	4	0.012777	0.028314	0.988787	2	positive	4	0.73903	0.73928	0.997219	0	negative	D vs B	0.028314	positive
DHX34	3	0.93442	0.93455	0.997897	0	positive	3	0.01516	0.028315	0.996147	2	negative	D vs B	0.028315	negative
NonTargetingControlGuideForHuman_0392	1	0.97157	0.97158	0.999022	0	positive	1	0.028429	0.028328	0.996147	1	negative	D vs B	0.028328	negative
DNAH7	5	0.010814	0.028332	0.988787	3	positive	5	0.20057	0.22403	0.996147	1	negative	D vs B	0.028332	positive
CD300A	5	0.86751	0.86737	0.996069	0	positive	5	0.01222	0.028381	0.996147	1	negative	D vs B	0.028381	negative
SSR3	4	0.74682	0.74709	0.994008	0	positive	4	0.014341	0.028391	0.996147	2	negative	D vs B	0.028391	negative
GLB1L3	5	0.56791	0.56795	0.992038	0	positive	5	0.012229	0.028395	0.996147	2	negative	D vs B	0.028395	negative
CNOT6	6	0.89597	0.89607	0.996144	0	positive	6	0.010938	0.028428	0.996147	2	negative	D vs B	0.028428	negative
NFIA	4	0.56936	0.56953	0.992038	0	positive	4	0.014375	0.028447	0.996147	1	negative	D vs B	0.028447	negative
ERC2	3	0.014963	0.02846	0.988787	2	positive	3	0.37417	0.37388	0.996147	0	negative	D vs B	0.02846	positive
_multiple2_10210	1	0.02859	0.028479	0.988787	1	positive	1	0.97141	0.97142	0.999922	0	negative	D vs B	0.028479	positive
NonTargetingControlGuideForHuman_0198	1	0.028617	0.028499	0.988787	1	positive	1	0.97138	0.97139	0.999922	0	negative	D vs B	0.028499	positive
KCNQ2	3	0.98584	0.98601	0.999022	0	positive	3	0.015274	0.028502	0.996147	2	negative	D vs B	0.028502	negative
CCDC69	3	0.43638	0.43616	0.990684	0	positive	3	0.015283	0.028521	0.996147	1	negative	D vs B	0.028521	negative
PACRG	3	0.015002	0.028522	0.988787	2	positive	3	0.73294	0.73287	0.997219	0	negative	D vs B	0.028522	positive
TSSC1	3	0.015023	0.028559	0.988787	2	positive	3	0.96224	0.96242	0.999922	0	negative	D vs B	0.028559	positive
MYO1G	5	0.028304	0.058907	0.988787	2	positive	5	0.012353	0.028593	0.996147	1	negative	D vs B	0.028593	negative
hsa-mir-503	3	0.65638	0.65622	0.994008	0	positive	3	0.015329	0.0286	0.996147	2	negative	D vs B	0.0286	negative
DMTF1	2	0.81298	0.81282	0.995999	0	positive	2	0.020897	0.0286	0.996147	1	negative	D vs B	0.0286	negative
KRTAP19-7	3	0.15123	0.16404	0.990684	1	positive	3	0.015363	0.028661	0.996147	1	negative	D vs B	0.028661	negative
COL28A1	5	0.010953	0.028667	0.988787	1	positive	5	0.57691	0.57685	0.996147	0	negative	D vs B	0.028667	positive
SETD6	3	0.7985	0.79833	0.994323	0	positive	3	0.015378	0.028692	0.996147	2	negative	D vs B	0.028692	negative
CLSPN	3	0.0151	0.028706	0.988787	2	positive	3	0.81231	0.81213	0.997219	0	negative	D vs B	0.028706	positive
TEX22	3	0.015123	0.028748	0.988787	1	positive	3	0.65618	0.65603	0.997219	0	negative	D vs B	0.028748	positive
DAPK3	2	0.48383	0.48407	0.990684	0	positive	2	0.021056	0.028759	0.996147	1	negative	D vs B	0.028759	negative
PRPF38B	3	0.015163	0.028813	0.988787	1	positive	3	0.34957	0.34916	0.996147	0	negative	D vs B	0.028813	positive
TBPL1	4	0.090098	0.13993	0.990684	1	positive	4	0.014588	0.028814	0.996147	1	negative	D vs B	0.028814	negative
PTPRQ	5	0.01102	0.028835	0.988787	1	positive	5	0.82892	0.82883	0.997219	0	negative	D vs B	0.028835	positive
hsa-mir-499b	3	0.7936	0.79346	0.994323	0	positive	3	0.015466	0.028836	0.996147	2	negative	D vs B	0.028836	negative
HINFP	2	0.20386	0.20404	0.990684	1	positive	2	0.021189	0.02887	0.996147	1	negative	D vs B	0.02887	negative
IFNB1	5	0.011035	0.028874	0.988787	3	positive	5	0.49625	0.49636	0.996147	0	negative	D vs B	0.028874	positive
SH2D3C	3	0.015231	0.028923	0.988787	2	positive	3	0.97324	0.97334	0.999922	0	negative	D vs B	0.028923	positive
E2F4	4	0.97989	0.97996	0.999022	0	positive	4	0.01466	0.028949	0.996147	2	negative	D vs B	0.028949	negative
EOGT	4	0.013207	0.029011	0.988787	2	positive	4	0.87625	0.87636	0.997361	0	negative	D vs B	0.029011	positive
hsa-mir-5192	4	0.013256	0.029096	0.988787	2	positive	4	0.036078	0.064765	0.996147	1	negative	D vs B	0.029096	positive
COX10	2	0.01591	0.029142	0.988787	1	positive	2	0.76229	0.76199	0.997219	0	negative	D vs B	0.029142	positive
MYO1E	1	0.97075	0.97081	0.999022	0	positive	1	0.029249	0.029159	0.996147	1	negative	D vs B	0.029159	negative
PMCH	4	0.01331	0.029179	0.988787	1	positive	4	0.21356	0.22194	0.996147	1	negative	D vs B	0.029179	positive
TMED7-TICAM2	1	0.97072	0.97078	0.999022	0	positive	1	0.029276	0.029186	0.996147	1	negative	D vs B	0.029186	negative
SLC47A2	2	0.90889	0.9089	0.99789	0	positive	2	0.021562	0.029194	0.996147	1	negative	D vs B	0.029194	negative
GOLM1	3	0.96964	0.96975	0.999022	0	positive	3	0.015693	0.029242	0.996147	2	negative	D vs B	0.029242	negative
DNM2	4	0.68328	0.68376	0.994008	0	positive	4	0.014854	0.029294	0.996147	1	negative	D vs B	0.029294	negative
KLRG2	4	0.013416	0.029361	0.988787	2	positive	4	0.90023	0.90022	0.997361	0	negative	D vs B	0.029361	positive
SDHC	6	0.011023	0.029371	0.988787	3	positive	6	0.83134	0.83123	0.997219	0	negative	D vs B	0.029371	positive
RYR2	3	0.93146	0.93155	0.997897	0	positive	3	0.015782	0.029395	0.996147	2	negative	D vs B	0.029395	negative
hsa-mir-744	2	0.45971	0.45987	0.990684	0	positive	2	0.021802	0.029421	0.996147	1	negative	D vs B	0.029421	negative
ACBD4	3	0.54791	0.54772	0.99172	0	positive	3	0.015802	0.02943	0.996147	1	negative	D vs B	0.02943	negative
_multiple2_50104	1	0.029559	0.029466	0.988787	1	positive	1	0.97044	0.97051	0.999922	0	negative	D vs B	0.029466	positive
CGN	3	0.015566	0.029482	0.988787	2	positive	3	0.84281	0.84276	0.997219	0	negative	D vs B	0.029482	positive
hsa-mir-1289-1	1	0.97035	0.97041	0.999022	0	positive	1	0.029653	0.029564	0.996147	1	negative	D vs B	0.029564	negative
CYP4F12	4	0.11884	0.16094	0.990684	1	positive	4	0.015014	0.029578	0.996147	1	negative	D vs B	0.029578	negative
ZNF7	4	0.86636	0.86644	0.996069	0	positive	4	0.015019	0.029587	0.996147	2	negative	D vs B	0.029587	negative
EGFL8	5	0.78824	0.7881	0.994323	0	positive	5	0.013018	0.029607	0.996147	2	negative	D vs B	0.029607	negative
KRT75	4	0.50706	0.50723	0.990684	0	positive	4	0.015034	0.029616	0.996147	2	negative	D vs B	0.029616	negative
MORN3	6	0.011131	0.029628	0.988787	2	positive	6	0.090135	0.15009	0.996147	2	negative	D vs B	0.029628	positive
_multiple2_11937	1	0.02972	0.029636	0.988787	1	positive	1	0.97028	0.97035	0.999922	0	negative	D vs B	0.029636	positive
SOX17	4	0.95752	0.95746	0.999022	0	positive	4	0.015064	0.029665	0.996147	2	negative	D vs B	0.029665	negative
E4F1	3	0.015676	0.029681	0.988787	2	positive	3	0.76784	0.76783	0.997219	0	negative	D vs B	0.029681	positive
MTX1	3	0.87976	0.87987	0.996069	0	positive	3	0.015949	0.029695	0.996147	2	negative	D vs B	0.029695	negative
_multiple3_20746	1	0.9702	0.97028	0.999022	0	positive	1	0.029801	0.029715	0.996147	1	negative	D vs B	0.029715	negative
COPS7A	5	0.011404	0.029738	0.988787	2	positive	5	0.41293	0.41322	0.996147	0	negative	D vs B	0.029738	positive
_multiple2_122308	1	0.029855	0.029760000000000002	0.988787	1	positive	1	0.97014	0.97023	0.999922	0	negative	D vs B	0.029760000000000002	positive
ONECUT2	3	0.015722	0.029768	0.988787	1	positive	3	0.15798	0.16258	0.996147	1	negative	D vs B	0.029768	positive
ADAM2	5	0.01142	0.029775	0.988787	1	positive	5	0.71464	0.71446	0.997219	0	negative	D vs B	0.029775	positive
JPH1	1	0.97009	0.97017	0.999022	0	positive	1	0.029909	0.029812	0.996147	1	negative	D vs B	0.029812	negative
HM13	3	0.015771	0.02984	0.988787	2	positive	3	0.82433	0.82421	0.997219	0	negative	D vs B	0.02984	positive
SH3KBP1	4	0.20914	0.23056	0.990684	1	positive	4	0.015177	0.029851	0.996147	2	negative	D vs B	0.029851	negative
NonTargetingControlGuideForHuman_0898	1	0.02999	0.029887	0.988787	1	positive	1	0.97001	0.97009	0.999922	0	negative	D vs B	0.029887	positive
PPP2R3A	4	0.013736	0.029895	0.988787	1	positive	4	0.76602	0.76629	0.997219	0	negative	D vs B	0.029895	positive
PATE1	3	0.97097	0.97105	0.999022	0	positive	3	0.016089	0.029927	0.996147	2	negative	D vs B	0.029927	negative
KLK2	4	0.01378	0.029967	0.988787	2	positive	4	0.99916	0.99915	0.999922	0	negative	D vs B	0.029967	positive
hsa-mir-8059	2	0.82047	0.82029	0.996069	0	positive	2	0.022441	0.030032	0.996147	1	negative	D vs B	0.030032	negative
PXMP4	4	0.88306	0.8831	0.996069	0	positive	4	0.015291	0.030034	0.996147	2	negative	D vs B	0.030034	negative
KBTBD7	5	0.42905	0.43136	0.990684	1	positive	5	0.013285	0.030043	0.996147	2	negative	D vs B	0.030043	negative
NTSR1	5	0.011553	0.030093	0.988787	2	positive	5	0.1013	0.14958	0.996147	1	negative	D vs B	0.030093	positive
FREM3	3	0.015916	0.030105	0.988787	2	positive	3	0.20468	0.206	0.996147	1	negative	D vs B	0.030105	positive
IFNE	4	0.060664	0.10496	0.990684	2	positive	4	0.015333	0.030107	0.996147	1	negative	D vs B	0.030107	negative
_multiple2_116170	1	0.030218	0.030108	0.988787	1	positive	1	0.96978	0.96987	0.999922	0	negative	D vs B	0.030108	positive
_multiple2_3321	1	0.030245	0.030128	0.988787	1	positive	1	0.96975	0.96984	0.999922	0	negative	D vs B	0.030128	positive
ZNF287	4	0.013896	0.030161	0.988787	1	positive	4	0.35848	0.35841	0.996147	0	negative	D vs B	0.030161	positive
ADAM21	6	0.011371	0.030182	0.988787	2	positive	6	0.83026	0.83017	0.997219	0	negative	D vs B	0.030182	positive
ARL2	3	0.89511	0.89525	0.996069	0	positive	3	0.01623	0.030193	0.996147	2	negative	D vs B	0.030193	negative
MDM1	4	0.18453	0.21099	0.990684	1	positive	4	0.015386	0.030194	0.996147	1	negative	D vs B	0.030194	negative
NAP1L1	2	0.093329	0.098899	0.990684	1	positive	2	0.022627	0.030212	0.996147	1	negative	D vs B	0.030212	negative
ZSCAN30	3	0.99026	0.9904	0.999022	0	positive	3	0.016264	0.030243	0.996147	2	negative	D vs B	0.030243	negative
TNFSF10	3	0.016002	0.030254	0.988787	1	positive	3	0.19228	0.19426	0.996147	1	negative	D vs B	0.030254	positive
ANGPTL6	4	0.65	0.65046	0.994008	0	positive	4	0.01544	0.030281	0.996147	1	negative	D vs B	0.030281	negative
SHH	2	0.27723	0.27732	0.990684	0	positive	2	0.022707	0.030285	0.996147	1	negative	D vs B	0.030285	negative
hsa-mir-643	1	0.03042	0.03029	0.988787	1	positive	1	0.96958	0.96966	0.999922	0	negative	D vs B	0.03029	positive
RPS6KA6	6	0.043946	0.090478	0.990684	1	positive	6	0.01174	0.03034	0.996147	3	negative	D vs B	0.03034	negative
TMEM163	2	0.017325	0.030353	0.988787	1	positive	2	0.92388	0.92386	0.997934	0	negative	D vs B	0.030353	positive
RAI1	4	0.014019	0.030365	0.988787	2	positive	4	0.26472	0.268	0.996147	1	negative	D vs B	0.030365	positive
FAM46A	1	0.030501	0.030372	0.988787	1	positive	1	0.9695	0.96959	0.999922	0	negative	D vs B	0.030372	positive
TP73	4	0.014048	0.030411	0.988787	2	positive	4	0.38786	0.38787	0.996147	0	negative	D vs B	0.030411	positive
_multiple2_103673	1	0.96942	0.9695	0.999022	0	positive	1	0.030582	0.030452	0.996147	1	negative	D vs B	0.030452	negative
TMEM168	4	0.86388	0.86395	0.996069	0	positive	4	0.015546	0.030464	0.996147	1	negative	D vs B	0.030464	negative
KIF18A	4	0.25056	0.26462	0.990684	1	positive	4	0.015557	0.030484	0.996147	2	negative	D vs B	0.030484	negative
_multiple2_111926	1	0.030663	0.030542	0.988787	1	positive	1	0.96934	0.96943	0.999922	0	negative	D vs B	0.030542	positive
APOBEC3C	4	0.90897	0.90893	0.99789	0	positive	4	0.015596	0.030546	0.996147	2	negative	D vs B	0.030546	negative
MROH8	5	0.97974000000000006	0.97984	0.999022	0	positive	5	0.013618	0.030556	0.996147	2	negative	D vs B	0.030556	negative
ARL5B	3	0.32658	0.32622	0.990684	0	positive	3	0.016441	0.030566	0.996147	1	negative	D vs B	0.030566	negative
RBM41	2	0.95439	0.95456	0.99896	0	positive	2	0.023053	0.030586	0.996147	1	negative	D vs B	0.030586	negative
WNK4	3	0.85588	0.85588	0.996069	0	positive	3	0.016467	0.030612	0.996147	2	negative	D vs B	0.030612	negative
MLL5	4	0.014215	0.030669	0.988787	1	positive	4	0.96746	0.9674	0.999922	0	negative	D vs B	0.030669	positive
IGFBPL1	5	0.80228	0.80223	0.994839	0	positive	5	0.013685	0.030672	0.996147	1	negative	D vs B	0.030672	negative
_multiple2_119199	1	0.96919	0.96928	0.999022	0	positive	1	0.030811	0.030684	0.996147	1	negative	D vs B	0.030684	negative
PGBD4	4	0.014231	0.030692	0.988787	2	positive	4	0.19578	0.20646	0.996147	1	negative	D vs B	0.030692	positive
hsa-mir-425	3	0.36996	0.36967	0.990684	0	positive	3	0.016521	0.030712	0.996147	1	negative	D vs B	0.030712	negative
BOD1L1	2	0.71713	0.71705	0.994008	0	positive	2	0.023212	0.030727	0.996147	1	negative	D vs B	0.030727	negative
PKD2	3	0.92496	0.92508	0.997897	0	positive	3	0.016561	0.03079	0.996147	1	negative	D vs B	0.03079	negative
ANO7	5	0.95083	0.95098	0.998946	0	positive	5	0.013756000000000001	0.030796	0.996147	2	negative	D vs B	0.030796	negative
PLEKHH3	5	0.011862	0.030824	0.988787	3	positive	5	0.89648	0.89649	0.997361	0	negative	D vs B	0.030824	positive
PLAC1L	4	0.73931	0.73955	0.994008	0	positive	4	0.015759	0.030834	0.996147	1	negative	D vs B	0.030834	negative
ST8SIA2	3	0.016337	0.030835	0.988787	2	positive	3	0.97678	0.97692	0.999922	0	negative	D vs B	0.030835	positive
COPS8	4	0.014319	0.030848	0.988787	2	positive	4	0.78684	0.78703	0.997219	0	negative	D vs B	0.030848	positive
LY75-CD302	2	0.017885	0.030849	0.988787	1	positive	2	0.84016	0.84017	0.997219	0	negative	D vs B	0.030849	positive
FMNL3	3	0.97931	0.97944	0.999022	0	positive	3	0.016601	0.03086	0.996147	1	negative	D vs B	0.03086	negative
CCL3	5	0.011882	0.030874	0.988787	3	positive	5	0.91986	0.91994	0.997561	0	negative	D vs B	0.030874	positive
SHROOM1	4	0.014349	0.030897	0.988787	2	positive	4	0.67894	0.67944	0.997219	0	negative	D vs B	0.030897	positive
HEXB	3	0.016382	0.030913	0.988787	2	positive	3	0.36872	0.3684	0.996147	0	negative	D vs B	0.030913	positive
KAT5	4	0.39635	0.39655	0.990684	1	positive	4	0.015812	0.030923	0.996147	1	negative	D vs B	0.030923	negative
FAM3A	4	0.014386	0.030962	0.988787	2	positive	4	0.24634	0.25124	0.996147	1	negative	D vs B	0.030962	positive
hsa-mir-3115	3	0.016441	0.031016	0.988787	1	positive	3	0.76709	0.76708	0.997219	0	negative	D vs B	0.031016	positive
GUCA2A	5	0.011942	0.031017	0.988787	2	positive	5	0.88439	0.88442	0.997361	0	negative	D vs B	0.031017	positive
AQP6	4	0.72099	0.7213	0.994008	0	positive	4	0.015865	0.031026	0.996147	1	negative	D vs B	0.031026	negative
hsa-mir-22	2	0.018125	0.031047	0.988787	1	positive	2	0.77228	0.77207	0.997219	0	negative	D vs B	0.031047	positive
KCNQ1	2	0.018152	0.031066	0.988787	1	positive	2	0.92385	0.92383	0.997934	0	negative	D vs B	0.031066	positive
CDKL1	2	0.018178	0.03109	0.988787	1	positive	2	0.38663	0.38653	0.996147	0	negative	D vs B	0.03109	positive
hsa-mir-509-3	1	0.031214	0.031097	0.988787	1	positive	1	0.96879	0.96887	0.999922	0	negative	D vs B	0.031097	positive
_multiple3_58790	1	0.031295	0.031177	0.988787	1	positive	1	0.96871	0.96879	0.999922	0	negative	D vs B	0.031177	positive
hsa-mir-5004	2	0.018285	0.031183	0.988787	1	positive	2	0.19492	0.19476	0.996147	0	negative	D vs B	0.031183	positive
TTC34	4	0.014535	0.031211	0.988787	1	positive	4	0.84865	0.84867	0.997219	0	negative	D vs B	0.031211	positive
CHIC1	5	0.13447	0.20208	0.990684	1	positive	5	0.014017	0.031212	0.996147	1	negative	D vs B	0.031212	negative
TRIM60	4	0.35395	0.35579	0.990684	1	positive	4	0.015973	0.031223	0.996147	2	negative	D vs B	0.031223	negative
MYNN	5	0.99144	0.9915	0.999022	0	positive	5	0.014062	0.031281	0.996147	2	negative	D vs B	0.031281	negative
IQSEC2	4	0.83161	0.83177	0.996069	0	positive	4	0.016019	0.031297	0.996147	2	negative	D vs B	0.031297	negative
NGB	3	0.016601	0.031306	0.988787	1	positive	3	0.24401	0.2438	0.996147	1	negative	D vs B	0.031306	positive
ELANE	5	0.36279	0.37275	0.990684	1	positive	5	0.014084	0.03132	0.996147	2	negative	D vs B	0.03132	negative
RGP1	4	0.68185	0.68232	0.994008	0	positive	4	0.016035	0.031321	0.996147	2	negative	D vs B	0.031321	negative
_multiple2_52364	1	0.96854	0.96863	0.999022	0	positive	1	0.031456	0.031344	0.996147	1	negative	D vs B	0.031344	negative
hsa-mir-380	3	0.41606	0.41589	0.990684	0	positive	3	0.016912	0.031391	0.996147	2	negative	D vs B	0.031391	negative
FRRS1L	4	0.014641	0.031395	0.988787	1	positive	4	0.46485	0.46507	0.996147	0	negative	D vs B	0.031395	positive
PGRMC1	4	0.13034	0.16951	0.990684	1	positive	4	0.016074	0.0314	0.996147	2	negative	D vs B	0.0314	negative
BTBD11	4	0.36761	0.36871	0.990684	1	positive	4	0.016078	0.031411	0.996147	1	negative	D vs B	0.031411	negative
_multiple2_29243	1	0.031524	0.031414	0.988787	1	positive	1	0.96848	0.96857	0.999922	0	negative	D vs B	0.031414	positive
ERLIN1	1	0.96846	0.96856	0.999022	0	positive	1	0.031537	0.031427	0.996147	1	negative	D vs B	0.031427	negative
RAB38	4	0.84142	0.84145	0.996069	0	positive	4	0.016128	0.031496	0.996147	2	negative	D vs B	0.031496	negative
DOCK10	3	0.48921	0.48891	0.990684	0	positive	3	0.017	0.031551	0.996147	1	negative	D vs B	0.031551	negative
ATG4C	4	0.53552	0.5357	0.990684	0	positive	4	0.016184	0.031585	0.996147	2	negative	D vs B	0.031585	negative
CCNT1	2	0.018765	0.031616	0.988787	1	positive	2	0.6762	0.67617	0.997219	0	negative	D vs B	0.031616	positive
EVPL	5	0.641	0.64095	0.994008	0	positive	5	0.014283	0.03162	0.996147	1	negative	D vs B	0.03162	negative
SIX3	4	0.77157	0.77184	0.994008	0	positive	4	0.016237	0.031667	0.996147	1	negative	D vs B	0.031667	negative
CEBPD	5	0.01222	0.031673	0.988787	2	positive	5	0.96569	0.96583	0.999922	0	negative	D vs B	0.031673	positive
CDR2L	3	0.94018	0.94035	0.998331	0	positive	3	0.01708	0.031688	0.996147	1	negative	D vs B	0.031688	negative
LRRC55	1	0.96819	0.9683	0.999022	0	positive	1	0.031806	0.031709	0.996147	1	negative	D vs B	0.031709	negative
SNCA	4	0.014839	0.031734	0.988787	2	positive	4	0.76743	0.76773	0.997219	0	negative	D vs B	0.031734	positive
ITPR2	4	0.014854	0.031766	0.988787	1	positive	4	0.86714	0.8672	0.997219	0	negative	D vs B	0.031766	positive
DEFB103B	1	0.031901	0.031805	0.988787	1	positive	1	0.9681	0.96821	0.999922	0	negative	D vs B	0.031805	positive
CD1A	5	0.012286	0.03183	0.988787	1	positive	5	0.57661	0.57654	0.996147	0	negative	D vs B	0.03183	positive
FEZ2	3	0.94654	0.94673	0.998829	0	positive	3	0.01716	0.031836	0.996147	1	negative	D vs B	0.031836	negative
RPS27A	2	0.83899	0.83899	0.996069	0	positive	2	0.024435	0.03184	0.996147	1	negative	D vs B	0.03184	negative
SPACA3	3	0.80202	0.8018	0.994839	0	positive	3	0.017183	0.031875	0.996147	2	negative	D vs B	0.031875	negative
OR9Q2	5	0.10128	0.16693	0.990684	2	positive	5	0.014465	0.031909	0.996147	2	negative	D vs B	0.031909	negative
ETHE1	1	0.032008	0.031917	0.988787	1	positive	1	0.96799	0.96811	0.999922	0	negative	D vs B	0.031917	positive
SEMA6D	2	0.019085	0.031919	0.988787	1	positive	2	0.94755	0.9477	0.999747	0	negative	D vs B	0.031919	positive
BAK1	4	0.3797	0.38027	0.990684	1	positive	4	0.016397	0.031944	0.996147	1	negative	D vs B	0.031944	negative
LAMTOR3	3	0.31195	0.31167	0.990684	1	positive	3	0.01724	0.031974	0.996147	1	negative	D vs B	0.031974	negative
NonTargetingControlGuideForHuman_0162	1	0.96794	0.96806	0.999022	0	positive	1	0.032062	0.031976	0.996147	1	negative	D vs B	0.031976	negative
POGLUT1	5	0.012353	0.031986	0.988787	1	positive	5	0.7671	0.76694	0.997219	0	negative	D vs B	0.031986	positive
ZNF689	2	0.019298	0.03211	0.988787	1	positive	2	0.96227	0.96247	0.999922	0	negative	D vs B	0.03211	positive
IFNA7	3	0.017085	0.032127	0.988787	2	positive	3	0.80835	0.80816	0.997219	0	negative	D vs B	0.032127	positive
SLC4A1AP	5	0.96734	0.9675	0.999022	0	positive	5	0.014607	0.032137	0.996147	2	negative	D vs B	0.032137	negative
LYSMD3	5	0.57786	0.5778	0.992303	0	positive	5	0.014616	0.032152	0.996147	1	negative	D vs B	0.032152	negative
GPR37	5	0.012422	0.032153	0.988787	2	positive	5	0.34456	0.34714	0.996147	1	negative	D vs B	0.032153	positive
RALB	3	0.92648	0.92659	0.997897	0	positive	3	0.017359	0.03217	0.996147	1	negative	D vs B	0.03217	negative
TSEN2	3	0.01712	0.032185	0.988787	1	positive	3	0.28905	0.28854	0.996147	0	negative	D vs B	0.032185	positive
CDS1	4	0.16641	0.19692	0.990684	1	positive	4	0.016535	0.032185	0.996147	2	negative	D vs B	0.032185	negative
RSRC1	4	0.01512	0.032224	0.988787	1	positive	4	0.15584	0.17263	0.996147	1	negative	D vs B	0.032224	positive
GBF1	3	0.30476	0.30451	0.990684	1	positive	3	0.017399	0.032234	0.996147	1	negative	D vs B	0.032234	negative
LILRA6	4	0.01517	0.032294	0.988787	2	positive	4	0.77955	0.77973	0.997219	0	negative	D vs B	0.032294	positive
DTX2	3	0.017178	0.0323	0.988787	2	positive	3	0.72108	0.72097	0.997219	0	negative	D vs B	0.0323	positive
CD207	3	0.0172	0.032332	0.988787	1	positive	3	0.084294	0.097651	0.996147	1	negative	D vs B	0.032332	positive
SPANXN4	3	0.96228	0.96247	0.999022	0	positive	3	0.017474	0.032378	0.996147	2	negative	D vs B	0.032378	negative
CD69	3	0.01723	0.032385	0.988787	2	positive	3	0.99705	0.9971	0.999922	0	negative	D vs B	0.032385	positive
BUB1B	5	0.012537	0.032413	0.988787	2	positive	5	0.40418	0.40459	0.996147	1	negative	D vs B	0.032413	positive
C2orf54	2	0.019671	0.032435	0.988787	1	positive	2	0.28647	0.28661	0.996147	0	negative	D vs B	0.032435	positive
_multiple2_5037	1	0.96748	0.9676	0.999022	0	positive	1	0.03252	0.032435	0.996147	1	negative	D vs B	0.032435	negative
PYCR2	4	0.01528	0.032468	0.988787	1	positive	4	0.26433	0.26765	0.996147	1	negative	D vs B	0.032468	positive
KRTAP3-1	3	0.017294	0.032495	0.988787	2	positive	3	0.85044	0.8504	0.997219	0	negative	D vs B	0.032495	positive
ST3GAL4	2	0.019751	0.03251	0.988787	1	positive	2	0.035146	0.041535999999999997	0.996147	1	negative	D vs B	0.03251	positive
PLAC1	3	0.01732	0.03253	0.988787	1	positive	3	0.49049	0.49021	0.996147	0	negative	D vs B	0.03253	positive
UBE2G1	6	0.01241	0.032576	0.988787	2	positive	6	0.97994	0.97999	0.999922	0	negative	D vs B	0.032576	positive
SAMD4B	3	0.017352	0.032582	0.988787	2	positive	3	0.92889	0.92904	0.997934	0	negative	D vs B	0.032582	positive
NonTargetingControlGuideForHuman_0103	1	0.96733	0.96746	0.999022	0	positive	1	0.032668	0.032583	0.996147	1	negative	D vs B	0.032583	negative
OR4N2	4	0.86076	0.86075	0.996069	0	positive	4	0.016769	0.032584	0.996147	2	negative	D vs B	0.032584	negative
MAB21L1	2	0.019858	0.032606	0.988787	1	positive	2	0.7029	0.70282	0.997219	0	negative	D vs B	0.032606	positive
NonTargetingControlGuideForHuman_0975	1	0.032695	0.032611	0.988787	1	positive	1	0.96731	0.96743	0.999922	0	negative	D vs B	0.032611	positive
ADCK1	4	0.015412	0.032683	0.988787	2	positive	4	0.04469	0.078902	0.996147	1	negative	D vs B	0.032683	positive
SALL4	4	0.015443	0.032726	0.988787	2	positive	4	0.16279	0.17838	0.996147	1	negative	D vs B	0.032726	positive
_multiple2_23693	1	0.032802	0.032728	0.988787	1	positive	1	0.9672	0.96732	0.999922	0	negative	D vs B	0.032728	positive
MS4A12	3	0.017439	0.032738	0.988787	1	positive	3	0.27158	0.27104	0.996147	0	negative	D vs B	0.032738	positive
HERC1	1	0.96713	0.96725	0.999022	0	positive	1	0.03287	0.032798	0.996147	1	negative	D vs B	0.032798	negative
AKAP14	4	0.015493	0.032816	0.988787	1	positive	4	0.57462	0.57475	0.996147	0	negative	D vs B	0.032816	positive
TMEM45A	3	0.12583	0.14257	0.990684	1	positive	3	0.017719	0.032834	0.996147	1	negative	D vs B	0.032834	negative
GRM8	4	0.91559	0.91557	0.997897	0	positive	4	0.016928	0.03284	0.996147	1	negative	D vs B	0.03284	negative
VPS16	5	0.012748	0.032892	0.988787	3	positive	5	0.71614	0.71594	0.997219	0	negative	D vs B	0.032892	positive
CXorf65	5	0.01275	0.032895	0.988787	2	positive	5	0.77887	0.77874	0.997219	0	negative	D vs B	0.032895	positive
CCKAR	4	0.015546	0.0329	0.988787	1	positive	4	0.65821	0.65862	0.997219	0	negative	D vs B	0.0329	positive
hsa-mir-6767	3	0.01755	0.032935	0.988787	2	positive	3	0.81296	0.81275	0.997219	0	negative	D vs B	0.032935	positive
EME1	5	0.012773	0.032948	0.988787	3	positive	5	0.99465	0.99467	0.999922	0	negative	D vs B	0.032948	positive
NonTargetingControlGuideForHuman_0406	1	0.96694	0.96706	0.999022	0	positive	1	0.033058	0.032989	0.996147	1	negative	D vs B	0.032989	negative
ZNF571	3	0.017591	0.033014	0.988787	2	positive	3	0.98178	0.98192	0.999922	0	negative	D vs B	0.033014	positive
hsa-mir-3656	3	0.57756	0.57741	0.992303	0	positive	3	0.017826	0.033022	0.996147	2	negative	D vs B	0.033022	negative
LY6D	4	0.34846	0.35062	0.990684	1	positive	4	0.017035	0.033026	0.996147	1	negative	D vs B	0.033026	negative
SMARCC1	3	0.17788	0.1871	0.990684	1	positive	3	0.017837	0.033042	0.996147	2	negative	D vs B	0.033042	negative
KLKB1	5	0.012819	0.033056	0.988787	1	positive	5	0.27685	0.28682	0.996147	1	negative	D vs B	0.033056	positive
HIVEP3	4	0.015652	0.033076	0.988787	1	positive	4	0.35855	0.35848	0.996147	0	negative	D vs B	0.033076	positive
_multiple2_64122	1	0.033152	0.033081	0.988787	1	positive	1	0.96685	0.96697	0.999922	0	negative	D vs B	0.033081	positive
ANKRD44	6	0.012628	0.033083	0.988787	3	positive	6	0.017672	0.042513	0.996147	1	negative	D vs B	0.033083	positive
ASZ1	5	0.77085	0.77063	0.994008	0	positive	5	0.015214	0.033168	0.996147	1	negative	D vs B	0.033168	negative
IRX2	1	0.033246	0.03317	0.988787	1	positive	1	0.96675	0.96689	0.999922	0	negative	D vs B	0.03317	positive
ERCC3	4	0.015749	0.033241	0.988787	2	positive	4	0.47886	0.47907	0.996147	0	negative	D vs B	0.033241	positive
KRR1	4	0.92186	0.92185	0.997897	0	positive	4	0.017161	0.033244	0.996147	2	negative	D vs B	0.033244	negative
PIK3R1	4	0.015759	0.033257	0.988787	1	positive	4	0.25786	0.26177	0.996147	1	negative	D vs B	0.033257	positive
IFNAR2	5	0.76881	0.76858	0.994008	0	positive	5	0.015281	0.033273	0.996147	1	negative	D vs B	0.033273	negative
RAD18	2	0.23811	0.23824	0.990684	0	positive	2	0.026056	0.033286	0.996147	1	negative	D vs B	0.033286	negative
DEPDC1B	4	0.01578	0.033288	0.988787	2	positive	4	0.18425	0.19653	0.996147	1	negative	D vs B	0.033288	positive
NonTargetingControlGuideForHuman_0354	1	0.033394	0.033309	0.988787	1	positive	1	0.96661	0.96675	0.999922	0	negative	D vs B	0.033309	positive
DENND1C	6	0.012728	0.033321	0.988787	3	positive	6	0.99637	0.99641	0.999922	0	negative	D vs B	0.033321	positive
JAKMIP1	6	0.01273	0.033325	0.988787	1	positive	6	0.79115	0.79131	0.997219	0	negative	D vs B	0.033325	positive
PEX5	1	0.033502	0.03342	0.988787	1	positive	1	0.9665	0.96665	0.999922	0	negative	D vs B	0.03342	positive
SLC16A6	4	0.015888	0.03348	0.988787	2	positive	4	0.92439	0.92439	0.997934	0	negative	D vs B	0.03348	positive
TUBB2A	2	0.02095	0.033581	0.988787	1	positive	2	0.40395	0.40384	0.996147	0	negative	D vs B	0.033581	positive
C9orf116	5	0.0585	0.10388	0.990684	1	positive	5	0.015472	0.033593	0.996147	2	negative	D vs B	0.033593	negative
PRR23A	3	0.52192	0.52171	0.990684	0	positive	3	0.018157	0.033598	0.996147	1	negative	D vs B	0.033598	negative
C4BPB	5	0.013081	0.033664	0.988787	3	positive	5	0.42896	0.4292	0.996147	0	negative	D vs B	0.033664	positive
CELA2B	3	0.47368	0.4735	0.990684	0	positive	3	0.018197	0.033665	0.996147	1	negative	D vs B	0.033665	negative
_multiple2_6279	1	0.033758	0.033674	0.988787	1	positive	1	0.96624	0.96641	0.999922	0	negative	D vs B	0.033674	positive
BPNT1	4	0.91887	0.91883	0.997897	0	positive	4	0.017407	0.033675	0.996147	1	negative	D vs B	0.033675	negative
SCMH1	3	0.017979	0.0337	0.988787	2	positive	3	0.56976	0.56957	0.996147	0	negative	D vs B	0.0337	positive
SF1	3	0.91315	0.91321	0.997897	0	positive	3	0.018237	0.03373	0.996147	1	negative	D vs B	0.03373	negative
C11orf58	5	0.4936	0.49371	0.990684	0	positive	5	0.015613	0.033814	0.996147	1	negative	D vs B	0.033814	negative
ROCK2	4	0.98448	0.98447	0.999022	0	positive	4	0.017531	0.033879	0.996147	2	negative	D vs B	0.033879	negative
PLAUR	3	0.22941	0.23319	0.990684	1	positive	3	0.018317	0.033882	0.996147	1	negative	D vs B	0.033882	negative
IPMK	2	0.021296	0.033887	0.988787	1	positive	2	0.44503	0.44501	0.996147	0	negative	D vs B	0.033887	positive
SBNO2	3	0.018117	0.033937	0.988787	1	positive	3	0.95296	0.95323	0.999922	0	negative	D vs B	0.033937	positive
AEN	3	0.84925	0.84922	0.996069	0	positive	3	0.018357	0.033943	0.996147	1	negative	D vs B	0.033943	negative
OAF	4	0.016159	0.033945	0.988787	2	positive	4	0.53273	0.53294	0.996147	0	negative	D vs B	0.033945	positive
AP2S1	5	0.013199	0.033947	0.988787	2	positive	5	0.84744	0.84724	0.997219	0	negative	D vs B	0.033947	positive
MURC	3	0.87834	0.87849	0.996069	0	positive	3	0.018359	0.033947	0.996147	2	negative	D vs B	0.033947	negative
CCDC37	3	0.018157	0.033999	0.988787	1	positive	3	0.85751	0.85748	0.997219	0	negative	D vs B	0.033999	positive
RMDN1	4	0.016214	0.034025	0.988787	2	positive	4	0.87755	0.87762	0.997361	0	negative	D vs B	0.034025	positive
TPM3	2	0.099265	0.10434	0.990684	1	positive	2	0.026906	0.034054	0.996147	1	negative	D vs B	0.034054	negative
hsa-mir-4525	1	0.96585	0.96602	0.999022	0	positive	1	0.034148	0.034064	0.996147	1	negative	D vs B	0.034064	negative
KCNV2	3	0.018228	0.034116	0.988787	2	positive	3	0.9966	0.99669	0.999922	0	negative	D vs B	0.034116	positive
ADK	3	0.44564	0.44541	0.990684	0	positive	3	0.018476	0.03415	0.996147	1	negative	D vs B	0.03415	negative
IVD	5	0.01328	0.034152	0.988787	2	positive	5	0.20724	0.22938	0.996147	1	negative	D vs B	0.034152	positive
NonTargetingControlGuideForHuman_0362	1	0.034269	0.034178	0.988787	1	positive	1	0.96573	0.96589	0.999922	0	negative	D vs B	0.034178	positive
GCNT2	4	0.32705	0.33104	0.990684	1	positive	4	0.017725	0.034181	0.996147	2	negative	D vs B	0.034181	negative
TYW3	6	0.98789	0.98788	0.999022	0	positive	6	0.013353	0.034202	0.996147	3	negative	D vs B	0.034202	negative
FDX1L	3	0.018277	0.034203	0.988787	1	positive	3	0.37609	0.37581	0.996147	0	negative	D vs B	0.034203	positive
LIPA	4	0.77957	0.77974	0.994323	0	positive	4	0.017742	0.034206	0.996147	2	negative	D vs B	0.034206	negative
LCE2A	4	0.016344	0.034233	0.988787	2	positive	4	0.88974	0.88974	0.997361	0	negative	D vs B	0.034233	positive
OR7G2	2	0.54775	0.54789	0.99172	0	positive	2	0.027145	0.034254	0.996147	1	negative	D vs B	0.034254	negative
EPC2	3	0.018317	0.034276	0.988787	1	positive	3	0.62194	0.62188	0.997219	0	negative	D vs B	0.034276	positive
OTUD5	3	0.50088	0.50064	0.990684	0	positive	3	0.018563	0.03431	0.996147	2	negative	D vs B	0.03431	negative
hsa-mir-130a	1	0.034417	0.034327	0.988787	1	positive	1	0.96558	0.96575	0.999922	0	negative	D vs B	0.034327	positive
VGLL3	3	0.018353	0.034329	0.988787	2	positive	3	0.873	0.87312	0.997361	0	negative	D vs B	0.034329	positive
hsa-mir-4307	3	0.018357	0.034337	0.988787	1	positive	3	0.80733	0.80718	0.997219	0	negative	D vs B	0.034337	positive
IQCH	4	0.74029	0.74057	0.994008	0	positive	4	0.017832	0.034359	0.996147	1	negative	D vs B	0.034359	negative
RFPL2	2	0.021882	0.0344	0.988787	1	positive	2	0.53572	0.53591	0.996147	0	negative	D vs B	0.0344	positive
RNF10	3	0.018397	0.034405	0.988787	1	positive	3	0.88967	0.88977	0.997361	0	negative	D vs B	0.034405	positive
VAMP8	4	0.01645	0.034421	0.988787	1	positive	4	0.082956	0.11404	0.996147	1	negative	D vs B	0.034421	positive
EBPL	4	0.016456	0.034434	0.988787	2	positive	4	0.84771	0.84774	0.997219	0	negative	D vs B	0.034434	positive
SCLT1	4	0.91503	0.915	0.997897	0	positive	4	0.017888	0.034438	0.996147	2	negative	D vs B	0.034438	negative
SKA1	5	0.013403	0.034439	0.988787	3	positive	5	0.8386	0.83845	0.997219	0	negative	D vs B	0.034439	positive
TXNDC11	4	0.016503	0.0345	0.988787	1	positive	4	0.88194	0.88199	0.997361	0	negative	D vs B	0.0345	positive
LRRN4	3	0.89289	0.89299	0.996069	0	positive	3	0.018676	0.034509	0.996147	1	negative	D vs B	0.034509	negative
HAO2	4	0.82562	0.82574	0.996069	0	positive	4	0.017938	0.034519	0.996147	1	negative	D vs B	0.034519	negative
ATG3	2	0.022015	0.034526	0.988787	1	positive	2	0.29044	0.29055	0.996147	0	negative	D vs B	0.034526	positive
APOBR	3	0.96887	0.96898	0.999022	0	positive	3	0.018701	0.034562	0.996147	2	negative	D vs B	0.034562	negative
CEACAM3	6	0.84378	0.84366	0.996069	0	positive	6	0.013507	0.034575	0.996147	2	negative	D vs B	0.034575	negative
C11orf80	4	0.016556	0.034598	0.988787	1	positive	4	0.62312	0.62363	0.997219	0	negative	D vs B	0.034598	positive
C2orf43	3	0.018516	0.034612	0.988787	1	positive	3	0.88578	0.88592	0.997361	0	negative	D vs B	0.034612	positive
KRTAP5-1	3	0.97958	0.97969	0.999022	0	positive	3	0.018755	0.034667	0.996147	1	negative	D vs B	0.034667	negative
_multiple2_37021	1	0.034861	0.034796	0.988787	1	positive	1	0.96514	0.96531	0.999922	0	negative	D vs B	0.034796	positive
_multiple2_124954	1	0.034875	0.034811	0.988787	1	positive	1	0.96513	0.9653	0.999922	0	negative	D vs B	0.034811	positive
hsa-mir-564	2	0.022361	0.034854	0.988787	1	positive	2	0.59473	0.59486000000000006	0.996147	0	negative	D vs B	0.034854	positive
ZNF862	4	0.016724	0.034864	0.988787	2	positive	4	0.65441	0.65485	0.997219	0	negative	D vs B	0.034864	positive
SZT2	5	0.013594	0.034874	0.988787	3	positive	5	0.6418	0.64174	0.997219	0	negative	D vs B	0.034874	positive
DDIT4L	2	0.022387	0.034874	0.988787	1	positive	2	0.92902	0.92904	0.997934	0	negative	D vs B	0.034874	positive
BAZ1B	4	0.01674	0.034892	0.988787	2	positive	4	0.36559	0.36562	0.996147	0	negative	D vs B	0.034892	positive
ARG2	5	0.013627	0.034945	0.988787	2	positive	5	0.5998	0.5998	0.997181	0	negative	D vs B	0.034945	positive
DSE	3	0.018716	0.034977	0.988787	1	positive	3	0.42899	0.42878	0.996147	0	negative	D vs B	0.034977	positive
ZNF614	4	0.016795	0.034979	0.988787	2	positive	4	0.57078	0.57094	0.996147	0	negative	D vs B	0.034979	positive
NonTargetingControlGuideForHuman_0856	1	0.96488	0.96504	0.999022	0	positive	1	0.035117	0.03505	0.996147	1	negative	D vs B	0.03505	negative
RAB34	2	0.022627	0.035095	0.988787	1	positive	2	0.92544	0.92543	0.997934	0	negative	D vs B	0.035095	positive
TGFBI	3	0.91201	0.91209	0.997897	0	positive	3	0.018997	0.035104	0.996147	2	negative	D vs B	0.035104	negative
LY6G6D	5	0.01369	0.035106	0.988787	3	positive	5	0.13345	0.173	0.996147	1	negative	D vs B	0.035106	positive
SLCO1B7	5	0.18977	0.23956	0.990684	1	positive	5	0.01641	0.035115	0.996147	1	negative	D vs B	0.035115	negative
HOXD1	5	0.013717	0.035177	0.988787	3	positive	5	0.17988	0.20793	0.996147	1	negative	D vs B	0.035177	positive
MESP1	4	0.89905	0.89901	0.997102	0	positive	4	0.018331	0.035185	0.996147	2	negative	D vs B	0.035185	negative
STC1	4	0.82123	0.8214	0.996069	0	positive	4	0.018363	0.035237	0.996147	1	negative	D vs B	0.035237	negative
DDX46	3	0.018894	0.035304	0.988787	2	positive	3	0.99767	0.9977	0.999922	0	negative	D vs B	0.035304	positive
DNASE1	4	0.218	0.23775	0.990684	1	positive	4	0.018416	0.035339	0.996147	1	negative	D vs B	0.035339	negative
PEX13	2	0.91224	0.91225	0.997897	0	positive	2	0.028339	0.035339	0.996147	1	negative	D vs B	0.035339	negative
C17orf49	4	0.75827	0.75854	0.994008	0	positive	4	0.018438	0.035375	0.996147	2	negative	D vs B	0.035375	negative
FCRL1	4	0.19565	0.2198	0.990684	1	positive	4	0.018446	0.035396	0.996147	2	negative	D vs B	0.035396	negative
CRLS1	3	0.018949	0.035402	0.988787	2	positive	3	0.83105	0.83097	0.997219	0	negative	D vs B	0.035402	positive
OR13C5	1	0.035521	0.035433	0.988787	1	positive	1	0.96448	0.96463	0.999922	0	negative	D vs B	0.035433	positive
ACAD10	4	0.15674	0.18949	0.990684	1	positive	4	0.018469	0.035441	0.996147	1	negative	D vs B	0.035441	negative
RBBP8NL	3	0.95345	0.95373	0.99896	0	positive	3	0.019186	0.035442	0.996147	2	negative	D vs B	0.035442	negative
hsa-mir-142	2	0.023026	0.035443	0.988787	1	positive	2	0.84097	0.84096	0.997219	0	negative	D vs B	0.035443	positive
hsa-mir-7844	2	0.023079	0.035489	0.988787	1	positive	2	0.63575	0.63578	0.997219	0	negative	D vs B	0.035489	positive
AMER3	3	0.019003	0.035492	0.988787	2	positive	3	0.46353	0.46322	0.996147	0	negative	D vs B	0.035492	positive
DPYS	5	0.94955	0.9497	0.998852	0	positive	5	0.01667	0.035541	0.996147	2	negative	D vs B	0.035541	negative
ZFP14	3	0.81937	0.81924	0.996069	0	positive	3	0.019253	0.035554	0.996147	2	negative	D vs B	0.035554	negative
PVRL2	5	0.43683	0.43856	0.990684	1	positive	5	0.01671	0.03561	0.996147	2	negative	D vs B	0.03561	negative
UBE2Z	3	0.98196	0.98211	0.999022	0	positive	3	0.019296	0.03562	0.996147	2	negative	D vs B	0.03562	negative
NonTargetingControlGuideForHuman_0488	1	0.96428	0.96442	0.999022	0	positive	1	0.035722	0.035628	0.996147	1	negative	D vs B	0.035628	negative
SIRPA	5	0.013923	0.035674	0.988787	2	positive	5	0.74659	0.74645	0.997219	0	negative	D vs B	0.035674	positive
BSX	4	0.50235	0.50255	0.990684	0	positive	4	0.018628	0.035704	0.996147	1	negative	D vs B	0.035704	negative
PRSS38	4	0.95232000000000006	0.9522	0.998946	0	positive	4	0.018662	0.035766	0.996147	2	negative	D vs B	0.035766	negative
ACOT11	5	0.013977	0.035795	0.988787	3	positive	5	0.99992	0.99992	0.999922	0	negative	D vs B	0.035795	positive
KCNE3	3	0.019186	0.035816	0.988787	2	positive	3	0.99752	0.99753	0.999922	0	negative	D vs B	0.035816	positive
hsa-mir-6727	1	0.96405	0.96421	0.999022	0	positive	1	0.035951	0.035861	0.996147	1	negative	D vs B	0.035861	negative
EXT1	5	0.89162	0.89165	0.996069	0	positive	5	0.016875	0.035873	0.996147	1	negative	D vs B	0.035873	negative
SEPT4	5	0.014008	0.03588	0.988787	3	positive	5	0.20326	0.2262	0.996147	1	negative	D vs B	0.03588	positive
KCNC1	1	0.96399	0.96415	0.999022	0	positive	1	0.036005	0.035916	0.996147	1	negative	D vs B	0.035916	negative
_multiple2_60758	1	0.036019	0.035925	0.988787	1	positive	1	0.96398	0.96413	0.999922	0	negative	D vs B	0.035925	positive
PCBP1	5	0.014034	0.035936	0.988787	2	positive	5	0.30446	0.31077	0.996147	1	negative	D vs B	0.035936	positive
RAET1G	5	0.35728	0.36808	0.990684	1	positive	5	0.016941	0.035973	0.996147	1	negative	D vs B	0.035973	negative
GDAP1	4	0.017407	0.035995	0.988787	1	positive	4	0.028726	0.052453	0.996147	1	negative	D vs B	0.035995	positive
hsa-mir-15b	3	0.019308	0.03601	0.988787	2	positive	3	0.22985	0.23	0.996147	1	negative	D vs B	0.03601	positive
FAM212B	5	0.58616	0.58616	0.992303	0	positive	5	0.016973	0.036019	0.996147	2	negative	D vs B	0.036019	negative
CSTA	3	0.019313	0.036022	0.988787	2	positive	3	0.97593	0.97605	0.999922	0	negative	D vs B	0.036022	positive
USP9Y	2	0.023664	0.036024	0.988787	1	positive	2	0.69421	0.69413	0.997219	0	negative	D vs B	0.036024	positive
RPL8	4	0.44335	0.44353	0.990684	0	positive	4	0.018845	0.036052	0.996147	2	negative	D vs B	0.036052	negative
CCDC94	5	0.014084	0.036054	0.988787	1	positive	5	0.22518	0.24378	0.996147	1	negative	D vs B	0.036054	positive
SAA1	4	0.01745	0.036063	0.988787	2	positive	4	0.66949	0.67001	0.997219	0	negative	D vs B	0.036063	positive
VPS25	3	0.32197	0.32163	0.990684	1	positive	3	0.019552	0.036065	0.996147	1	negative	D vs B	0.036065	negative
ZFP92	4	0.01746	0.036079	0.988787	1	positive	4	0.45392	0.45415	0.996147	0	negative	D vs B	0.036079	positive
WBP1L	3	0.14917	0.16227	0.990684	1	positive	3	0.019566	0.036087	0.996147	2	negative	D vs B	0.036087	negative
IQCA1	3	0.98875	0.98891	0.999022	0	positive	3	0.019578	0.036105	0.996147	2	negative	D vs B	0.036105	negative
CCDC58	2	0.88038	0.88049	0.996069	0	positive	2	0.029188	0.036131	0.996147	1	negative	D vs B	0.036131	negative
COQ4	4	0.017513	0.036166	0.988787	1	positive	4	0.98891	0.98895	0.999922	0	negative	D vs B	0.036166	positive
_multiple2_154401	1	0.036274	0.036166	0.988787	1	positive	1	0.96373	0.96388	0.999922	0	negative	D vs B	0.036166	positive
NETO2	3	0.019412	0.036181	0.988787	2	positive	3	0.95702	0.95726	0.999922	0	negative	D vs B	0.036181	positive
SRRM4	3	0.8704	0.87048	0.996069	0	positive	3	0.019632	0.036199	0.996147	1	negative	D vs B	0.036199	negative
LENG8	5	0.79426	0.79414	0.994323	0	positive	5	0.017095	0.036211	0.996147	2	negative	D vs B	0.036211	negative
MANF	2	0.023904	0.036225	0.988787	1	positive	2	0.19166	0.19144	0.996147	0	negative	D vs B	0.036225	positive
CDK6	5	0.014164	0.036251	0.988787	3	positive	5	0.43632	0.43653	0.996147	0	negative	D vs B	0.036251	positive
EIF2B1	3	0.41351	0.4134	0.990684	0	positive	3	0.019672	0.036271	0.996147	1	negative	D vs B	0.036271	negative
ANKRD37	3	0.5827	0.58253	0.992303	0	positive	3	0.019701	0.036322	0.996147	2	negative	D vs B	0.036322	negative
RABEP2	3	0.8622	0.86217	0.996069	0	positive	3	0.019732	0.036373	0.996147	2	negative	D vs B	0.036373	negative
NCOA2	6	0.98174	0.9818	0.999022	0	positive	6	0.014262	0.03639	0.996147	3	negative	D vs B	0.03639	negative
NAT14	2	0.98492	0.98504	0.999022	0	positive	2	0.029506	0.036423	0.996147	1	negative	D vs B	0.036423	negative
DAK	6	0.014087	0.036467	0.988787	1	positive	6	0.22883	0.26341	0.996147	1	negative	D vs B	0.036467	positive
MGARP	5	0.014258	0.036481	0.988787	3	positive	5	0.82824	0.82813	0.997219	0	negative	D vs B	0.036481	positive
TTC32	6	0.8255	0.82544	0.996069	0	positive	6	0.014307	0.036504	0.996147	2	negative	D vs B	0.036504	negative
CATSPER2	4	0.056401	0.098315	0.990684	2	positive	4	0.019113	0.036506	0.996147	2	negative	D vs B	0.036506	negative
ZNF462	5	0.014283	0.036536	0.988787	1	positive	5	0.19617	0.22055	0.996147	1	negative	D vs B	0.036536	positive
ELMO3	3	0.019627	0.036555	0.988787	2	positive	3	0.91879	0.91887	0.997414	0	negative	D vs B	0.036555	positive
HOXC9	4	0.017774	0.036561	0.988787	2	positive	4	0.93968	0.93959	0.999537	0	negative	D vs B	0.036561	positive
OR52E6	4	0.60163	0.60203	0.993643	0	positive	4	0.019155	0.03657	0.996147	2	negative	D vs B	0.03657	negative
MRPS5	4	0.51236	0.51252	0.990684	0	positive	4	0.019159	0.036575	0.996147	1	negative	D vs B	0.036575	negative
hsa-mir-185	2	0.88759	0.88761	0.996069	0	positive	2	0.029718	0.036623	0.996147	1	negative	D vs B	0.036623	negative
C8orf44-SGK3	3	0.66119000000000006	0.6609	0.994008	0	positive	3	0.019871	0.036638	0.996147	1	negative	D vs B	0.036638	negative
DLD	3	0.019689	0.036662	0.988787	2	positive	3	0.6872	0.68702	0.997219	0	negative	D vs B	0.036662	positive
ARL16	4	0.26014	0.27272	0.990684	1	positive	4	0.019212	0.03667	0.996147	1	negative	D vs B	0.03667	negative
TRO	5	0.014343	0.036678	0.988787	2	positive	5	0.88671	0.88672	0.997361	0	negative	D vs B	0.036678	positive
DEFB124	5	0.014352	0.036703	0.988787	2	positive	5	0.99008	0.99015	0.999922	0	negative	D vs B	0.036703	positive
QRFP	4	0.9968	0.99681	0.999088	0	positive	4	0.019239	0.03672	0.996147	2	negative	D vs B	0.03672	negative
PCDHB10	4	0.98804	0.9881	0.999022	0	positive	4	0.019248	0.036739	0.996147	2	negative	D vs B	0.036739	negative
MXI1	5	0.014397	0.036803	0.988787	3	positive	5	0.46966	0.46985	0.996147	0	negative	D vs B	0.036803	positive
FIGNL2	3	0.7775	0.77744	0.994323	0	positive	3	0.019974	0.036816	0.996147	2	negative	D vs B	0.036816	negative
_multiple2_45783	1	0.96308	0.96322	0.999022	0	positive	1	0.03692	0.036831	0.996147	1	negative	D vs B	0.036831	negative
TTC39B	3	0.019792	0.036848	0.988787	1	positive	3	0.91763	0.91773	0.997414	0	negative	D vs B	0.036848	positive
ZNF664	3	0.99761	0.99764	0.999121	0	positive	3	0.019992	0.036853	0.996147	2	negative	D vs B	0.036853	negative
PDE7B	5	0.014416	0.036854	0.988787	1	positive	5	0.83634	0.83621	0.997219	0	negative	D vs B	0.036854	positive
EPS15L1	4	0.017978	0.036877	0.988787	2	positive	4	0.55363	0.55375	0.996147	0	negative	D vs B	0.036877	positive
A1BG	5	0.30952	0.32894	0.990684	1	positive	5	0.017525	0.036916	0.996147	2	negative	D vs B	0.036916	negative
TMEM88B	3	0.72269	0.72259	0.994008	0	positive	3	0.020031	0.036917	0.996147	1	negative	D vs B	0.036917	negative
hsa-mir-4443	1	0.963	0.96314	0.999022	0	positive	1	0.037001	0.036919	0.996147	1	negative	D vs B	0.036919	negative
ASB12	4	0.95519	0.9551	0.99896	0	positive	4	0.019371	0.036958	0.996147	1	negative	D vs B	0.036958	negative
NonTargetingControlGuideForHuman_0717	1	0.96295	0.96309	0.999022	0	positive	1	0.037055	0.036965	0.996147	1	negative	D vs B	0.036965	negative
DHX36	4	0.17641	0.20465	0.990684	1	positive	4	0.019424	0.037038	0.996147	1	negative	D vs B	0.037038	negative
HCCS	4	0.018084	0.037056	0.988787	2	positive	4	0.62542	0.62589	0.997219	0	negative	D vs B	0.037056	positive
QTRT1	4	0.018097	0.037079	0.988787	1	positive	4	0.057782	0.094547	0.996147	1	negative	D vs B	0.037079	positive
DAW1	4	0.018101	0.037085	0.988787	2	positive	4	0.54197	0.54212	0.996147	0	negative	D vs B	0.037085	positive
CTCFL	4	0.78866	0.78884	0.994323	0	positive	4	0.019493	0.037158	0.996147	2	negative	D vs B	0.037158	negative
CYP11B1	5	0.014549	0.037171	0.988787	1	positive	5	0.79139	0.79126	0.997219	0	negative	D vs B	0.037171	positive
SMPD4	6	0.61187	0.61221	0.993916	0	positive	6	0.014594	0.037185	0.996147	2	negative	D vs B	0.037185	negative
CAPS2	5	0.014561	0.037198	0.988787	3	positive	5	0.88715	0.88716	0.997361	0	negative	D vs B	0.037198	positive
C7orf29	3	0.73329	0.73322	0.994008	0	positive	3	0.02019	0.037213	0.996147	1	negative	D vs B	0.037213	negative
CHD1L	3	0.93246	0.93255	0.997897	0	positive	3	0.020198	0.037231	0.996147	2	negative	D vs B	0.037231	negative
TMEM120A	5	0.014588	0.037258	0.988787	2	positive	5	0.98704	0.98704	0.999922	0	negative	D vs B	0.037258	positive
F10	4	0.018224	0.037277	0.988787	2	positive	4	0.99237	0.99239	0.999922	0	negative	D vs B	0.037277	positive
C6orf118	4	0.78691	0.78709	0.994323	0	positive	4	0.019569	0.037279	0.996147	2	negative	D vs B	0.037279	negative
HIST1H1C	5	0.014598	0.037285	0.988787	2	positive	5	0.98658	0.98659	0.999922	0	negative	D vs B	0.037285	positive
MFAP5	4	0.018232	0.037295	0.988787	2	positive	4	0.068648	0.10288	0.996147	1	negative	D vs B	0.037295	positive
NonTargetingControlGuideForHuman_0277	1	0.96256	0.9627	0.999022	0	positive	1	0.037445	0.037358	0.996147	1	negative	D vs B	0.037358	negative
NECAP1	5	0.84905	0.84883	0.996069	0	positive	5	0.017804	0.037366	0.996147	1	negative	D vs B	0.037366	negative
SDF4	4	0.44401	0.44418	0.990684	0	positive	4	0.019636	0.037379	0.996147	1	negative	D vs B	0.037379	negative
hsa-mir-548ag-2	2	0.31665	0.31672	0.990684	0	positive	2	0.03062	0.03743	0.996147	1	negative	D vs B	0.03743	negative
MTRNR2L5	3	0.98204	0.9822	0.999022	0	positive	3	0.020323	0.037452	0.996147	2	negative	D vs B	0.037452	negative
SEZ6L	5	0.54066	0.5406	0.990684	0	positive	5	0.01787	0.037484	0.996147	1	negative	D vs B	0.037484	negative
CMTM1	2	0.94676	0.94689	0.998829	0	positive	2	0.030752	0.037556	0.996147	1	negative	D vs B	0.037556	negative
CFI	3	0.02019	0.037559	0.988787	1	positive	3	0.3632	0.36282	0.996147	0	negative	D vs B	0.037559	positive
hsa-mir-628	3	0.9431	0.94331	0.998829	0	positive	3	0.020389	0.037565	0.996147	1	negative	D vs B	0.037565	negative
hsa-mir-4698	2	0.26892	0.269	0.990684	0	positive	2	0.030805	0.037601	0.996147	1	negative	D vs B	0.037601	negative
SOX21	3	0.02023	0.037636	0.988787	1	positive	3	0.90543	0.90554	0.997361	0	negative	D vs B	0.037636	positive
DQX1	3	0.98365	0.98379	0.999022	0	positive	3	0.020429	0.037639	0.996147	1	negative	D vs B	0.037639	negative
SPTB	5	0.5193	0.51929	0.990684	0	positive	5	0.018003	0.03769	0.996147	1	negative	D vs B	0.03769	negative
C7orf60	4	0.018469	0.037706	0.988787	1	positive	4	0.7954	0.79554	0.997219	0	negative	D vs B	0.037706	positive
CASP7	3	0.020285	0.03773	0.988787	2	positive	3	0.75736	0.75734	0.997219	0	negative	D vs B	0.03773	positive
ACOT13	4	0.78746	0.78765	0.994323	0	positive	4	0.019851	0.037743	0.996147	2	negative	D vs B	0.037743	negative
_multiple2_34569	1	0.96216	0.96233	0.999022	0	positive	1	0.037835	0.03777	0.996147	1	negative	D vs B	0.03777	negative
TMEM101	4	0.018522	0.037797	0.988787	2	positive	4	0.76025	0.76052	0.997219	0	negative	D vs B	0.037797	positive
CASQ1	5	0.014815	0.037827	0.988787	2	positive	5	0.15519	0.18922	0.996147	1	negative	D vs B	0.037827	positive
MAP2K1	2	0.63077	0.63079	0.994008	0	positive	2	0.03107	0.037843	0.996147	1	negative	D vs B	0.037843	negative
PEX26	2	0.025817	0.037878	0.988787	1	positive	2	0.78727	0.78702	0.997219	0	negative	D vs B	0.037878	positive
PCDHGA10	2	0.21164	0.21174	0.990684	1	positive	2	0.031123	0.037897	0.996147	1	negative	D vs B	0.037897	negative
KEL	2	0.90393	0.90392	0.99789	0	positive	2	0.03115	0.037925	0.996147	1	negative	D vs B	0.037925	negative
KCND1	6	0.56393	0.56405	0.991889	0	positive	6	0.014923	0.037955	0.996147	3	negative	D vs B	0.037955	negative
OR4D10	3	0.020417	0.037956	0.988787	2	positive	3	0.8376	0.83752	0.997219	0	negative	D vs B	0.037956	positive
hsa-mir-548av	4	0.018628	0.03796	0.988787	1	positive	4	0.61849	0.61893	0.997219	0	negative	D vs B	0.03796	positive
HPS3	4	0.95529	0.9552	0.99896	0	positive	4	0.019988	0.037961	0.996147	2	negative	D vs B	0.037961	negative
KNCN	3	0.52231	0.5221	0.990684	0	positive	3	0.020624	0.037982	0.996147	2	negative	D vs B	0.037982	negative
hsa-mir-8073	4	0.79887	0.79904	0.994323	0	positive	4	0.020007	0.037988	0.996147	1	negative	D vs B	0.037988	negative
hsa-mir-1227	2	0.02595	0.038001	0.988787	1	positive	2	0.71328	0.71323	0.997219	0	negative	D vs B	0.038001	positive
_multiple2_5391	1	0.038077	0.038001	0.988787	1	positive	1	0.96192	0.96208	0.999922	0	negative	D vs B	0.038001	positive
TUBB1	4	0.23227	0.2494	0.990684	1	positive	4	0.020031	0.038025	0.996147	2	negative	D vs B	0.038025	negative
RPA1	3	0.020469	0.038045	0.988787	2	positive	3	0.74112	0.74106	0.997219	0	negative	D vs B	0.038045	positive
PPP2R1B	6	0.73267	0.73295	0.994008	0	positive	6	0.014965	0.038054	0.996147	1	negative	D vs B	0.038054	negative
RAMP3	5	0.60154	0.60158	0.993643	0	positive	5	0.018268	0.038083	0.996147	1	negative	D vs B	0.038083	negative
PPM1N	5	0.014948	0.038155	0.988787	1	positive	5	0.64946	0.64945	0.997219	0	negative	D vs B	0.038155	positive
GLTSCR1	2	0.50573	0.50594	0.990684	0	positive	2	0.031414	0.038167	0.996147	1	negative	D vs B	0.038167	negative
PRPF18	3	0.98719	0.98734	0.999022	0	positive	3	0.020725	0.038171	0.996147	2	negative	D vs B	0.038171	negative
CTDSP1	5	0.62393	0.62392	0.993916	0	positive	5	0.018334	0.038197	0.996147	1	negative	D vs B	0.038197	negative
VPS13B	6	0.11001	0.1815	0.990684	1	positive	6	0.015044	0.038251	0.996147	2	negative	D vs B	0.038251	negative
DDX3Y	4	0.01882	0.038261	0.988787	2	positive	4	0.98872	0.98876	0.999922	0	negative	D vs B	0.038261	positive
BCL2	3	0.98644	0.98661	0.999022	0	positive	3	0.020782	0.038275000000000003	0.996147	2	negative	D vs B	0.038275000000000003	negative
hsa-mir-6812	2	0.026269	0.03828	0.988787	1	positive	2	0.5437	0.54388	0.996147	0	negative	D vs B	0.03828	positive
NLGN3	3	0.020618	0.038304	0.988787	2	positive	3	0.98917	0.98933	0.999922	0	negative	D vs B	0.038304	positive
UBE2QL1	6	0.92276	0.92295	0.997897	0	positive	6	0.015071	0.03831	0.996147	3	negative	D vs B	0.03831	negative
CNKSR1	3	0.020637	0.038341	0.988787	2	positive	3	0.99743	0.99745	0.999922	0	negative	D vs B	0.038341	positive
SLC39A14	4	0.93799	0.93787	0.997897	0	positive	4	0.020246	0.038395	0.996147	2	negative	D vs B	0.038395	negative
hsa-mir-5572	2	0.41104	0.41083	0.990684	0	positive	2	0.031679	0.038406	0.996147	1	negative	D vs B	0.038406	negative
TCIRG1	4	0.018912	0.038414	0.988787	2	positive	4	0.54683	0.54696	0.996147	0	negative	D vs B	0.038414	positive
CLN5	3	0.020713	0.038477	0.988787	2	positive	3	0.44299	0.44274	0.996147	0	negative	D vs B	0.038477	positive
hsa-mir-1283-1	2	0.51163	0.51181	0.990684	0	positive	2	0.031812	0.038523	0.996147	1	negative	D vs B	0.038523	negative
CHRNB1	2	0.79353	0.79333	0.994323	0	positive	2	0.031838	0.038546	0.996147	1	negative	D vs B	0.038546	negative
CSF3R	4	0.34117	0.34389	0.990684	1	positive	4	0.020341	0.038549	0.996147	2	negative	D vs B	0.038549	negative
NonTargetingControlGuideForHuman_0843	1	0.96132	0.96146	0.999022	0	positive	1	0.038683	0.038602	0.996147	1	negative	D vs B	0.038602	negative
hsa-mir-210	4	0.57173	0.57187	0.992038	0	positive	4	0.020378	0.038604	0.996147	1	negative	D vs B	0.038604	negative
SLC35G2	3	0.81749	0.81733	0.996069	0	positive	3	0.020973	0.038609	0.996147	2	negative	D vs B	0.038609	negative
RPL29	3	0.020787	0.038615	0.988787	1	positive	3	0.26902	0.26849	0.996147	0	negative	D vs B	0.038615	positive
APOH	5	0.97605	0.97611	0.999022	0	positive	5	0.0186	0.038629	0.996147	2	negative	D vs B	0.038629	negative
C3orf58	4	0.019052	0.038638	0.988787	2	positive	4	0.34038	0.34031	0.996147	1	negative	D vs B	0.038638	positive
hsa-mir-765	3	0.020808	0.038648	0.988787	2	positive	3	0.99298	0.99311	0.999922	0	negative	D vs B	0.038648	positive
DESI2	3	0.9807	0.98082	0.999022	0	positive	3	0.020998	0.038656	0.996147	2	negative	D vs B	0.038656	negative
DEFB129	2	0.026694	0.038661	0.988787	1	positive	2	0.9774	0.97757	0.999922	0	negative	D vs B	0.038661	positive
ST18	5	0.82014	0.82008	0.996069	0	positive	5	0.018632	0.038678	0.996147	2	negative	D vs B	0.038678	negative
NonTargetingControlGuideForHuman_0685	1	0.038791	0.038697	0.988787	1	positive	1	0.96121	0.96136	0.999922	0	negative	D vs B	0.038697	positive
ZFP30	3	0.51504	0.51483	0.990684	0	positive	3	0.021036	0.038715	0.996147	2	negative	D vs B	0.038715	negative
ZNF490	4	0.98727	0.98729	0.999022	0	positive	4	0.020445	0.038719	0.996147	2	negative	D vs B	0.038719	negative
_multiple2_105844	1	0.038818	0.038724	0.988787	1	positive	1	0.96118	0.96133	0.999922	0	negative	D vs B	0.038724	positive
GAS1	5	0.071381	0.12289	0.990684	1	positive	5	0.018666	0.038727	0.996147	1	negative	D vs B	0.038727	negative
ATF5	4	0.46093	0.46121	0.990684	0	positive	4	0.020484	0.038788	0.996147	1	negative	D vs B	0.038788	negative
SERP1	6	0.88436	0.88438	0.996069	0	positive	6	0.015317	0.038884	0.996147	2	negative	D vs B	0.038884	negative
UTP11L	4	0.9889	0.98893	0.999022	0	positive	4	0.020537	0.038884	0.996147	1	negative	D vs B	0.038884	negative
ZCCHC10	5	0.4124	0.41625	0.990684	1	positive	5	0.01877	0.038889	0.996147	2	negative	D vs B	0.038889	negative
ALOX12B	4	0.019214	0.038894	0.988787	2	positive	4	0.7442	0.74446	0.997219	0	negative	D vs B	0.038894	positive
NonTargetingControlGuideForHuman_0950	1	0.96101	0.96115	0.999022	0	positive	1	0.038993	0.038909	0.996147	1	negative	D vs B	0.038909	negative
hsa-mir-3614	3	0.020966	0.038924	0.988787	2	positive	3	0.81798	0.81781	0.997219	0	negative	D vs B	0.038924	positive
hsa-mir-2392	2	0.027012	0.038928	0.988787	1	positive	2	0.070273	0.074062	0.996147	1	negative	D vs B	0.038928	positive
_multiple2_106061	1	0.03906	0.038968	0.988787	1	positive	1	0.96094	0.96108	0.999922	0	negative	D vs B	0.038968	positive
NonTargetingControlGuideForHuman_0945	1	0.96093	0.96106	0.999022	0	positive	1	0.039073	0.038983	0.996147	1	negative	D vs B	0.038983	negative
AHI1	2	0.027092	0.03899	0.988787	1	positive	2	0.093662	0.09614	0.996147	1	negative	D vs B	0.03899	positive
SH3RF2	3	0.80809	0.8079	0.995158	0	positive	3	0.021196	0.039	0.996147	2	negative	D vs B	0.039	negative
TAS2R42	6	0.015187	0.039002	0.988787	2	positive	6	0.77891	0.77908	0.997219	0	negative	D vs B	0.039002	positive
OSBPL2	3	0.021026	0.039021	0.988787	1	positive	3	0.66809	0.66774	0.997219	0	negative	D vs B	0.039021	positive
_multiple2_12836	1	0.96089	0.96103	0.999022	0	positive	1	0.039114	0.039022	0.996147	1	negative	D vs B	0.039022	negative
HIVEP1	2	0.8547	0.85468	0.996069	0	positive	2	0.032394	0.039047	0.996147	1	negative	D vs B	0.039047	negative
GYS2	5	0.015314	0.039058	0.988787	3	positive	5	0.54555	0.54551	0.996147	0	negative	D vs B	0.039058	positive
hsa-mir-4252	3	0.021066	0.039099	0.988787	1	positive	3	0.57401	0.5738	0.996147	0	negative	D vs B	0.039099	positive
RAB27B	4	0.62527	0.62573	0.994008	0	positive	4	0.02067	0.039099	0.996147	2	negative	D vs B	0.039099	negative
CCR1	4	0.34541	0.34782	0.990684	1	positive	4	0.020697	0.039141	0.996147	2	negative	D vs B	0.039141	negative
PLXNB2	1	0.039248	0.03916	0.988787	1	positive	1	0.96075	0.96088	0.999922	0	negative	D vs B	0.03916	positive
C12orf68	4	0.019366	0.039162	0.988787	2	positive	4	0.033142	0.059823	0.996147	1	negative	D vs B	0.039162	positive
MRI1	2	0.75462	0.75448	0.994008	0	positive	2	0.032527	0.039168	0.996147	1	negative	D vs B	0.039168	negative
SH2B1	2	0.027331	0.039203	0.988787	1	positive	2	0.62686	0.62686	0.997219	0	negative	D vs B	0.039203	positive
hsa-mir-592	3	0.9607	0.96092	0.999022	0	positive	3	0.021329999999999998	0.039236	0.996147	2	negative	D vs B	0.039236	negative
FICD	4	0.019424	0.039246	0.988787	1	positive	4	0.74449	0.74474	0.997219	0	negative	D vs B	0.039246	positive
hsa-mir-7978	1	0.039342	0.039252	0.988787	1	positive	1	0.96066	0.96079	0.999922	0	negative	D vs B	0.039252	positive
hsa-mir-620	3	0.25176	0.25386	0.990684	1	positive	3	0.021344	0.039262	0.996147	1	negative	D vs B	0.039262	negative
C1orf177	3	0.021185	0.039303	0.988787	1	positive	3	0.93368	0.93381	0.998548	0	negative	D vs B	0.039303	positive
NCOR1	4	0.019459	0.039309	0.988787	2	positive	4	0.77094	0.77122	0.997219	0	negative	D vs B	0.039309	positive
EYA2	5	0.89928	0.8993	0.997167	0	positive	5	0.019058	0.039349	0.996147	2	negative	D vs B	0.039349	negative
C6orf203	5	0.81223	0.81224	0.995999	0	positive	5	0.019063	0.03936	0.996147	1	negative	D vs B	0.03936	negative
CDH13	4	0.01953	0.039412	0.988787	1	positive	4	0.24599	0.25091	0.996147	1	negative	D vs B	0.039412	positive
CRTAC1	1	0.039504	0.039412	0.988787	1	positive	1	0.9605	0.96064	0.999922	0	negative	D vs B	0.039412	positive
PPM1L	5	0.01548	0.03947	0.988787	1	positive	5	0.29428	0.30185	0.996147	1	negative	D vs B	0.03947	positive
_multiple2_127291	1	0.039585	0.039487	0.988787	1	positive	1	0.96042	0.96056	0.999922	0	negative	D vs B	0.039487	positive
SLC25A34	4	0.019583	0.039499	0.988787	1	positive	4	0.1731	0.18709	0.996147	1	negative	D vs B	0.039499	positive
MIEN1	3	0.50698	0.50673	0.990684	0	positive	3	0.021497	0.039534	0.996147	2	negative	D vs B	0.039534	negative
DAB1	4	0.92074	0.9207	0.997897	0	positive	4	0.02095	0.039562	0.996147	2	negative	D vs B	0.039562	negative
SLC27A4	5	0.015547	0.039571	0.988787	1	positive	5	0.06534	0.11176	0.996147	1	negative	D vs B	0.039571	positive
ISX	5	0.01555	0.039573	0.988787	2	positive	5	0.72992	0.72964	0.997219	0	negative	D vs B	0.039573	positive
BLNK	5	0.80784	0.8078	0.995158	0	positive	5	0.019208	0.039577	0.996147	2	negative	D vs B	0.039577	negative
SP2	3	0.021344	0.03958	0.988787	1	positive	3	0.7229	0.72282	0.997219	0	negative	D vs B	0.03958	positive
STAU1	6	0.74654	0.74682	0.994008	0	positive	6	0.015731	0.039581	0.996147	2	negative	D vs B	0.039581	negative
HOXB9	2	0.027782	0.0396	0.988787	1	positive	2	0.56375	0.56393	0.996147	0	negative	D vs B	0.0396	positive
TRIM11	2	0.10808	0.11244	0.990684	1	positive	2	0.033109	0.039685	0.996147	1	negative	D vs B	0.039685	negative
PGM2	2	0.027915	0.039718	0.988787	1	positive	2	0.30633	0.30652	0.996147	0	negative	D vs B	0.039718	positive
FANCD2OS	3	0.021424	0.039729	0.988787	1	positive	3	0.78529	0.78514	0.997219	0	negative	D vs B	0.039729	positive
PLCH2	5	0.52135	0.52139	0.990684	0	positive	5	0.019328	0.039748	0.996147	1	negative	D vs B	0.039748	negative
hsa-mir-8069	2	0.027968	0.039765	0.988787	1	positive	2	0.55656	0.55671	0.996147	0	negative	D vs B	0.039765	positive
_multiple15_135378	1	0.039921	0.039809	0.988787	1	positive	1	0.96008	0.96022	0.999922	0	negative	D vs B	0.039809	positive
NonTargetingControlGuideForHuman_0810	1	0.96007	0.96021	0.999022	0	positive	1	0.039935	0.039821	0.996147	1	negative	D vs B	0.039821	negative
GAL	4	0.36071	0.36216	0.990684	1	positive	4	0.02112	0.039838	0.996147	1	negative	D vs B	0.039838	negative
SLC22A8	5	0.015746	0.039884	0.988787	2	positive	5	0.11071	0.15638	0.996147	1	negative	D vs B	0.039884	positive
PPP1R16A	3	0.8319	0.8318	0.996069	0	positive	3	0.021703	0.039892	0.996147	2	negative	D vs B	0.039892	negative
CCDC93	6	0.99579	0.99581	0.999022	0	positive	6	0.015947	0.039904	0.996147	2	negative	D vs B	0.039904	negative
UNC45A	3	0.021543	0.039922	0.988787	1	positive	3	0.58976	0.58965	0.996147	0	negative	D vs B	0.039922	positive
HPSE2	3	0.99666	0.99675	0.999088	0	positive	3	0.021742	0.039952	0.996147	2	negative	D vs B	0.039952	negative
_multiple3_58517	1	0.040069	0.039961000000000003	0.988787	1	positive	1	0.95993	0.96009	0.999922	0	negative	D vs B	0.039961000000000003	positive
_multiple2_47235	1	0.04011	0.04	0.988787	1	positive	1	0.95989	0.96004	0.999922	0	negative	D vs B	0.04	positive
WBP2	4	0.34278	0.34538	0.990684	1	positive	4	0.021226	0.040008	0.996147	1	negative	D vs B	0.040008	negative
XKRX	3	0.90723	0.90731	0.99789	0	positive	3	0.021806	0.040064	0.996147	2	negative	D vs B	0.040064	negative
ZNF33B	2	0.27926	0.27931	0.990684	0	positive	2	0.033532	0.040073	0.996147	1	negative	D vs B	0.040073	negative
WDR36	4	0.019936	0.040076	0.988787	2	positive	4	0.9204	0.92037	0.997608	0	negative	D vs B	0.040076	positive
TMEM196	2	0.028366	0.04012	0.988787	1	positive	2	0.81819	0.81803	0.997219	0	negative	D vs B	0.04012	positive
XXYLT1	4	0.51942	0.51966	0.990684	0	positive	4	0.021311	0.040144	0.996147	2	negative	D vs B	0.040144	negative
ARID1A	4	0.020007	0.040172	0.988787	1	positive	4	0.20385	0.21337	0.996147	1	negative	D vs B	0.040172	positive
hsa-mir-8083	1	0.040271	0.040172	0.988787	1	positive	1	0.95973	0.95989	0.999922	0	negative	D vs B	0.040172	positive
BAG2	4	0.93248	0.93239	0.997897	0	positive	4	0.021332	0.040176	0.996147	1	negative	D vs B	0.040176	negative
NUDT15	3	0.56215	0.56196	0.991732	0	positive	3	0.021901	0.040228	0.996147	1	negative	D vs B	0.040228	negative
ZNF561	4	0.50213	0.5023	0.990684	0	positive	4	0.021385	0.040265	0.996147	1	negative	D vs B	0.040265	negative
_multiple2_38299	1	0.040365	0.040267	0.988787	1	positive	1	0.95963	0.95981	0.999922	0	negative	D vs B	0.040267	positive
CYSLTR1	5	0.61783	0.61784	0.993916	0	positive	5	0.019715	0.040367	0.996147	2	negative	D vs B	0.040367	negative
RGL4	3	0.021806	0.040372	0.988787	2	positive	3	0.79006	0.78994	0.997219	0	negative	D vs B	0.040372	positive
TMPRSS6	5	0.016078	0.040387	0.988787	2	positive	5	0.67928	0.67909	0.997219	0	negative	D vs B	0.040387	positive
VRTN	4	0.54633	0.54644	0.99172	0	positive	4	0.021491	0.040443	0.996147	1	negative	D vs B	0.040443	negative
KDM4B	4	0.020219	0.040519	0.988787	1	positive	4	0.45604	0.45632	0.996147	0	negative	D vs B	0.040519	positive
TMEM143	3	0.021941	0.040601	0.988787	1	positive	3	0.68046	0.68017	0.997219	0	negative	D vs B	0.040601	positive
PPM1G	4	0.36221	0.36358	0.990684	1	positive	4	0.021621	0.040651	0.996147	2	negative	D vs B	0.040651	negative
FBXL8	4	0.020306	0.040662	0.988787	2	positive	4	0.92621	0.92624	0.997934	0	negative	D vs B	0.040662	positive
OR1K1	4	0.020325	0.040688	0.988787	1	positive	4	0.25393	0.25819	0.996147	1	negative	D vs B	0.040688	positive
NonTargetingControlGuideForHuman_0455	1	0.95919	0.95938	0.999022	0	positive	1	0.040809	0.04069	0.996147	1	negative	D vs B	0.04069	negative
ZNF720	5	0.016277	0.040694	0.988787	1	positive	5	0.76596	0.7658	0.997219	0	negative	D vs B	0.040694	positive
_multiple2_58465	1	0.040823	0.040704	0.988787	1	positive	1	0.95918	0.95937	0.999922	0	negative	D vs B	0.040704	positive
FAM151A	5	0.95089	0.95103	0.998946	0	positive	5	0.019924	0.040714	0.996147	2	negative	D vs B	0.040714	negative
CELA2A	5	0.1162	0.18865	0.990684	2	positive	5	0.019954	0.040755	0.996147	2	negative	D vs B	0.040755	negative
IFT172	3	0.022046	0.04078	0.988787	2	positive	3	0.77915	0.77907	0.997219	0	negative	D vs B	0.04078	positive
SLC46A2	5	0.93139	0.93164	0.997897	0	positive	5	0.019991	0.040811	0.996147	1	negative	D vs B	0.040811	negative
SEPT9	3	0.87114	0.87121	0.996069	0	positive	3	0.022261	0.040844	0.996147	2	negative	D vs B	0.040844	negative
MON1A	2	0.029215	0.040884	0.988787	1	positive	2	0.29153	0.29168	0.996147	0	negative	D vs B	0.040884	positive
STK17B	2	0.69323	0.69319	0.994008	0	positive	2	0.034458	0.040913	0.996147	1	negative	D vs B	0.040913	negative
NonTargetingControlGuideForHuman_0632	1	0.041038	0.040923	0.988787	1	positive	1	0.95896	0.95915	0.999922	0	negative	D vs B	0.040923	positive
CD81	3	0.73114	0.73111	0.994008	0	positive	3	0.022353	0.041011	0.996147	2	negative	D vs B	0.041011	negative
_multiple4_8905	1	0.041159	0.041046	0.988787	1	positive	1	0.95884	0.95902	0.999922	0	negative	D vs B	0.041046	positive
PLEKHG5	4	0.02059	0.041124	0.988787	2	positive	4	0.6169	0.61732	0.997219	0	negative	D vs B	0.041124	positive
ICA1L	3	0.66805	0.6677	0.994008	0	positive	3	0.022451	0.041189	0.996147	2	negative	D vs B	0.041189	negative
DAD1	2	0.029559	0.0412	0.988787	1	positive	2	0.38648	0.3864	0.996147	0	negative	D vs B	0.0412	positive
hsa-mir-6890	3	0.022299	0.041208	0.988787	1	positive	3	0.357	0.35665	0.996147	0	negative	D vs B	0.041208	positive
_multiple2_148775	1	0.041307	0.041208	0.988787	1	positive	1	0.95869	0.95886	0.999922	0	negative	D vs B	0.041208	positive
ZNF223	4	0.97224	0.97224	0.999022	0	positive	4	0.021942	0.04121	0.996147	2	negative	D vs B	0.04121	negative
SREBF2	3	0.56965	0.56947	0.992038	0	positive	3	0.022498	0.04127	0.996147	1	negative	D vs B	0.04127	negative
BRINP2	3	0.02234	0.041275	0.988787	2	positive	3	0.67308	0.67268	0.997219	0	negative	D vs B	0.041275	positive
RELL1	5	0.016676	0.041319	0.988787	2	positive	5	0.057306	0.099363	0.996147	2	negative	D vs B	0.041319	positive
CIB3	3	0.53216	0.53194	0.990684	0	positive	3	0.022538	0.041331	0.996147	1	negative	D vs B	0.041331	negative
_multiple14_118412	1	0.041442	0.041339	0.988787	1	positive	1	0.95856	0.95874	0.999922	0	negative	D vs B	0.041339	positive
NDUFAF7	3	0.022379	0.041349	0.988787	1	positive	3	0.99698	0.99703	0.999922	0	negative	D vs B	0.041349	positive
hsa-mir-3174	3	0.022399	0.041383	0.988787	2	positive	3	0.63849	0.63843	0.997219	0	negative	D vs B	0.041383	positive
SRSF7	3	0.75326	0.75317	0.994008	0	positive	3	0.022617	0.041473	0.996147	1	negative	D vs B	0.041473	negative
RPS8	3	0.022458	0.041487	0.988787	1	positive	3	0.73705	0.73699	0.997219	0	negative	D vs B	0.041487	positive
FAM43B	3	0.30887	0.30863	0.990684	1	positive	3	0.022629	0.041492	0.996147	2	negative	D vs B	0.041492	negative
EAPP	4	0.18078	0.20802	0.990684	1	positive	4	0.02213	0.041519	0.996147	2	negative	D vs B	0.041519	negative
TSPAN4	5	0.016808	0.04153	0.988787	1	positive	5	0.85141	0.85118	0.997219	0	negative	D vs B	0.04153	positive
CSH1	3	0.68972	0.6895	0.994008	0	positive	3	0.022662	0.041535999999999997	0.996147	2	negative	D vs B	0.041535999999999997	negative
hsa-mir-526b	3	0.022524	0.041594	0.988787	2	positive	3	0.98539	0.98557	0.999922	0	negative	D vs B	0.041594	positive
RNF31	4	0.020897	0.041601	0.988787	2	positive	4	0.8663	0.86638	0.997219	0	negative	D vs B	0.041601	positive
NonTargetingControlGuideForHuman_0719	1	0.9583	0.95847	0.999022	0	positive	1	0.041698	0.041619	0.996147	1	negative	D vs B	0.041619	negative
hsa-mir-1180	3	0.022543	0.041624	0.988787	2	positive	3	0.095214	0.10691	0.996147	1	negative	D vs B	0.041624	positive
_multiple2_149759	1	0.95829	0.95846	0.999022	0	positive	1	0.041711	0.041632	0.996147	1	negative	D vs B	0.041632	negative
_multiple2_37646	1	0.95828	0.95844	0.999022	0	positive	1	0.041724	0.041645	0.996147	1	negative	D vs B	0.041645	negative
SIRT5	5	0.11778	0.1909	0.990684	2	positive	5	0.02052	0.041658	0.996147	1	negative	D vs B	0.041658	negative
AKAP6	5	0.97158	0.97164	0.999022	0	positive	5	0.020526	0.041667	0.996147	2	negative	D vs B	0.041667	negative
MRPS18C	3	0.02257	0.041676	0.988787	2	positive	3	0.41085	0.41069	0.996147	0	negative	D vs B	0.041676	positive
NDST3	3	0.022578	0.041689	0.988787	1	positive	3	0.087981	0.10076	0.996147	1	negative	D vs B	0.041689	positive
CRTC3	4	0.020961	0.04171	0.988787	1	positive	4	0.49456	0.49471	0.996147	0	negative	D vs B	0.04171	positive
hsa-mir-4744	1	0.95821	0.95838	0.999022	0	positive	1	0.041792	0.041711	0.996147	1	negative	D vs B	0.041711	negative
NonTargetingControlGuideForHuman_0990	1	0.041819	0.041736	0.988787	1	positive	1	0.95818	0.95835	0.999922	0	negative	D vs B	0.041736	positive
ACTL9	3	0.022609	0.041741	0.988787	2	positive	3	0.67327	0.67287	0.997219	0	negative	D vs B	0.041741	positive
_multiple2_26373	1	0.041886	0.041803	0.988787	1	positive	1	0.95811	0.95828	0.999922	0	negative	D vs B	0.041803	positive
DPPA2	2	0.030249	0.041807	0.988787	1	positive	2	0.5152	0.5154	0.996147	0	negative	D vs B	0.041807	positive
OPN3	3	0.022655	0.041809	0.988787	2	positive	3	0.98093	0.98104	0.999922	0	negative	D vs B	0.041809	positive
COL4A1	5	0.017034	0.041854	0.988787	2	positive	5	0.47325	0.47337	0.996147	0	negative	D vs B	0.041854	positive
TARBP2	4	0.021067	0.041877	0.988787	1	positive	4	0.44255	0.44275	0.996147	0	negative	D vs B	0.041877	positive
NDST4	2	0.52738	0.52762	0.990684	0	positive	2	0.035516	0.041878	0.996147	1	negative	D vs B	0.041878	negative
FAM69A	5	0.017074	0.041921	0.988787	1	positive	5	0.63359	0.63356	0.997219	0	negative	D vs B	0.041921	positive
SHROOM4	5	0.12035	0.19278	0.990684	1	positive	5	0.020703	0.041957	0.996147	2	negative	D vs B	0.041957	negative
C1orf95	4	0.97467	0.97469	0.999022	0	positive	4	0.022391	0.041957	0.996147	1	negative	D vs B	0.041957	negative
TMEM66	4	0.02112	0.04196	0.988787	1	positive	4	0.49656	0.49668	0.996147	0	negative	D vs B	0.04196	positive
_multiple2_39335	1	0.042047	0.041971	0.988787	1	positive	1	0.95795	0.95811	0.999922	0	negative	D vs B	0.041971	positive
CKB	2	0.34051	0.34039	0.990684	0	positive	2	0.035674	0.042027	0.996147	1	negative	D vs B	0.042027	negative
GPR115	1	0.042115	0.042031	0.988787	1	positive	1	0.95789	0.95805	0.999922	0	negative	D vs B	0.042031	positive
CA7	3	0.022776	0.042044	0.988787	1	positive	3	0.5187	0.51851	0.996147	0	negative	D vs B	0.042044	positive
hsa-mir-6831	4	0.021187	0.042061	0.988787	2	positive	4	0.17758	0.19086	0.996147	1	negative	D vs B	0.042061	positive
_multiple2_51610	1	0.042195	0.042112	0.988787	1	positive	1	0.9578	0.95797	0.999922	0	negative	D vs B	0.042112	positive
PLEKHM1	3	0.95255	0.95279	0.998946	0	positive	3	0.022975	0.042114	0.996147	1	negative	D vs B	0.042114	negative
LPAR1	6	0.016558	0.042152	0.988787	2	positive	6	0.85433	0.85424	0.997219	0	negative	D vs B	0.042152	positive
ARL9	3	0.99522	0.99534	0.999022	0	positive	3	0.023006	0.042159	0.996147	2	negative	D vs B	0.042159	negative
_multiple2_3326	1	0.95775	0.95792	0.999022	0	positive	1	0.042249	0.042164	0.996147	1	negative	D vs B	0.042164	negative
STARD3	4	0.54281	0.54292	0.991509	0	positive	4	0.022536	0.0422	0.996147	2	negative	D vs B	0.0422	negative
NELFA	4	0.023608	0.045956	0.988787	1	positive	4	0.022545	0.042213	0.996147	2	negative	D vs B	0.042213	negative
DDRGK1	4	0.19318	0.21786	0.990684	1	positive	4	0.02255	0.042219	0.996147	1	negative	D vs B	0.042219	negative
NonTargetingControlGuideForHuman_0278	1	0.042303	0.042221	0.988787	1	positive	1	0.9577	0.95786	0.999922	0	negative	D vs B	0.042221	positive
VMO1	3	0.022896	0.042253	0.988787	1	positive	3	0.5294	0.5292	0.996147	0	negative	D vs B	0.042253	positive
C2CD4D	3	0.022975	0.042388	0.988787	1	positive	3	0.9102	0.91028	0.997361	0	negative	D vs B	0.042388	positive
CSTB	5	0.8606	0.8604	0.996069	0	positive	5	0.020983	0.042394	0.996147	2	negative	D vs B	0.042394	negative
_multiple2_113992	1	0.042491	0.042406	0.988787	1	positive	1	0.95751	0.95767	0.999922	0	negative	D vs B	0.042406	positive
RNF168	5	0.017391	0.042407	0.988787	2	positive	5	0.59902	0.59901	0.99707	0	negative	D vs B	0.042407	positive
hsa-mir-519a-2	2	0.030964	0.042435	0.988787	1	positive	2	0.58362	0.58378	0.996147	0	negative	D vs B	0.042435	positive
RFC5	3	0.95404	0.95431	0.99896	0	positive	3	0.023214	0.042511	0.996147	1	negative	D vs B	0.042511	negative
hsa-mir-6736	3	0.023055	0.042514	0.988787	1	positive	3	0.78068	0.78057	0.997219	0	negative	D vs B	0.042514	positive
MAP3K14	4	0.021496	0.042553	0.988787	2	positive	4	0.57864	0.57884	0.996147	0	negative	D vs B	0.042553	positive
GPR137C	4	0.021544	0.042625	0.988787	1	positive	4	0.33239	0.33245	0.996147	1	negative	D vs B	0.042625	positive
CAPN6	3	0.91674	0.9168	0.997897	0	positive	3	0.023293	0.042647	0.996147	1	negative	D vs B	0.042647	negative
_multiple2_154474	1	0.042747	0.042666	0.988787	1	positive	1	0.95725	0.9574	0.999922	0	negative	D vs B	0.042666	positive
PLXDC1	1	0.042761	0.042678	0.988787	1	positive	1	0.95724	0.95739	0.999922	0	negative	D vs B	0.042678	positive
ALDH18A1	4	0.021597	0.042716	0.988787	1	positive	4	0.25544	0.25956	0.996147	1	negative	D vs B	0.042716	positive
GPRASP1	5	0.017618	0.042765	0.988787	2	positive	5	0.95279	0.95293	0.999922	0	negative	D vs B	0.042765	positive
PDSS1	3	0.99656	0.99665	0.999088	0	positive	3	0.023405	0.042827	0.996147	2	negative	D vs B	0.042827	negative
ACAT2	5	0.017659	0.042828	0.988787	2	positive	5	0.37674	0.37749	0.996147	1	negative	D vs B	0.042828	positive
CAMK1G	6	0.47405	0.47862	0.990684	1	positive	6	0.017911	0.042865	0.996147	2	negative	D vs B	0.042865	negative
GALNT11	5	0.5126	0.51261	0.990684	0	positive	5	0.021314	0.042927	0.996147	1	negative	D vs B	0.042927	negative
LY6G6C	2	0.94893	0.94911	0.998852	0	positive	2	0.036678	0.042939	0.996147	1	negative	D vs B	0.042939	negative
CIRH1A	2	0.03152	0.042945	0.988787	1	positive	2	0.59254	0.59268	0.996147	0	negative	D vs B	0.042945	positive
FAM65C	2	0.53684	0.53705	0.990684	0	positive	2	0.036705	0.042964	0.996147	1	negative	D vs B	0.042964	negative
ACE	4	0.021756	0.042975	0.988787	1	positive	4	0.54074	0.54087	0.996147	0	negative	D vs B	0.042975	positive
PLEKHG1	4	0.73406	0.73432	0.994008	0	positive	4	0.023026	0.043	0.996147	1	negative	D vs B	0.043	negative
RTEL1	3	0.023358	0.043013	0.988787	2	positive	3	0.34942	0.349	0.996147	0	negative	D vs B	0.043013	positive
FCGRT	5	0.87	0.86989	0.996069	0	positive	5	0.02138	0.043017	0.996147	1	negative	D vs B	0.043017	negative
FAM210B	3	0.023373	0.043033	0.988787	1	positive	3	0.37349	0.37324	0.996147	0	negative	D vs B	0.043033	positive
UBE2E2	4	0.026249	0.050208	0.988787	1	positive	4	0.023045	0.043033	0.996147	2	negative	D vs B	0.043033	negative
KLRC1	5	0.017814	0.043067	0.988787	2	positive	5	0.91662	0.9166	0.997414	0	negative	D vs B	0.043067	positive
POFUT2	3	0.023399	0.043078	0.988787	2	positive	3	0.99205	0.99216	0.999922	0	negative	D vs B	0.043078	positive
ALX3	3	0.023405	0.043092	0.988787	2	positive	3	0.064122	0.080472	0.996147	1	negative	D vs B	0.043092	positive
_multiple2_116164	1	0.95684	0.95698	0.99896	0	positive	1	0.043164	0.043097	0.996147	1	negative	D vs B	0.043097	negative
F7	3	0.025517	0.046733	0.988787	1	positive	3	0.023571	0.043116	0.996147	1	negative	D vs B	0.043116	negative
CD68	5	0.96876	0.96888	0.999022	0	positive	5	0.021446	0.04312	0.996147	2	negative	D vs B	0.04312	negative
ADAM19	4	0.88255	0.8826	0.996069	0	positive	4	0.02311	0.043139	0.996147	2	negative	D vs B	0.043139	negative
ALOX5AP	5	0.01787	0.043165	0.988787	2	positive	5	0.39076	0.39117	0.996147	1	negative	D vs B	0.043165	positive
EIF4E1B	3	0.023452	0.043181	0.988787	1	positive	3	0.94164	0.9418	0.999537	0	negative	D vs B	0.043181	positive
hsa-mir-4456	3	0.99566	0.99577	0.999022	0	positive	3	0.023613	0.043197	0.996147	2	negative	D vs B	0.043197	negative
_multiple2_18824	1	0.95671	0.95685	0.99896	0	positive	1	0.043285	0.043212	0.996147	1	negative	D vs B	0.043212	negative
C9orf66	2	0.031838	0.043213	0.988787	1	positive	2	0.47433	0.47458	0.996147	0	negative	D vs B	0.043213	positive
MLXIP	4	0.37036	0.37136	0.990684	1	positive	4	0.023155	0.043223	0.996147	2	negative	D vs B	0.043223	negative
EFHD2	4	0.021914	0.043238	0.988787	1	positive	4	0.82781	0.82794	0.997219	0	negative	D vs B	0.043238	positive
POC1B	3	0.023492	0.04325	0.988787	1	positive	3	0.93415	0.93428	0.998548	0	negative	D vs B	0.04325	positive
TOP2B	6	0.017036	0.043251	0.988787	2	positive	6	0.11688	0.1853	0.996147	1	negative	D vs B	0.043251	positive
_multiple2_33111	1	0.95667	0.95681	0.99896	0	positive	1	0.043326	0.043261	0.996147	1	negative	D vs B	0.043261	negative
SCARB2	3	0.023499	0.043262	0.988787	2	positive	3	0.97655	0.97669	0.999922	0	negative	D vs B	0.043262	positive
IKZF1	5	0.017936	0.043276	0.988787	1	positive	5	0.13044	0.17075	0.996147	1	negative	D vs B	0.043276	positive
TYW1	5	0.62439	0.62437	0.993916	0	positive	5	0.021579	0.043328	0.996147	2	negative	D vs B	0.043328	negative
KLHL41	3	0.90846	0.90853	0.99789	0	positive	3	0.023734	0.043417	0.996147	2	negative	D vs B	0.043417	negative
MLNR	2	0.032077	0.043422	0.988787	1	positive	2	0.45015	0.45023	0.996147	0	negative	D vs B	0.043422	positive
ZNF154	2	0.9732	0.97335	0.999022	0	positive	2	0.037233	0.043459	0.996147	1	negative	D vs B	0.043459	negative
TRIM25	5	0.018069000000000002	0.043467	0.988787	1	positive	5	0.20785	0.22988	0.996147	1	negative	D vs B	0.043467	positive
_multiple2_115334	1	0.95646	0.95658	0.99896	0	positive	1	0.043541	0.043477	0.996147	1	negative	D vs B	0.043477	negative
GCNT1	5	0.90642	0.90643	0.99789	0	positive	5	0.02169	0.043496	0.996147	2	negative	D vs B	0.043496	negative
FGL1	4	0.74983	0.75009	0.994008	0	positive	4	0.023321	0.043498	0.996147	2	negative	D vs B	0.043498	negative
_multiple2_47214	1	0.95643	0.95655	0.99896	0	positive	1	0.043568	0.043502	0.996147	1	negative	D vs B	0.043502	negative
PCDHB6	3	0.023653	0.043527	0.988787	2	positive	3	0.96825	0.96835	0.999922	0	negative	D vs B	0.043527	positive
MESP2	4	0.8316	0.83175	0.996069	0	positive	4	0.023343	0.043538	0.996147	1	negative	D vs B	0.043538	negative
CCDC71	6	0.071833	0.12909	0.990684	1	positive	6	0.018388	0.043575	0.996147	1	negative	D vs B	0.043575	negative
_multiple2_60533	1	0.043689	0.043624	0.988787	1	positive	1	0.95631	0.95642	0.999922	0	negative	D vs B	0.043624	positive
NonTargetingControlGuideForHuman_0073	1	0.04373	0.043658	0.988787	1	positive	1	0.95627	0.95638	0.999922	0	negative	D vs B	0.043658	positive
CENPO	2	0.86005	0.86008	0.996069	0	positive	2	0.037524	0.043724	0.996147	1	negative	D vs B	0.043724	negative
_multiple2_59269	1	0.95619	0.9563	0.99896	0	positive	1	0.04381	0.043742	0.996147	1	negative	D vs B	0.043742	negative
PENK	3	0.69759	0.69745	0.994008	0	positive	3	0.023929	0.043752	0.996147	1	negative	D vs B	0.043752	negative
FRRS1	3	0.023788	0.04377	0.988787	2	positive	3	0.82502	0.82489	0.997219	0	negative	D vs B	0.04377	positive
POMGNT1	4	0.89802	0.89796	0.996702	0	positive	4	0.023486	0.043771	0.996147	2	negative	D vs B	0.043771	negative
LMTK2	3	0.023849	0.043874	0.988787	1	positive	3	0.04628	0.06542	0.996147	1	negative	D vs B	0.043874	positive
OPRM1	2	0.032632	0.043915	0.988787	1	positive	2	0.52258	0.52277	0.996147	0	negative	D vs B	0.043915	positive
SCFD2	3	0.023889	0.043943	0.988787	1	positive	3	0.7289	0.72883	0.997219	0	negative	D vs B	0.043943	positive
_multiple2_59394	1	0.95597	0.95609	0.99896	0	positive	1	0.044026	0.043945	0.996147	1	negative	D vs B	0.043945	negative
PLCL1	2	0.55206	0.55221	0.99172	0	positive	2	0.037761	0.043948	0.996147	1	negative	D vs B	0.043948	negative
CALHM1	1	0.95593	0.95604	0.99896	0	positive	1	0.044066	0.043988	0.996147	1	negative	D vs B	0.043988	negative
ADAM29	5	0.018431	0.043992	0.988787	2	positive	5	0.32544	0.32962	0.996147	1	negative	D vs B	0.043992	positive
NonTargetingControlGuideForHuman_0201	1	0.95589	0.95599	0.99896	0	positive	1	0.044106	0.044042	0.996147	1	negative	D vs B	0.044042	negative
NAA50	5	0.018467	0.044049	0.988787	1	positive	5	0.58633	0.58633	0.996147	0	negative	D vs B	0.044049	positive
PCDH17	5	0.93746	0.9377	0.997897	0	positive	5	0.022031	0.044054	0.996147	2	negative	D vs B	0.044054	negative
IRX5	4	0.20107	0.22407	0.990684	1	positive	4	0.02366	0.044062	0.996147	1	negative	D vs B	0.044062	negative
hsa-mir-3136	4	0.29547	0.30295	0.990684	1	positive	4	0.023671	0.044085	0.996147	2	negative	D vs B	0.044085	negative
ROR1	3	0.99576	0.99586	0.999022	0	positive	3	0.024140000000000002	0.044122	0.996147	2	negative	D vs B	0.044122	negative
ADH5	5	0.018516	0.044129	0.988787	2	positive	5	0.72708	0.72682	0.997219	0	negative	D vs B	0.044129	positive
FAM53A	2	0.032897	0.044141	0.988787	1	positive	2	0.58773	0.58787	0.996147	0	negative	D vs B	0.044141	positive
_multiple2_40486	1	0.95577	0.95586	0.99896	0	positive	1	0.044227	0.044167	0.996147	1	negative	D vs B	0.044167	negative
SLC17A6	3	0.98145	0.98157	0.999022	0	positive	3	0.024167	0.044168	0.996147	1	negative	D vs B	0.044168	negative
ZNF77	6	0.51839	0.51926	0.990684	1	positive	6	0.018786	0.044199	0.996147	2	negative	D vs B	0.044199	negative
PRR13	6	0.017465	0.044248	0.988787	2	positive	6	0.57973	0.58	0.996147	0	negative	D vs B	0.044248	positive
MUC5B	3	0.024099	0.044309	0.988787	2	positive	3	0.91817	0.91826	0.997414	0	negative	D vs B	0.044309	positive
hsa-mir-5193	4	0.022603	0.044352	0.988787	1	positive	4	0.51468	0.51485	0.996147	0	negative	D vs B	0.044352	positive
IFRD1	4	0.996	0.99597	0.999022	0	positive	4	0.023838	0.044355	0.996147	2	negative	D vs B	0.044355	negative
hsa-mir-6845	2	0.033162	0.044368	0.988787	1	positive	2	0.98465	0.98479	0.999922	0	negative	D vs B	0.044368	positive
ZMYND15	3	0.5806	0.58045	0.992303	0	positive	3	0.024286	0.044385	0.996147	1	negative	D vs B	0.044385	negative
MMP23B	4	0.022635	0.044403	0.988787	2	positive	4	0.85922	0.85922	0.997219	0	negative	D vs B	0.044403	positive
GNL3	3	0.02416	0.044409	0.988787	2	positive	3	0.96261	0.96279	0.999922	0	negative	D vs B	0.044409	positive
TREML1	4	0.54657	0.54668	0.99172	0	positive	4	0.023872	0.044413	0.996147	1	negative	D vs B	0.044413	negative
_multiple2_155881	1	0.04447	0.044424	0.988787	1	positive	1	0.95553	0.95563	0.999922	0	negative	D vs B	0.044424	positive
CC2D2A	2	0.033241	0.044447	0.988787	1	positive	2	0.7931	0.7929	0.997219	0	negative	D vs B	0.044447	positive
_multiple2_137113	1	0.044497	0.044449	0.988787	1	positive	1	0.9555	0.95559	0.999922	0	negative	D vs B	0.044449	positive
PCDHA6	2	0.033268	0.044471	0.988787	1	positive	2	0.11903	0.1202	0.996147	1	negative	D vs B	0.044471	positive
SPDYE2L	2	0.97841	0.97854	0.999022	0	positive	2	0.038368	0.044502	0.996147	1	negative	D vs B	0.044502	negative
CCDC154	3	0.12793	0.14426	0.990684	1	positive	3	0.024366	0.04452	0.996147	1	negative	D vs B	0.04452	negative
CNGB1	1	0.95541	0.9555	0.99896	0	positive	1	0.044591	0.044543	0.996147	1	negative	D vs B	0.044543	negative
FOXH1	5	0.018798	0.044559	0.988787	1	positive	5	0.29408	0.30168	0.996147	1	negative	D vs B	0.044559	positive
FOXR2	5	0.018802	0.044565	0.988787	2	positive	5	0.37863	0.37934	0.996147	1	negative	D vs B	0.044565	positive
PCDHGB7	1	0.95538	0.95547	0.99896	0	positive	1	0.044618	0.044569	0.996147	1	negative	D vs B	0.044569	negative
_multiple2_46383	1	0.044645	0.0446	0.988787	1	positive	1	0.95536	0.95544	0.999922	0	negative	D vs B	0.0446	positive
SPECC1	6	0.053959	0.10435	0.990684	2	positive	6	0.019083	0.044667	0.996147	2	negative	D vs B	0.044667	negative
BATF2	3	0.84147	0.84139	0.996069	0	positive	3	0.024445	0.044676	0.996147	1	negative	D vs B	0.044676	negative
hsa-mir-20b	3	0.98672	0.98688	0.999022	0	positive	3	0.024459	0.044703	0.996147	2	negative	D vs B	0.044703	negative
ACSM2B	5	0.018931	0.044757	0.988787	1	positive	5	0.66802	0.66789	0.997219	0	negative	D vs B	0.044757	positive
hsa-mir-4267	3	0.024366	0.044764	0.988787	1	positive	3	0.55332	0.55313	0.996147	0	negative	D vs B	0.044764	positive
CYP26A1	4	0.068685	0.11762	0.990684	2	positive	4	0.024083	0.044766	0.996147	1	negative	D vs B	0.044766	negative
CNTNAP2	3	0.024371	0.044775	0.988787	2	positive	3	0.54364	0.54349	0.996147	0	negative	D vs B	0.044775	positive
GNS	1	0.04482	0.044784	0.988787	1	positive	1	0.95518	0.95526	0.999922	0	negative	D vs B	0.044784	positive
EXOC3L1	2	0.2231	0.22311	0.990684	1	positive	2	0.038685	0.044799	0.996147	1	negative	D vs B	0.044799	negative
EGR2	2	0.033665	0.044819	0.988787	1	positive	2	0.78154	0.78131	0.997219	0	negative	D vs B	0.044819	positive
MARCH7	5	0.19544	0.24352	0.990684	1	positive	5	0.022504	0.044819	0.996147	1	negative	D vs B	0.044819	negative
MYO1D	4	0.022908	0.044832	0.988787	2	positive	4	0.55287	0.55298	0.996147	0	negative	D vs B	0.044832	positive
HSPA6	5	0.018997	0.044868	0.988787	1	positive	5	0.26819	0.27946	0.996147	1	negative	D vs B	0.044868	positive
HPS6	3	0.34693	0.34652	0.990684	0	positive	3	0.024564	0.044875	0.996147	1	negative	D vs B	0.044875	negative
SPATA18	4	0.022973	0.044929	0.988787	1	positive	4	0.70203	0.70238	0.997219	0	negative	D vs B	0.044929	positive
PLA2G4F	2	0.033823	0.044948	0.988787	1	positive	2	0.076051	0.079503	0.996147	1	negative	D vs B	0.044948	positive
hsa-mir-3618	1	0.044995	0.04496	0.988787	1	positive	1	0.95501	0.95509	0.999922	0	negative	D vs B	0.04496	positive
COX6B1	1	0.95498	0.95506	0.99896	0	positive	1	0.045021	0.044986	0.996147	1	negative	D vs B	0.044986	negative
SAR1B	4	0.023045	0.045049	0.988787	2	positive	4	0.36474	0.36477	0.996147	0	negative	D vs B	0.045049	positive
BFSP2	6	0.69647	0.69664	0.994008	0	positive	6	0.019344	0.045053	0.996147	2	negative	D vs B	0.045053	negative
EPS8L1	5	0.01913	0.045059	0.988787	1	positive	5	0.66447	0.66432	0.997219	0	negative	D vs B	0.045059	positive
NAP1L5	5	0.019132	0.045063	0.988787	2	positive	5	0.96628	0.96642	0.999922	0	negative	D vs B	0.045063	positive
HELZ2	6	0.017829	0.045074	0.988787	3	positive	6	0.99793	0.99794	0.999922	0	negative	D vs B	0.045074	positive
ELP6	4	0.64225	0.64273	0.994008	0	positive	4	0.024295	0.045115	0.996147	1	negative	D vs B	0.045115	negative
BMP7	5	0.226	0.26546	0.990684	1	positive	5	0.022709	0.045136	0.996147	2	negative	D vs B	0.045136	negative
[truncated: 20,916 more rows]
